# Supplementary material for: Long-Term Overconsumption of Fat and Sugar Causes a Partially Reversible Pre-inflammatory Bowel Disease State
Source: Front Nutr. 2021 Nov 18;8:758518. doi: 10.3389/fnut.2021.758518 (PMC8637418; doi:10.3389/fnut.2021.758518)
Supplement: Supplementary file 1 [file Data_Sheet_1.ZIP]

Archive with 21 entries (21 files):
- 1.File_S1_transcriptome total genes.xlsx
- 2.File_S2_Sequence_Processing/File_S2_1_Raw_Sequences_Processing.sh
- 2.File_S2_Sequence_Processing/File_S2_2_Usearch_To_Mothur.R
- 2.File_S2_Sequence_Processing/File_S2_3_Mothur.logfile
- 3.File_S3_Nb_Seqs.xlsx
- 4.File_S4_Formatting_scripts/File_S4_1_mothur_format_taxonomy_files.R
- 4.File_S4_Formatting_scripts/File_S4_2_mothur_get_nb_seqs_from_count_table.R
- 4.File_S4_Formatting_scripts/File_S4_3_mothur_rename_OTUrep_files.R
- 5.File_S5_OTU_Analysis/.DS_Store
- 5.File_S5_OTU_Analysis/File_S5_1_OTU_Table.txt
- 5.File_S5_OTU_Analysis/File_S5_2_OTU_taxonomy.txt
- 5.File_S5_OTU_Analysis/File_S5_3_MetaData.txt
- 5.File_S5_OTU_Analysis/File_S5_4_R1_Load_All_Data.R
- 5.File_S5_OTU_Analysis/File_S5_4_R2.1_B_vs_D0.R
- 5.File_S5_OTU_Analysis/File_S5_4_R2.2_D0_vs_D5.R
- 5.File_S5_OTU_Analysis/File_S5_4_R2_Load_8weeks.R
- 5.File_S5_OTU_Analysis/File_S5_4_R3.1_B_vs_D0.R
- 5.File_S5_OTU_Analysis/File_S5_4_R3_Load_16weeks.R
- 5.File_S5_OTU_Analysis/File_S5_5_parwise.adonis_bray.R
- 5.File_S5_OTU_Analysis/File_S5_5_parwise.adonis_euc.R
- 5.File_S5_OTU_Analysis/File_S5_5_parwise.adonis_jac.R
