# Supplementary material for: Long-Term Overconsumption of Fat and Sugar Causes a Partially Reversible Pre-inflammatory Bowel Disease State
Source: Front Nutr. 2021 Nov 18;8:758518. doi: 10.3389/fnut.2021.758518 (PMC8637418; doi:10.3389/fnut.2021.758518)
Supplement: Supplementary file 1 [file Data_Sheet_1.ZIP › 1.File_S1_transcriptome total genes.xlsx]

## Sheet: HSD vs CD
Genes	p-Value	FDR	foldChange
Dnajb1	1.13036e-08	0.000247333	-1.752
Dnaja1	5.28015e-08	0.000468432	-2.064
Srsf5	6.42245e-08	0.000468432	1.749
Abi3	1.99475e-07	0.00109118	1.598
Chordc1	4.98177e-07	0.0018749	-2.218
N4bp2l2	5.50739e-07	0.0018749	-1.602
Ints12	5.99802e-07	0.0018749	-1.559
Tceb3	7.50778e-07	0.00205347	-1.28
Csnk1g3	1.03587e-06	0.00251843	-1.29
Ahsa2	1.57675e-06	0.00345009	-2.077
Vps26a	2.29676e-06	0.00456868	-1.39
Arhgap5	2.72799e-06	0.00475763	-2.07
Frk	2.89125e-06	0.00475763	-1.815
Zfp62	3.47892e-06	0.00475763	-1.745
Amd2	3.46425e-06	0.00475763	-1.589
Smyd3	3.39697e-06	0.00475763	-1.42
Pcf11	4.45047e-06	0.00572827	-1.558
Fbxo30	6.3121e-06	0.00751899	-1.635
Mis12	6.52899e-06	0.00751899	-1.582
2310079G19Rik	9.1209e-06	0.00944092	-2.791
Vps35	9.49227e-06	0.00944092	-1.594
Uba6	9.1588e-06	0.00944092	-1.58
Enoph1	1.18967e-05	0.0113179	-1.349
Blzf1	1.39278e-05	0.0118072	-1.481
Ube3a	1.39632e-05	0.0118072	-1.461
Cab39	1.40299e-05	0.0118072	-1.357
Cyp2c55	1.52648e-05	0.0118801	-2.836
B4galt4	1.5886e-05	0.0118801	-1.963
Capn7	1.62882e-05	0.0118801	-1.531
Carhsp1	1.48857e-05	0.0118801	-1.279
Etf1	1.74158e-05	0.0122928	-1.456
Chml	1.82232e-05	0.0124607	-1.477
Hspa5	1.95187e-05	0.0129366	-2.071
Zfp758	2.01016e-05	0.0129366	-1.371
Psmc6	2.27961e-05	0.0142515	-1.495
Erbb2ip	2.47083e-05	0.0150178	-1.583
Nol8	3.26701e-05	0.0193204	-1.577
1110059E24Rik	3.41007e-05	0.0196357	-1.81
Syap1	3.77622e-05	0.0199856	-1.728
Naa15	3.68977e-05	0.0199856	-1.568
Kpna3	3.83617e-05	0.0199856	-1.547
Capn10	3.75995e-05	0.0199856	1.23
Coq10b	4.30435e-05	0.020039	-1.564
Srsf7	4.21202e-05	0.020039	-1.468
Lrrfip1	4.13925e-05	0.020039	-1.338
Riok3	4.24575e-05	0.020039	-1.322
Zbtb8a	4.22282e-05	0.020039	1.321
Btbd1	4.68336e-05	0.0203017	-1.64
Zfx	4.71632e-05	0.0203017	-1.535
Eif3m	4.53833e-05	0.0203017	-1.338
Pigyl	4.7319e-05	0.0203017	1.174
Higd1c	5.10455e-05	0.0210741	-1.641
Eif3e	5.07348e-05	0.0210741	-1.441
Zfp644	5.3549e-05	0.0216983	-1.677
Fermt1	5.61436e-05	0.022336	-1.316
Eif3h	5.78649e-05	0.0226097	-1.231
Strap	5.98148e-05	0.022828	-1.653
Bcl9	6.05102e-05	0.022828	1.405
Zfr	6.53302e-05	0.0242286	-1.481
Hspa8	7.46029e-05	0.0244568	-2.465
Pdp1	7.01961e-05	0.0244568	-1.63
Fmr1	7.03064e-05	0.0244568	-1.575
Srsf10	6.95669e-05	0.0244568	-1.535
Polb	7.40537e-05	0.0244568	-1.491
Efhb	7.24369e-05	0.0244568	-1.415
Gm13235	7.25823e-05	0.0244568	-1.334
Tmem106a	7.4887e-05	0.0244568	1.321
Eif2s1	7.70434e-05	0.024791	-1.569
Zfp512b	7.95909e-05	0.0252396	1.551
Rb1cc1	8.65761e-05	0.0253179	-1.939
Fxr1	8.67805e-05	0.0253179	-1.693
Pus3	8.16771e-05	0.0253179	-1.505
Cd200r2	8.45334e-05	0.0253179	-1.443
Rpl4	8.34663e-05	0.0253179	-1.158
Npb	8.25856e-05	0.0253179	1.208
Dhx15	8.96369e-05	0.0258072	-1.574
Atp2b1	9.14477e-05	0.0259866	-1.665
Zfp654	9.55762e-05	0.0268116	-1.594
Smim15	9.94222e-05	0.0275374	-1.489
Rpf1	0.000102966	0.0281625	-1.32
Shisa5	0.00010719	0.0289558	1.506
Hpn	0.000109996	0.0291042	-1.358
Tra2b	0.000110399	0.0291042	-1.355
Med21	0.000111833	0.0291311	-1.469
Spast	0.000113974	0.0293395	-1.527
Zbtb33	0.000118852	0.029892	-1.627
Tomm70a	0.000118806	0.029892	-1.581
Nudt22	0.000128235	0.0318853	-1.45
Rasef	0.000131366	0.0322969	-1.768
Alg2	0.000138644	0.0333369	-1.298
Yipf2	0.000138417	0.0333369	1.51
Rgs1	0.000140205	0.033346	-2.218
Tcea1	0.000141743	0.0333491	-1.575
Eml4	0.000148837	0.0344799	-1.455
Mark3	0.0001497	0.0344799	-1.23
Zfp251	0.000152158	0.034681	1.34
Lurap1l	0.000158411	0.0353694	-1.454
Vapa	0.000156936	0.0353694	-1.419
Cacybp	0.000160041	0.0353723	-1.862
Hsph1	0.000167868	0.0357136	-3.025
Rap1a	0.000172023	0.0357136	-1.527
Umps	0.000169098	0.0357136	-1.448
Smek2	0.00017301	0.0357136	-1.392
Wdr75	0.000169108	0.0357136	-1.34
Spata5	0.000172889	0.0357136	-1.256
Oaz3	0.000169861	0.0357136	2.231
Ints6	0.00017993	0.0367949	-1.351
Fam83b	0.000183328	0.0371426	-1.912
Sytl2	0.000186466	0.0374318	-1.407
Ppp4r2	0.000191561	0.038105	-1.28
Flt3l	0.000197876	0.0390065	1.368
Taf9	0.000199808	0.0390357	-1.406
Cbr3	0.000203684	0.0394408	-1.7
Rnf139	0.000207182	0.0395022	-1.309
Gm8453	0.000209417	0.0395022	1.161
Vmn1r118	0.000209417	0.0395022	1.161
Uba3	0.00021353	0.0396621	-1.487
Cry1	0.00021389	0.0396621	-1.293
Psmd5	0.000217181	0.0399339	-1.531
Usp15	0.000224411	0.0409194	-1.354
Zfp54	0.000227489	0.0411379	-1.468
Plrg1	0.000234919	0.0421332	-1.495
Nck1	0.000253855	0.0431776	-1.654
Esco1	0.000258364	0.0431776	-1.638
Dnajc3	0.000258696	0.0431776	-1.483
Taok1	0.000242811	0.0431776	-1.418
Asf1a	0.000260475	0.0431776	-1.393
Abhd17b	0.000260121	0.0431776	-1.369
Ttll4	0.000256752	0.0431776	-1.336
Gm21915	0.000247497	0.0431776	1.166
Pet117	0.00025051	0.0431776	1.272
Slc7a8	0.000255452	0.0431776	1.832
Cul2	0.000273878	0.0449512	-1.498
Samd8	0.000277337	0.0449512	-1.484
Iws1	0.000276382	0.0449512	-1.355
Hspa1b	0.000283861	0.0456703	-1.231
Ccng1	0.00029447	0.0460418	-1.704
Arfgef1	0.000291562	0.0460418	-1.446
Dbndd2	0.000290203	0.0460418	-1.294
Slamf7	0.000294587	0.0460418	1.601
Mga	0.000296755	0.0460518	-1.542
Ergic2	0.000304806	0.0463156	-1.642
Mrps22	0.000302611	0.0463156	-1.354
Olfr1412	0.000304188	0.0463156	1.218
Ddx50	0.000320495	0.0476595	-1.499
Fam210a	0.000320378	0.0476595	-1.416
Fastkd2	0.000322362	0.0476595	-1.372
Eri2	0.000320211	0.0476595	-1.254
Pkn2	0.000331143	0.0486292	-1.433
Prkx	0.000337485	0.0492301	-1.295
Hif1a	0.000342907	0.0496898	-1.917
Zfp345	0.000345711	0.0497665	-1.224
Zfp930	0.000349229	0.0499443	-1.503
Dnttip2	0.000352984	0.0501535	-1.501
Clock	0.000362926	0.0507816	-1.449
Nab1	0.000363282	0.0507816	-1.395
Rab6a	0.000364367	0.0507816	-1.187
Igfbp2	0.00037599	0.051419	-1.504
Nsun4	0.000374394	0.051419	1.224
Fam180a	0.000375279	0.051419	1.292
Tmem30a	0.000378513	0.0514426	-1.395
Tppp3	0.000384756	0.0519681	-1.605
Msh6	0.000388965	0.0522144	-1.395
Sdhaf3	0.000392145	0.0523203	-1.247
Ddx18	0.000398688	0.0528595	-1.521
Gpbp1	0.000401018	0.0528595	-1.493
E230029C05Rik	0.00040574	0.0531617	1.264
Zbtb41	0.000413864	0.0535843	-1.406
Tsen34	0.000411968	0.0535843	-1.356
Gm13242	0.000425509	0.054768	-1.395
Ints8	0.000431651	0.0551657	-1.689
Fam208b	0.000436068	0.0551657	-1.461
Arntl	0.000451289	0.0551657	-1.424
Pdgfa	0.000437836	0.0551657	-1.305
Rpl5	0.00045108	0.0551657	-1.2
Afmid	0.000441725	0.0551657	1.315
R3hdm2	0.000444964	0.0551657	1.373
Ptch1	0.000449176	0.0551657	1.68
Dbp	0.000443184	0.0551657	2.225
Gm13150	0.000458771	0.0555272	-1.247
Atxn7l1	0.000459322	0.0555272	1.423
Socs4	0.000467295	0.0561807	-1.401
9030617O03Rik	0.000486823	0.0582087	1.404
Azi2	0.000491688	0.0584708	-1.383
Btf3	0.000498371	0.0589452	-1.142
Zfp809	0.000501476	0.0589935	-1.366
Heatr1	0.000512884	0.0590653	-1.416
Myzap	0.000512285	0.0590653	-1.181
Rcor3	0.000508235	0.0590653	1.379
Cdkn1a	0.000510869	0.0590653	1.387
Lamtor3	0.000521309	0.0597213	-1.31
Olfr66	0.000527104	0.0600707	1.148
Fam69a	0.000536018	0.06077	-1.618
Cops2	0.000550733	0.0611706	-1.615
Abce1	0.000546209	0.0611706	-1.574
Gm6568	0.000549307	0.0611706	-1.45
Polr2a	0.000544705	0.0611706	1.334
Sybu	0.000553598	0.0611782	1.267
Ppp3ca	0.000562528	0.0618527	-1.323
Folr2	0.000568739	0.0622042	-1.372
Lysmd3	0.000571411	0.0622042	-1.358
Fnbp1l	0.000575832	0.0623752	-1.606
Crls1	0.00059697	0.0638512	-1.639
LOC100861916	0.000602493	0.0638512	-1.534
Dmxl1	0.000602935	0.0638512	-1.453
Snx2	0.000595683	0.0638512	-1.428
Krit1	0.000604049	0.0638512	-1.354
Ptprz1	0.000613159	0.0645026	-1.369
Naa30	0.000619929	0.0645936	-1.369
Med4	0.000618328	0.0645936	-1.293
Mphosph8	0.000631824	0.0648958	-1.439
Rnf113a2	0.000629623	0.0648958	-1.347
Scamp2	0.000629244	0.0648958	1.202
Ascl1	0.000634693	0.0648958	1.292
Brcc3	0.00063935	0.065068	-1.396
Fnta	0.000646911	0.0653534	-1.392
Jchain	0.000648128	0.0653534	2.597
G2e3	0.000661878	0.0663677	-1.548
Snupn	0.000667286	0.0663677	-1.347
1110001J03Rik	0.000665638	0.0663677	1.236
Prss30	0.000670704	0.0664058	-1.65
Slc30a4	0.000686174	0.0673281	-1.638
Nol11	0.000683974	0.0673281	-1.377
Wapl	0.000713669	0.0694035	-1.327
Gm4907	0.000710677	0.0694035	-1.226
C1galt1	0.000784166	0.0697645	-1.782
Pros1	0.000746096	0.0697645	-1.542
Zfp638	0.000765128	0.0697645	-1.502
Usp34	0.000726687	0.0697645	-1.431
Thoc1	0.000764335	0.0697645	-1.414
Ascc3	0.000762816	0.0697645	-1.402
Msantd4	0.000753192	0.0697645	-1.388
Gtf2h2	0.000757827	0.0697645	-1.371
Akr1b7	0.000724263	0.0697645	-1.358
Rap1b	0.000729007	0.0697645	-1.333
Ssfa2	0.000745242	0.0697645	-1.321
Rab21	0.000786112	0.0697645	-1.312
Rnf6	0.000783732	0.0697645	-1.297
Gpat4	0.000748485	0.0697645	-1.293
Eif1a	0.000780929	0.0697645	-1.28
Ppp2r2a	0.000751666	0.0697645	-1.268
Rex2	0.000781194	0.0697645	-1.251
D1Ertd622e	0.000787525	0.0697645	-1.25
Syn1	0.000781843	0.0697645	1.234
Pklr	0.000751357	0.0697645	1.253
Gli1	0.000739353	0.0697645	1.274
Pigq	0.000782241	0.0697645	1.491
Ddx3x	0.000802509	0.0704295	-1.547
Wwp1	0.000800588	0.0704295	-1.521
Gm3837	0.000806694	0.0704295	-1.364
Klhl2	0.000811125	0.0704295	-1.216
Fuz	0.000810915	0.0704295	1.341
Dennd4c	0.000848111	0.0731557	-1.559
Noc3l	0.000849209	0.0731557	-1.289
Xiap	0.000897416	0.074663	-1.417
Gm10130	0.000890493	0.074663	-1.409
Uchl3	0.000894327	0.074663	-1.371
Zfp397	0.000876735	0.074663	-1.358
Idh2	0.00088599	0.074663	-1.291
Msrb1	0.000891573	0.074663	-1.284
Rab5a	0.000890021	0.074663	-1.277
Spag9	0.000895237	0.074663	-1.177
Ttll10	0.000885311	0.074663	1.395
Sult1d1	0.000920265	0.074969	-1.996
Zfp846	0.000919626	0.074969	-1.376
Vps36	0.000916339	0.074969	-1.353
Ginm1	0.000921652	0.074969	-1.286
Atl1	0.000914902	0.074969	-1.236
Jarid2	0.000910555	0.074969	1.274
Brd8	0.00093334	0.0756386	1.409
Gm13248	0.000939764	0.0758781	-1.649
Cnot11	0.000947213	0.0761984	-1.319
Gltscr1	0.000963124	0.0771946	1.242
Katna1	0.000987557	0.078864	-1.449
Fbxo11	0.000996082	0.0792555	-1.588
Ufm1	0.00102086	0.0809331	-1.328
Esyt2	0.0010559	0.0832848	-1.305
Krtap24-1	0.00105814	0.0832848	-1.248
Bri3	0.00106568	0.0835778	-1.188
Fer	0.00107202	0.0837743	-1.362
Suco	0.00110798	0.0848458	-1.599
Ube2q2	0.00111457	0.0848458	-1.545
Dnajb9	0.00109695	0.0848458	-1.514
Zfp518a	0.00111676	0.0848458	-1.487
Stx8	0.00112024	0.0848458	-1.401
Magi3	0.00111781	0.0848458	-1.384
Yipf5	0.00111824	0.0848458	-1.282
Asap1	0.00110549	0.0848458	-1.274
Top3a	0.00112063	0.0848458	1.294
Selm	0.00113377	0.0852513	-1.484
Fundc1	0.00113013	0.0852513	-1.252
Strn3	0.00117236	0.0868243	-1.643
4932438A13Rik	0.00117137	0.0868243	-1.404
Tbpl1	0.00116601	0.0868243	-1.308
Tmem65	0.00116608	0.0868243	-1.246
Nr1i3	0.00117453	0.0868243	1.305
Pphln1	0.00118373	0.0872093	-1.311
Ube2n	0.00120308	0.0883374	-1.227
Acvr2a	0.00121025	0.0885197	-1.333
Lrch2	0.00121365	0.0885197	-1.262
Ash2l	0.00122184	0.0888207	1.205
Zbtb3	0.00123029	0.0891388	-1.186
Ccr4	0.00124318	0.0897755	1.168
Map4k5	0.00125018	0.0899844	-1.367
Cyb5b	0.00126041	0.0904231	1.419
Zzz3	0.00126997	0.0905932	-1.393
Scgb2b7	0.00127106	0.0905932	-1.26
Cd209f	0.00128961	0.0916164	-1.187
Pthlh	0.00130032	0.0919204	-1.169
Hoxa2	0.00130229	0.0919204	1.244
Hoxb9	0.00130678	0.0919409	1.393
Mcm9	0.00134297	0.0941846	1.245
Snapin	0.0013599	0.0950671	1.575
Prune	0.00137077	0.0955215	1.325
Tefm	0.00140708	0.0977406	-1.427
Flrt3	0.00141533	0.0980026	-1.577
Fam136a	0.00143456	0.0990208	-1.287
Banp	0.00147244	0.100669	-1.448
Serpinb1c	0.00146515	0.100669	-1.357
Ppp2ca	0.00147684	0.100669	-1.275
Cypt14	0.00146771	0.100669	1.14
Sap30bp	0.00148465	0.10067	-1.27
Rpl7	0.00149066	0.10067	-1.088
Olfr419	0.00148607	0.10067	1.164
Pdcd11	0.00149608	0.100725	-1.272
Mob4	0.00150289	0.100874	-1.452
Itgb1bp1	0.00155111	0.103792	-1.285
Gid8	0.00159382	0.106325	-1.508
B230219D22Rik	0.00160681	0.106865	-1.252
Zfp97	0.00161607	0.107156	-1.59
Unc119	0.00163927	0.108038	-1.437
Gm10801	0.00163771	0.108038	1.451
Orc3	0.0016457	0.108137	-1.48
Hspa4l	0.00165552	0.108193	-1.548
Eea1	0.00165645	0.108193	-1.225
Hipk3	0.00167655	0.109181	-1.317
Ccnh	0.0016911	0.109489	-1.395
Znhit3	0.00169631	0.109489	-1.302
Fuom	0.00169536	0.109489	1.185
Mroh3	0.00170721	0.109547	-1.421
Trim33	0.00170401	0.109547	-1.32
Nr1h3	0.00171734	0.109875	1.382
Pnck	0.00173442	0.110644	-1.238
Per3	0.001749	0.11125	1.321
Tmf1	0.00175693	0.111354	-1.357
Mcl1	0.00176082	0.111354	-1.205
Gdi2	0.00179974	0.113488	-1.42
Uso1	0.00181332	0.114015	-1.232
Gm10800	0.00182976	0.114719	1.562
Scn11a	0.00184424	0.115297	1.169
Stxbp3	0.00185061	0.115365	-1.357
Gm13139	0.00187704	0.115862	-1.561
Zfp937	0.0018656	0.115862	-1.367
Trmt5	0.00187976	0.115862	-1.323
Zmym2	0.00187317	0.115862	-1.311
Akr1c12	0.00188759	0.116018	-1.447
Aebp2	0.00189483	0.116137	-1.362
Abcd4	0.00190493	0.11643	1.146
Hapln1	0.00191344	0.116624	-1.274
Ly6c2	0.00193729	0.117749	2.182
Hopx	0.00194658	0.117987	-1.217
Shoc2	0.00195589	0.118162	-1.295
Ngrn	0.00196028	0.118162	1.138
Chmp1b	0.00196891	0.118329	-1.495
Pls3	0.00197387	0.118329	-1.426
Smchd1	0.00199813	0.119238	-1.444
H3f3a	0.00199993	0.119238	-1.153
Pwp1	0.00201286	0.119683	-1.288
Usp11	0.00203087	0.120427	1.264
P2rx5	0.00203811	0.120529	1.257
Pdcd10	0.00204726	0.120744	-1.461
Emc2	0.00207294	0.121278	-1.26
Gpn2	0.00206685	0.121278	-1.196
1110007C09Rik	0.00207221	0.121278	-1.155
Exosc1	0.00209537	0.12212	-1.228
Glp1r	0.00210015	0.12212	1.141
4930515G01Rik	0.00210407	0.12212	1.149
Gpatch2l	0.00212413	0.12267	-1.204
Gm13145	0.00212476	0.12267	-1.144
Adamtsl3	0.00215563	0.123806	-1.301
Uba5	0.00215576	0.123806	-1.3
Fkbp1b	0.0021665	0.123886	-1.377
Rspry1	0.0021798	0.123886	-1.359
Cobll1	0.00216894	0.123886	1.214
Phc2	0.00217848	0.123886	1.227
Gmfb	0.00219034	0.124055	-1.379
Pafah1b1	0.00219977	0.124055	-1.279
Sprr2e	0.0021961	0.124055	1.128
Gsta3	0.00221421	0.124448	-1.881
Copb1	0.0022295	0.124448	-1.388
Ankrd13c	0.00222	0.124448	-1.375
Ube2f	0.00222708	0.124448	-1.282
Skiv2l2	0.00225234	0.125403	-1.37
Atp11b	0.00230143	0.12675	-1.501
Kdm1b	0.00230425	0.12675	-1.497
Zfp451	0.0022862	0.12675	-1.417
Itga6	0.00230639	0.12675	-1.352
Filip1l	0.00231129	0.12675	-1.187
Yrdc	0.00230566	0.12675	-1.171
Pcyox1	0.00232889	0.127396	-1.406
Rapgef6	0.00233716	0.12753	-1.462
Nhlrc2	0.00235714	0.1283	-1.222
Txndc9	0.00236986	0.128672	-1.299
Sbf2	0.00237636	0.128706	-1.595
Utp14b	0.00240523	0.129727	-1.962
1190002N15Rik	0.002413	0.129727	-1.353
Glrx3	0.00240855	0.129727	-1.337
Ttc14	0.00241963	0.129765	-1.303
Dock7	0.00248356	0.132868	-1.327
Fam178a	0.00249538	0.133174	-1.312
3300002I08Rik	0.00251276	0.133194	-1.363
Metap2	0.00253468	0.133194	-1.251
Ptpro	0.00252042	0.133194	-1.238
Ccdc117	0.00253567	0.133194	-1.146
Abhd14a	0.00253205	0.133194	1.169
Zfp865	0.00252146	0.133194	1.2
Slc1a5	0.00253835	0.133194	1.436
Ap3m1	0.00254841	0.133402	-1.264
Snx13	0.00256613	0.134008	-1.619
Dock5	0.00258406	0.134624	-1.42
Rc3h2	0.00260175	0.135101	-1.217
Plcd1	0.00261086	0.135101	1.142
Phactr4	0.00261176	0.135101	1.443
Bag5	0.00263561	0.136014	-1.244
Ttll3	0.00264885	0.136055	-1.349
Slc11a2	0.00264364	0.136055	1.431
Cd209g	0.00265919	0.136266	-1.224
Pigx	0.00266961	0.136481	-1.245
2011-09-01	0.00271041	0.138244	-1.516
Mgst1	0.002738	0.139326	-1.421
Gm14305	0.00275072	0.139648	-1.446
Pfdn4	0.00276783	0.140192	-1.531
Hspa4	0.0027839	0.14068	-1.245
Psmc2	0.00280157	0.140902	-1.496
Mex3c	0.00280006	0.140902	-1.417
Mynn	0.00280762	0.140902	-1.308
Deb1	0.00281521	0.14096	-1.182
Zfp960	0.00284487	0.141575	-1.53
Prpf4b	0.00284689	0.141575	-1.283
Uba2	0.00284662	0.141575	-1.272
Dhx36	0.0028936	0.142601	-1.437
Dnase2a	0.00289309	0.142601	-1.307
B230307C23Rik	0.0028885	0.142601	-1.279
Chrnb1	0.00287688	0.142601	1.308
Pgrmc1	0.00296768	0.142816	-1.432
Inpp5f	0.00297556	0.142816	-1.36
Plaa	0.00291295	0.142816	-1.309
Ythdf3	0.00294797	0.142816	-1.265
Srp54a	0.00296397	0.142816	-1.264
Ltn1	0.00297628	0.142816	-1.247
Rab11a	0.00293575	0.142816	-1.204
Ndufa8	0.00291054	0.142816	1.125
Neu3	0.00293083	0.142816	1.232
Rps4l	0.00293277	0.142816	1.239
Hoxa9	0.00296243	0.142816	1.424
Zbtb16	0.00294097	0.142816	1.775
Manf	0.00298524	0.142918	-1.286
Pxk	0.002998	0.142918	1.191
Il17rb	0.00299654	0.142918	1.243
1600012H06Rik	0.00300505	0.142942	-1.415
Zfp958	0.00301193	0.142944	-1.665
Cln3	0.00301816	0.142944	1.437
Gm13275	0.00305016	0.143997	1.148
Arid1a	0.00305355	0.143997	1.199
Slu7	0.00311064	0.14499	-1.613
Fbxo33	0.00309665	0.14499	-1.426
Ipo13	0.0031057	0.14499	-1.192
4930548H24Rik	0.00311435	0.14499	1.14
Slc35g1	0.00309124	0.14499	1.236
Tnfrsf18	0.00309916	0.14499	1.262
Nckap1	0.00317528	0.14627	-1.434
Nedd1	0.00317456	0.14627	-1.428
Zfp943	0.0031581	0.14627	-1.408
Rsl24d1	0.00316405	0.14627	-1.184
Gpr157	0.00315198	0.14627	1.165
Mal	0.00320749	0.147444	-1.772
Trpd52l3	0.00321963	0.147691	1.14
Zfp729a	0.00323867	0.148035	-1.52
Abhd17a	0.00324065	0.148035	-1.241
Prkaa1	0.00327515	0.149299	-1.2
Bahcc1	0.00328388	0.149386	1.193
Dimt1	0.00329462	0.149563	-1.24
Tubd1	0.00330411	0.149684	-1.284
Zfp708	0.00333529	0.150473	-1.464
Slmap	0.00333035	0.150473	-1.261
Gdf15	0.00335947	0.151252	1.26
Ankrd9	0.00337829	0.151476	-1.405
2210408I21Rik	0.0033748	0.151476	-1.37
Det1	0.00340796	0.152494	-1.237
Cd74	0.00341759	0.152613	1.984
Mycbp2	0.00344168	0.153064	-1.191
Gm6613	0.00344162	0.153064	-1.113
Zfp493	0.00347255	0.153197	-1.226
Reep3	0.00345193	0.153197	-1.22
Gnb2l1	0.0034719	0.153197	-1.157
Scnn1g	0.00347268	0.153197	2.195
Sectm1b	0.00349384	0.153472	-1.429
1700006E09Rik	0.00349563	0.153472	-1.204
Rtn3	0.00349996	0.153472	1.285
4930453N24Rik	0.00354297	0.155002	-1.268
Cwf19l1	0.00355735	0.155002	-1.252
Tmem230	0.00356318	0.155002	1.138
Emid1	0.00355612	0.155002	1.16
Cab39l	0.0035787	0.155368	-1.299
Phlda2	0.00362084	0.156268	-2.057
Nptn	0.00361527	0.156268	-1.348
Zfp433	0.00361736	0.156268	-1.32
Pnpla8	0.00362936	0.156327	-1.481
Gm21836	0.0036374	0.156365	-1.422
Ugt2b34	0.0036598	0.156406	-1.497
Fbxo4	0.00365645	0.156406	-1.43
Klhdc7a	0.00365201	0.156406	1.133
Zfp942	0.00370645	0.156868	-1.35
Tial1	0.00368711	0.156868	-1.262
Cacul1	0.00369446	0.156868	-1.227
Ube2d3	0.00369416	0.156868	-1.214
Cd7	0.00370582	0.156868	1.326
Zp2	0.00371555	0.15695	-1.153
Exoc5	0.00377994	0.157491	-1.416
Atp2a2	0.0038301	0.157491	-1.397
Fbxo38	0.00385071	0.157491	-1.378
Snx4	0.00377874	0.157491	-1.308
9030624G23Rik	0.00380959	0.157491	-1.285
Scaf11	0.00379039	0.157491	-1.269
Zfp330	0.00384446	0.157491	-1.26
Olfr1309	0.00383669	0.157491	-1.163
Gtf2h4	0.00380361	0.157491	-1.15
Cdc42	0.00374231	0.157491	-1.134
Apopt1	0.0038304	0.157491	-1.128
Sema5b	0.00384065	0.157491	1.115
Nanos2	0.00376502	0.157491	1.134
Fzd7	0.0038297	0.157491	1.23
Mlxip	0.00377744	0.157491	1.251
Cipc	0.00383531	0.157491	1.306
Ang4	0.00380363	0.157491	10.61
Ap3s1	0.00393066	0.16046	-1.368
Hsdl2	0.00401821	0.163425	-1.708
Ankrd28	0.0040149	0.163425	-1.278
Grik3	0.00402807	0.163522	1.173
Abcb1b	0.0040734	0.164751	-1.693
Rfwd2	0.0040672	0.164751	-1.32
Uspl1	0.00408571	0.164944	-1.39
Ms4a10	0.00409329	0.164945	-1.311
Kpna6	0.00410669	0.165181	-1.441
Sowahb	0.00411818	0.165339	-1.381
Rab10	0.00413146	0.165569	-1.139
Mios	0.00413933	0.165581	-1.36
Trnt1	0.00424364	0.165737	-1.501
Zfp800	0.00424329	0.165737	-1.401
Gm14325	0.00423999	0.165737	-1.399
Gm14419	0.00422071	0.165737	-1.366
Gm2004	0.00422071	0.165737	-1.366
Dpp8	0.00423612	0.165737	-1.347
Bmi1	0.00424928	0.165737	-1.253
Dr1	0.00417013	0.165737	-1.232
Nub1	0.00423762	0.165737	-1.144
Nudt18	0.00419045	0.165737	1.183
Ppp1r1c	0.00422251	0.165737	1.208
Fbxl12	0.00422531	0.165737	1.217
Ip6k2	0.00419509	0.165737	1.246
D630039A03Rik	0.00419467	0.165737	1.489
Otud6b	0.00428938	0.167003	-1.261
Brix1	0.00430308	0.167239	-1.4
Sp3	0.00433636	0.167539	-1.454
Fam3c	0.00434303	0.167539	-1.407
Gm14295	0.00434516	0.167539	-1.403
Sbno1	0.00433973	0.167539	-1.194
Tmem8b	0.00434907	0.167539	1.143
Zfp72	0.0043849	0.168492	-1.49
Armc1	0.00438922	0.168492	-1.314
Vmn1r94	0.00440108	0.168651	-1.134
Stk25	0.00442445	0.168934	-1.262
B3galt6	0.0044297	0.168934	-1.171
Tmem205	0.0044316	0.168934	-1.167
Idh3a	0.00448521	0.17068	-1.307
Polr2g	0.00451682	0.171287	-1.191
Gnpda1	0.00451307	0.171287	1.308
Snrpb2	0.00460269	0.171482	-1.37
Cbwd1	0.00460044	0.171482	-1.367
Rnf2	0.00457344	0.171482	-1.318
Cul3	0.00459333	0.171482	-1.304
Gstt1	0.00458156	0.171482	-1.248
Olfr1220	0.00460678	0.171482	-1.206
Kcnj11	0.00459029	0.171482	1.139
Irs3	0.00456661	0.171482	1.17
Gm9903	0.00460816	0.171482	1.244
Zfp362	0.00453982	0.171482	1.311
Otub1	0.00454858	0.171482	1.423
Zfp141	0.0046575	0.172438	-1.439
Rnd3	0.0046549	0.172438	-1.305
Phlpp1	0.00464771	0.172438	1.365
Fam219b	0.00469175	0.173412	1.196
Car1	0.00474089	0.174426	-1.889
Fpgt	0.00483962	0.174426	-1.736
Med13	0.00482116	0.174426	-1.521
Tbc1d15	0.00484672	0.174426	-1.453
Zfp329	0.0048148	0.174426	-1.424
Uchl4	0.00479981	0.174426	-1.277
2410141K09Rik	0.00482515	0.174426	-1.269
Scaf8	0.00478128	0.174426	-1.222
Dctn6	0.00484591	0.174426	-1.218
Psmd4	0.00481328	0.174426	-1.207
Ccdc186	0.00477771	0.174426	-1.184
Hamp2	0.00483454	0.174426	1.135
Aldh16a1	0.0047321	0.174426	1.161
Klf15	0.00481498	0.174426	1.278
Arhgef11	0.0047609	0.174426	1.288
Clu	0.00480402	0.174426	1.465
Rraga	0.00486027	0.174626	-1.224
Zfp850	0.00488148	0.174828	-1.258
Plac8l1	0.00488184	0.174828	-1.19
Rnf146	0.00490146	0.175243	-1.201
Whsc1	0.0049241	0.175766	-1.389
Hsh2d	0.00494536	0.176237	1.14
Spef2	0.00495965	0.176459	-1.182
Arih1	0.0049781	0.176541	-1.516
Mn1	0.00497581	0.176541	1.141
Rpl3	0.00499784	0.176954	-1.148
Leprot	0.00502605	0.177528	1.197
Swap70	0.00503028	0.177528	1.275
Med7	0.00505229	0.178018	-1.37
Spin1	0.00507072	0.178094	-1.195
St6galnac2	0.00506415	0.178094	1.375
Aasdhppt	0.00510063	0.178857	-1.375
Cul4b	0.00515351	0.179827	-1.397
Arhgap42	0.0051608	0.179827	-1.327
Jak2	0.00516102	0.179827	-1.298
Mthfr	0.00516938	0.179827	1.121
Pipox	0.00516414	0.179827	1.366
Slc52a3	0.00518072	0.179935	1.224
Pvrl3	0.00520952	0.180078	-1.531
Stk3	0.0052078	0.180078	-1.267
C030037D09Rik	0.00519583	0.180078	1.218
Rif1	0.00524274	0.180683	-1.494
A830080D01Rik	0.00524821	0.180683	-1.33
Mkks	0.00525178	0.180683	-1.297
Serpinb1a	0.00526376	0.180811	-1.243
Smpd5	0.00528975	0.181419	1.13
Cd24a	0.00530201	0.181555	-1.298
Parg	0.00531824	0.181825	-1.374
Olfr1428	0.00533051	0.181961	-1.165
Tmx3	0.00536487	0.182848	-1.514
Rnmtl1	0.00539949	0.183742	-1.224
Cct2	0.00544757	0.185091	-1.172
Morn2	0.00547006	0.185567	1.159
Zfp131	0.00548369	0.185706	-1.292
Krba1	0.00549116	0.185706	1.196
2007-09-01	0.0055215	0.186444	-1.486
Riok2	0.00554786	0.187046	-1.335
Taf2	0.00557877	0.187798	-1.537
Zfp266	0.00559353	0.187798	-1.331
Sacm1l	0.00559591	0.187798	-1.314
Csde1	0.00562782	0.187822	-1.495
Nufip2	0.00563337	0.187822	-1.426
Gm20594	0.00561081	0.187822	-1.235
Arhgap32	0.00563288	0.187822	1.224
Rab11fip4	0.00563954	0.187822	1.27
Clca4a	0.00567956	0.18858	-2.7
Rundc3b	0.00567764	0.18858	-1.49
Ubxn2b	0.00570779	0.189231	-1.402
Vegfa	0.00575701	0.190574	1.281
Hexdc	0.00578107	0.191081	1.275
Dnajb4	0.00583102	0.19174	-1.592
Tmem165	0.00583516	0.19174	-1.278
Tmem9	0.00583607	0.19174	-1.265
C8a	0.00582168	0.19174	-1.14
Pdgfd	0.00585941	0.192097	-1.381
Nfe2l1	0.00586448	0.192097	1.205
Zfp770	0.00588222	0.192335	-1.318
Chmp2a	0.00588932	0.192335	-1.2
Nus1	0.00592882	0.192408	-1.548
Meox2	0.00591922	0.192408	-1.243
Ppp2r5a	0.00590408	0.192408	-1.231
Daam1	0.00593553	0.192408	-1.123
Fam214a	0.00593055	0.192408	1.439
Pcbd1	0.00596901	0.192922	-1.291
Vgll4	0.00596385	0.192922	1.446
Ahctf1	0.00601527	0.193844	-1.361
Slc23a1	0.00601241	0.193844	1.153
Exosc3	0.0060316	0.194085	-1.167
Phip	0.0060439	0.194148	-1.343
Abca3	0.00605133	0.194148	1.278
1700021F05Rik	0.00606765	0.194387	-1.217
Srp54b	0.00611309	0.195556	-1.263
Zfp932	0.00612564	0.195672	-1.235
Wdr45b	0.0061857	0.197302	-1.223
Ptcd2	0.00621934	0.198086	-1.234
Lrrc19	0.00625773	0.198568	-1.634
Rfwd3	0.00625533	0.198568	-1.179
Zxda	0.00626167	0.198568	1.122
Ranbp2	0.0062936	0.198796	-1.498
Pigf	0.0062842	0.198796	-1.358
C330007P06Rik	0.00629613	0.198796	1.255
Slc25a24	0.00638127	0.201194	-1.278
Cdk2ap2	0.0064188	0.202086	-1.24
Edil3	0.00645527	0.202177	-1.383
Cdr2	0.00645866	0.202177	-1.316
Rnf103	0.00643138	0.202177	-1.302
Agfg1	0.00645865	0.202177	-1.279
Ces1f	0.0064795	0.20254	-2.002
Pip4k2c	0.00648998	0.202578	1.204
Zfp85	0.00652417	0.203066	-1.339
Gm8787	0.00652129	0.203066	-1.161
Nbn	0.0065512	0.203516	-1.33
Gm14440	0.0066174	0.203516	-1.328
Gm13691	0.00656013	0.203516	-1.224
Aste1	0.00662234	0.203516	-1.213
Cfap57	0.0066208	0.203516	-1.184
Bbs10	0.00661197	0.203516	-1.146
Dennd4b	0.00659662	0.203516	1.178
Synj1	0.00660864	0.203516	1.223
Txnrd1	0.00660864	0.203516	1.323
Kazald1	0.00664294	0.203863	-1.241
Atrx	0.00672086	0.204149	-1.555
Twf1	0.00667073	0.204149	-1.337
Usp6nl	0.00671218	0.204149	-1.325
Syngr1	0.00672894	0.204149	-1.284
Dync1i2	0.00670525	0.204149	-1.183
Hmgxb4	0.00668654	0.204149	1.13
Gm4969	0.00673624	0.204149	1.135
Hif3a	0.00670342	0.204149	1.276
Gm10935	0.00673328	0.204149	1.426
Il17re	0.00678164	0.205241	1.291
Sipa1l1	0.00680582	0.205525	-1.237
Slc36a1	0.00680983	0.205525	1.746
Lrrtm2	0.00683683	0.206056	-1.39
Ddhd1	0.00687871	0.207033	-1.296
Tnk1	0.00689105	0.20712	1.166
Lzts3	0.00691253	0.20748	1.25
Slc33a1	0.00694162	0.208011	-1.241
Zfpl1	0.00694924	0.208011	1.231
Dld	0.00700913	0.20803	-1.416
Cnep1r1	0.00700989	0.20803	-1.337
Gm14399	0.00701363	0.20803	-1.288
Srr	0.00699445	0.20803	-1.203
Esp16	0.00697914	0.20803	1.129
Atp5g2	0.00701642	0.20803	1.194
Nt5c	0.00699192	0.20803	1.195
Fbf1	0.00702605	0.208034	1.206
1700001G17Rik	0.00703859	0.208124	1.117
Sncb	0.00705137	0.20822	1.189
Impad1	0.00711407	0.208544	-1.425
Kras	0.00713714	0.208544	-1.386
Ugp2	0.00710106	0.208544	-1.227
Trp53rkb	0.00711473	0.208544	-1.154
Cldn34b1	0.00713811	0.208544	-1.127
Rps17	0.00713287	0.208544	-1.116
Elovl2	0.00713858	0.208544	1.123
Colgalt2	0.00710502	0.208544	1.207
Sat1	0.00717457	0.209316	-1.228
Commd8	0.00718911	0.209461	-1.424
Fcna	0.00720247	0.209571	-1.456
Pdcd5	0.00724832	0.210625	-1.215
Aida	0.00726087	0.21071	-1.33
Serbp1	0.00727642	0.210881	-1.213
Etl4	0.00728758	0.210925	1.425
Arf3	0.00732056	0.2116	1.292
Abcb1a	0.00741293	0.211993	-1.701
Ephx4	0.00739996	0.211993	-1.441
Gm15446	0.00741321	0.211993	-1.291
Morf4l2	0.00734927	0.211993	-1.28
Zfp418	0.00736862	0.211993	-1.249
Cand1	0.00739302	0.211993	-1.222
Cdc42se2	0.00739818	0.211993	-1.211
Zmynd19	0.00742135	0.211993	-1.148
Padi6	0.0073907	0.211993	-1.126
Cd164l2	0.00743432	0.212086	-1.193
Ifi30	0.00744444	0.212099	1.144
Gm5039	0.00745902	0.212238	-1.193
Ttc37	0.00748493	0.212698	-1.2
Msx3	0.00750818	0.212806	1.189
Prr15	0.00750601	0.212806	1.523
Ptk2	0.00753004	0.212874	-1.286
Zfp280c	0.00752453	0.212874	1.383
Pde8b	0.00754482	0.213017	1.294
Api5	0.00759423	0.213038	-1.342
2410016O06Rik	0.0075773	0.213038	-1.248
Rufy3	0.00759368	0.213038	-1.219
Mrpl14	0.00756891	0.213038	-1.206
Gabre	0.00756794	0.213038	-1.089
Triqk	0.00770935	0.213267	-1.492
Ctsl	0.00780465	0.213267	-1.365
2015-09-01	0.00780655	0.213267	-1.285
Ptger3	0.00766632	0.213267	-1.281
Larp1b	0.00778332	0.213267	-1.248
Trip11	0.00775932	0.213267	-1.218
Mrps31	0.0078071	0.213267	-1.216
Gm14476	0.00779367	0.213267	-1.168
Gm14479	0.00779367	0.213267	-1.168
Gm14482	0.00779367	0.213267	-1.168
Gm14483	0.00779367	0.213267	-1.168
A430033K04Rik	0.00769046	0.213267	-1.147
Grwd1	0.00771427	0.213267	-1.137
Krt82	0.0077676	0.213267	-1.121
Cdc23	0.00765293	0.213267	1.126
Usp16	0.00778353	0.213267	1.181
Gapvd1	0.00769678	0.213267	1.183
Man2b1	0.0078044	0.213267	1.249
Cmip	0.00770342	0.213267	1.26
Naa60	0.00762787	0.213267	1.35
Helb	0.00778753	0.213267	1.408
Hdac2	0.00793549	0.216235	-1.486
Jkamp	0.00792976	0.216235	-1.288
Trappc13	0.00795806	0.216311	-1.42
Elk4	0.00795032	0.216311	1.204
Nae1	0.00798311	0.216454	-1.305
Gm10715	0.00797552	0.216454	1.422
Tmsb15b2	0.00804382	0.216489	-1.587
Cops5	0.00808209	0.216489	-1.421
Zfp600	0.0080352	0.216489	-1.284
Rbp2	0.00806145	0.216489	-1.281
Mcmbp	0.0080791	0.216489	-1.214
Nmd3	0.00808368	0.216489	-1.185
Serpinb1b	0.00809322	0.216489	-1.175
Cops6	0.00804761	0.216489	-1.148
Marc2	0.00805515	0.216489	-1.147
Marveld3	0.0080019	0.216489	1.132
Mdh2	0.00800621	0.216489	1.208
Ppm1j	0.0081277	0.217145	-1.382
Hcfc2	0.00815168	0.217521	-1.223
Fam189a2	0.0081649	0.217608	-1.393
Utp6	0.00822906	0.218255	-1.276
Edrf1	0.00820265	0.218255	-1.263
Gm5105	0.00822868	0.218255	-1.148
Nudt10	0.00822156	0.218255	-1.142
Kpna4	0.00824009	0.218283	-1.385
Dopey1	0.00830883	0.219587	-1.53
Socs5	0.00831958	0.219587	-1.236
Gm9327	0.00831388	0.219587	1.099
Nfatc2ip	0.00832949	0.219587	1.146
2700060E02Rik	0.00836541	0.220174	-1.259
Vmn1r142	0.00837188	0.220174	-1.128
Exoc3	0.00838681	0.220302	-1.203
Pdk2	0.00845717	0.221884	1.405
Slc26a3	0.00850366	0.222039	-1.364
Tbk1	0.00850062	0.222039	-1.322
Neil1	0.00850113	0.222039	1.179
Vamp1	0.00848365	0.222039	1.225
0610009B22Rik	0.00852298	0.222142	-1.494
Vcpip1	0.00859367	0.222142	-1.44
Zfp292	0.00855519	0.222142	-1.32
Vta1	0.00856899	0.222142	-1.214
Usp8	0.00855979	0.222142	-1.171
Mrpl24	0.008597	0.222142	-1.15
Mir692-3	0.00859898	0.222142	-1.139
Pdf	0.0085329	0.222142	-1.129
Olfr322	0.00858484	0.222142	1.141
Lmo2	0.00862847	0.222641	1.099
Ctage5	0.00865733	0.222914	-1.344
Gm11007	0.00865942	0.222914	-1.326
Tmem110	0.00867559	0.223068	-1.235
Asb8	0.0087025	0.223497	1.241
Sdhaf2	0.00871441	0.223541	-1.14
Cdc73	0.00875287	0.224065	-1.27
S100a5	0.00875534	0.224065	-1.186
Rab27b	0.00876735	0.22411	-1.306
Irf7	0.00883299	0.22425	-1.731
Sugt1	0.00882182	0.22425	-1.397
2200002J24Rik	0.0088343	0.22425	-1.175
Gm14501	0.00881427	0.22425	-1.133
Clcn6	0.00879263	0.22425	1.151
Fgf1	0.00879914	0.22425	1.246
Aftph	0.00886041	0.224652	-1.372
Phlda3	0.00887627	0.224794	-1.34
Slc29a4	0.00891548	0.225526	1.155
Kpna1	0.00900733	0.225723	-1.386
Btbd7	0.00900128	0.225723	-1.286
Acap2	0.00900981	0.225723	-1.282
Ranbp6	0.00901612	0.225723	-1.275
AW209491	0.00900249	0.225723	-1.207
Aph1c	0.00896223	0.225723	-1.169
Fgf12	0.00895982	0.225723	-1.154
Adam32	0.00895015	0.225723	1.259
0610007P14Rik	0.00898139	0.225723	1.293
Kbtbd7	0.00905427	0.226296	-1.345
Ptbp3	0.00905969	0.226296	-1.309
Gm10509	0.00915972	0.226513	-1.472
Polh	0.00910881	0.226513	-1.338
Gm14288	0.00920763	0.226513	-1.312
Mrpl1	0.00915588	0.226513	-1.283
Fbxw7	0.00922367	0.226513	-1.219
Eif1b	0.00917586	0.226513	-1.17
Gm2046	0.00919209	0.226513	-1.166
Foxred2	0.00915874	0.226513	1.158
Fbxw22	0.00918552	0.226513	1.208
Ankrd40	0.00913491	0.226513	1.214
2006-09-01	0.00921415	0.226513	1.222
Ubald2	0.0092046	0.226513	1.262
Pex19	0.00913485	0.226513	1.276
Zfp687	0.009169	0.226513	1.285
Dhcr24	0.00914186	0.226513	1.453
A230046K03Rik	0.00935755	0.22734	-1.401
Dnajc10	0.00936126	0.22734	-1.273
Lyst	0.00928884	0.22734	-1.269
Usp25	0.00935108	0.22734	-1.237
Akirin1	0.00935234	0.22734	-1.234
Rbm18	0.00935659	0.22734	-1.177
Scaf4	0.00932323	0.22734	1.128
4930549C01Rik	0.0093194	0.22734	1.137
Rnf25	0.00933085	0.22734	1.167
Mlec	0.00932126	0.22734	1.188
Thnsl1	0.00937762	0.227485	-1.256
Chuk	0.00941668	0.227675	-1.299
Aip	0.00939848	0.227675	-1.203
Rmdn3	0.00940816	0.227675	-1.171
Rap2c	0.00946517	0.228489	-1.399
Gm14326	0.00950417	0.228489	-1.297
Trmt12	0.00950984	0.228489	-1.208
Hrc	0.00951732	0.228489	-1.199
Slc29a3	0.00949618	0.228489	1.116
Sik3	0.0095155	0.228489	1.311
Epas1	0.00952344	0.228489	1.467
Aff4	0.00954262	0.228699	-1.163
Creld2	0.00962321	0.230126	-1.39
Nup43	0.00962229	0.230126	-1.28
Tmem236	0.00963982	0.230272	1.43
6720489N17Rik	0.00968206	0.230352	-1.337
Axin1	0.00968001	0.230352	-1.283
Zfp944	0.00968528	0.230352	-1.259
Psmg3	0.00966582	0.230352	-1.179
Ptprg	0.00970477	0.230362	-1.498
Rrp15	0.00970676	0.230362	-1.292
Gm14327	0.00971955	0.230415	-1.325
Zfp738	0.0097854	0.231725	-1.204
Fam46a	0.00982031	0.231869	-1.305
Ptpn4	0.00980362	0.231869	-1.192
Jtb	0.00987133	0.231869	-1.151
Pikfyve	0.00988583	0.231869	-1.141
Lin52	0.00984609	0.231869	1.172
Tspyl4	0.00986605	0.231869	1.34
Hp1bp3	0.00986587	0.231869	1.419
Tspan14	0.00988685	0.231869	1.428
Cyp2s1	0.00984235	0.231869	1.794
C330018D20Rik	0.00990942	0.231908	-1.361
T	0.00990968	0.231908	-1.152
Cdv3	0.00992142	0.231926	-1.126
Prop1	0.00993166	0.231926	1.128
Ide	0.00998463	0.232914	-1.399
Eif4a1	0.0100046	0.233131	-1.277
Cdip1	0.0100242	0.233341	1.165
Zfp148	0.0101095	0.233884	-1.408
Gm16432	0.0100995	0.233884	-1.314
Zfp790	0.0101117	0.233884	-1.253
Pdzd11	0.0100739	0.233884	-1.226
Gm14477	0.0101003	0.233884	-1.126
Ambra1	0.0100629	0.233884	1.266
Snx6	0.0101402	0.234072	-1.407
Galt	0.0101412	0.234072	1.231
Ddx21	0.0101591	0.234237	-1.278
Pik3c2a	0.0101884	0.234665	-1.534
Gm14443	0.0102514	0.234822	-1.3
Nras	0.0102712	0.234822	-1.287
Eprs	0.0102943	0.234822	-1.262
Rhoc	0.0103124	0.234822	-1.261
Rab3ip	0.0102702	0.234822	-1.236
Tnpo3	0.0102907	0.234822	-1.203
Ppm1g	0.010284	0.234822	-1.195
Dcaf6	0.0102225	0.234822	-1.171
Gm11127	0.0103117	0.234822	-1.127
Sec16a	0.0102951	0.234822	-1.107
Prosc	0.0103132	0.234822	1.126
Zfp322a	0.0103467	0.234986	-1.298
Rnf130	0.0103331	0.234986	-1.251
Homer1	0.0103527	0.234986	-1.184
Gnai3	0.0104053	0.235342	-1.366
Tceb1	0.0103869	0.235342	-1.25
G3bp2	0.0104114	0.235342	-1.15
Fbln1	0.0103997	0.235342	1.248
4930548G14Rik	0.0104459	0.235878	-1.198
Gm13287	0.0104835	0.236485	1.143
Rsph9	0.0105941	0.238241	-1.387
2310035C23Rik	0.0105924	0.238241	-1.336
Cadm1	0.0105797	0.238241	1.225
Il13ra1	0.0106198	0.238328	-1.377
Nmt2	0.0106174	0.238328	-1.248
Slain1	0.0106306	0.238328	1.155
Upf2	0.0106631	0.238811	-1.245
Gm14434	0.0107013	0.239291	-1.349
Trappc1	0.0107063	0.239291	-1.174
Tnks2	0.0107931	0.239761	-1.273
Xrcc5	0.0107598	0.239761	-1.26
Sdf2	0.0107459	0.239761	-1.222
Abracl	0.0107659	0.239761	-1.221
Sytl5	0.0107852	0.239761	-1.177
Bptf	0.0107734	0.239761	-1.167
Osbpl3	0.0108084	0.239857	-1.138
Mal2	0.0108373	0.240171	-1.301
Araf	0.0108535	0.240171	1.172
Hoxa11os	0.0108555	0.240171	1.358
Zfp873	0.0109043	0.24033	-1.337
Zfp948	0.0108794	0.24033	-1.261
Cdk7	0.0108901	0.24033	-1.221
Syn3	0.0109066	0.24033	1.523
Gm5141	0.010919	0.240361	-1.369
Apoo	0.0109586	0.240989	-1.258
Ash1l	0.0109949	0.24135	-1.315
Sirt3	0.010997	0.24135	1.232
Lig4	0.0110605	0.241942	-1.45
Snx5	0.0110682	0.241942	-1.202
Fbl	0.0110575	0.241942	1.153
Adgrb1	0.0110611	0.241942	1.179
Zfp709	0.0111189	0.242151	-1.433
Gm5595	0.0111331	0.242151	-1.322
Fam207a	0.0111013	0.242151	-1.166
Exosc4	0.0111252	0.242151	-1.136
Shpk	0.0111003	0.242151	1.186
Ces1d	0.0111711	0.242207	-1.85
Slc35d1	0.0112021	0.242207	-1.514
2010315B03Rik	0.0111813	0.242207	-1.453
Tra2a	0.0111657	0.242207	-1.411
Tmem246	0.0111662	0.242207	1.182
Eaf2	0.0111933	0.242207	1.56
Jmjd1c	0.0112483	0.242249	-1.506
Pcm1	0.0112398	0.242249	-1.344
Cacna2d3	0.0112315	0.242249	-1.201
Gzmk	0.0112304	0.242249	-1.148
Cyp2t4	0.0112652	0.242374	1.144
Dcun1d5	0.0112825	0.242508	-1.287
Zfp273	0.0113108	0.24264	-1.426
Aifm3	0.0113108	0.24264	1.12
Haao	0.0113461	0.243158	1.231
Ccdc88c	0.0113777	0.243595	1.196
1700019G17Rik	0.0113941	0.243709	1.205
Cblb	0.011406	0.243725	1.467
C1galt1c1	0.0114458	0.243829	-1.351
Cse1l	0.0114516	0.243829	-1.348
Sec63	0.0114554	0.243829	-1.218
Cmss1	0.011443	0.243829	1.105
Klhl11	0.0114747	0.244001	-1.136
Mrs2	0.0115535	0.244996	-1.252
Vdac2	0.0115893	0.244996	-1.242
Cct6b	0.0115998	0.244996	-1.187
Pdzd4	0.011586	0.244996	-1.142
Mybph	0.0115545	0.244996	1.108
Mrfap1	0.0115938	0.244996	1.131
Sfxn5	0.0115948	0.244996	1.309
Itk	0.0117116	0.247119	1.126
Camta2	0.011734	0.247351	1.253
Guca1a	0.01176	0.247663	-1.13
Krtap10-4	0.0117766	0.247774	1.136
D11Wsu47e	0.0118216	0.24848	1.36
Amica1	0.0118543	0.248929	1.237
Pcmtd1	0.0119915	0.250779	-1.38
Gm14410	0.0119926	0.250779	-1.336
Gm8898	0.0120073	0.250779	-1.278
Piwil4	0.0120145	0.250779	-1.257
Npy6r	0.0120226	0.250779	-1.239
Tyro3	0.0120067	0.250779	-1.17
Ahrr	0.0119574	0.250779	-1.092
Mtrf1l	0.0120568	0.251251	-1.31
Stip1	0.012124	0.252172	-1.385
Mpst	0.0121197	0.252172	-1.127
Gm10721	0.0122321	0.25418	1.367
Yars2	0.0122604	0.254204	-1.324
Ctxn3	0.0122636	0.254204	-1.268
Prkdc	0.0122768	0.254204	-1.235
Thtpa	0.0122798	0.254204	1.259
Gm5114	0.0123024	0.254432	-1.116
Usp9x	0.0123366	0.254465	-1.685
Xpo1	0.0123336	0.254465	-1.505
4930444G20Rik	0.0123389	0.254465	1.115
Btaf1	0.0123704	0.254547	-1.337
Rap2a	0.0123777	0.254547	-1.289
Zfp612	0.0123731	0.254547	-1.158
Slc35f5	0.01241	0.254707	-1.6
Fbxo28	0.0124205	0.254707	-1.18
1810046K07Rik	0.0124084	0.254707	1.214
Tef	0.0124377	0.254821	1.186
Map3k5	0.0124686	0.255216	-1.303
Extl1	0.0125145	0.255437	1.098
Exoc3l2	0.0125003	0.255437	1.156
Usp42	0.0125141	0.255437	1.258
Cftr	0.0125269	0.255454	-1.52
Lcmt1	0.012552	0.255727	-1.204
Faf2	0.0125644	0.255742	1.193
Orai3	0.0125902	0.256028	1.196
Commd9	0.0126604	0.257217	1.163
Atp6v1c1	0.0126946	0.257441	-1.317
Gm14436	0.0126967	0.257441	-1.281
Srek1ip1	0.0127068	0.257441	-1.171
Mettl5	0.0127528	0.258134	-1.299
Fus	0.0127746	0.258338	1.328
Mzb1	0.0127908	0.258426	1.589
Crbn	0.012816	0.258697	-1.233
Agpat5	0.0128564	0.259272	-1.299
Adam17	0.0128715	0.259338	-1.362
Arpin	0.0128979	0.259631	1.174
Prrt4	0.0129558	0.260557	1.098
Gm5460	0.0130027	0.261259	1.138
Myo1e	0.0130191	0.261349	-1.312
Lmbrd2	0.01309	0.262528	-1.367
Acr	0.0131018	0.262528	1.149
Pop5	0.0131252	0.262755	-1.185
Dpp6	0.0131711	0.263434	1.171
Papola	0.013198	0.263656	-1.282
Ccdc63	0.0132063	0.263656	1.146
Gm9997	0.0132424	0.264136	1.127
Dhps	0.0132761	0.264566	-1.152
Mterf3	0.0132907	0.264618	-1.24
Slc1a4	0.013364	0.265339	-1.355
Trove2	0.0133503	0.265339	-1.254
P2ry10	0.0133584	0.265339	-1.157
Ces1b	0.0133755	0.265339	-1.145
Rwdd1	0.0134195	0.265952	-1.363
Pibf1	0.0134394	0.265952	-1.301
Oosp3	0.0134429	0.265952	1.118
Gtpbp10	0.0134834	0.266513	-1.51
Memo1	0.013499	0.26658	-1.385
Zfp317	0.0135521	0.267388	-1.269
Mff	0.0135669	0.267438	-1.213
Gm9732	0.0135853	0.267562	1.207
Cys1	0.0136101	0.267809	1.087
Mpc2	0.0136395	0.268145	1.148
Ruvbl1	0.0136524	0.268157	-1.248
Faf1	0.0138551	0.268594	-1.394
Eif2b5	0.0138034	0.268594	-1.244
Pdcd2	0.0137954	0.268594	-1.242
Kat6a	0.0138581	0.268594	-1.217
Xk	0.0138338	0.268594	-1.212
Mdn1	0.0137682	0.268594	-1.204
8030462N17Rik	0.013871	0.268594	-1.204
9130008F23Rik	0.0137764	0.268594	-1.203
Eny2	0.0137113	0.268594	-1.201
Mrpl39	0.0137849	0.268594	-1.163
Elfn1	0.0138591	0.268594	1.157
Gm20840	0.0137429	0.268594	1.161
Akap1	0.0137564	0.268594	1.275
Gm10719	0.0138001	0.268594	1.349
Cxcl14	0.0137091	0.268594	1.354
Apobec3	0.0138338	0.268594	1.674
Gm6513	0.0138958	0.268837	-1.243
Mmgt2	0.0139527	0.269698	1.236
Dnajc13	0.0139726	0.269845	-1.346
Gm20481	0.0139849	0.269845	-1.222
Mapkapk5	0.0140253	0.270382	-1.267
Gchfr	0.0140375	0.270382	-1.217
Fam205a1	0.0140699	0.270768	1.205
Creb1	0.0141011	0.270892	-1.274
Rab1a	0.0140943	0.270892	-1.197
Zfp788	0.0141706	0.271513	-1.417
Gpr137b-ps	0.0141479	0.271513	-1.348
Sdcbp2	0.0141695	0.271513	-1.286
Olfr143	0.0141951	0.27158	-1.102
Mcidas	0.0142057	0.27158	1.105
Sp9	0.0142114	0.27158	1.122
Taf12	0.0142585	0.272064	-1.19
Dnlz	0.0142615	0.272064	1.135
Bsdc1	0.0143069	0.272691	1.229
Eif2b3	0.0143822	0.272853	-1.375
Sult2b1	0.0143735	0.272853	-1.371
Mrps17	0.0143462	0.272853	-1.105
Stk32b	0.0143448	0.272853	-1.102
Tmem8c	0.0143902	0.272853	1.098
Nucks1	0.0143809	0.272853	1.351
Tdg	0.0144084	0.272962	1.437
Rpl26	0.0144601	0.273468	-1.127
Hoxa10	0.014453	0.273468	1.246
Ccdc17	0.0145214	0.27423	1.149
Rgag4	0.0145255	0.27423	1.16
Wtap	0.014587	0.274718	-1.446
Jrkl	0.0145731	0.274718	-1.292
H2-Q10	0.014589	0.274718	-1.187
Zfp719	0.0146099	0.274874	-1.21
Thap8	0.0146917	0.276176	1.137
Sae1	0.0147395	0.276513	-1.175
Sgca	0.0147475	0.276513	-1.131
Npepl1	0.0147242	0.276513	1.187
Derl3	0.0147666	0.276633	1.138
Trappc2	0.0148434	0.277123	-1.365
Plekhs1	0.014839	0.277123	1.179
Foxj2	0.0148228	0.277123	1.206
Ablim1	0.0148088	0.277123	1.362
Gm11116	0.0148633	0.277258	-1.16
Sstr2	0.0148833	0.277395	-1.254
Cep83	0.0149111	0.277677	-1.495
Neo1	0.0149477	0.277679	-1.362
Wdr36	0.0149493	0.277679	-1.242
Runx2	0.0149309	0.277679	1.234
Fchsd2	0.0149942	0.277874	-1.275
Dmtf1	0.0150204	0.277874	-1.254
Tppp	0.0150492	0.277874	-1.245
Lpcat2b	0.0149938	0.277874	-1.13
Doc2b	0.0150498	0.277874	1.14
Rita1	0.0150614	0.277874	1.162
Acbd6	0.0150389	0.277874	1.17
Hmbox1	0.0150075	0.277874	1.285
Mrps25	0.0150759	0.277907	1.24
Zfp407	0.0151298	0.278212	-1.377
Gm2026	0.0152192	0.278212	-1.334
Etohi1	0.0151863	0.278212	-1.279
Trip12	0.0151882	0.278212	-1.263
Triap1	0.0151691	0.278212	-1.176
Irf3	0.0152196	0.278212	-1.156
Fam173b	0.0151934	0.278212	-1.141
Cyp7a1	0.015118	0.278212	-1.114
Nop10	0.0152085	0.278212	1.152
Foxk1	0.0151311	0.278212	1.238
Matr3	0.0152579	0.278612	-1.266
Zfp938	0.0152669	0.278612	-1.261
Aff3	0.0153296	0.279523	1.24
Prpf40a	0.0154138	0.280591	-1.238
Sbk1	0.0154088	0.280591	-1.138
Vps13b	0.0154367	0.280774	-1.34
Ckap5	0.0154573	0.280915	-1.34
Cklf	0.0154764	0.281028	-1.269
Rpf2	0.0155413	0.281327	-1.22
Gm16867	0.0155443	0.281327	-1.159
Slco2b1	0.0155385	0.281327	1.268
Thsd4	0.0155252	0.281327	1.341
Ano10	0.0156011	0.282121	-1.472
Mkrn3	0.0156367	0.282364	-1.117
Rtkn	0.0156403	0.282364	1.294
Hspbp1	0.0156711	0.282687	1.135
Rhbdd3	0.0156893	0.282782	1.154
Tfam	0.0157998	0.283523	-1.291
Ppwd1	0.0158081	0.283523	-1.244
Bms1	0.015771	0.283523	-1.189
Gphn	0.0157857	0.283523	-1.184
Krtap19-4	0.0158006	0.283523	-1.136
Otud3	0.0158029	0.283523	-1.124
Lce3c	0.0158319	0.283716	1.098
Itfg2	0.0158547	0.283892	-1.166
Nek3	0.0158804	0.283949	-1.355
Hoxa11	0.0159032	0.283949	1.129
Olfr1123	0.0159098	0.283949	1.152
Hnrnpl	0.0158892	0.283949	1.196
Slc17a9	0.0159283	0.284048	-1.317
Tprgl	0.0159819	0.284196	-1.347
Urb1	0.0159886	0.284196	-1.17
Zc3h4	0.0159824	0.284196	1.151
Olfr1134	0.015988	0.284196	1.193
Use1	0.0160157	0.284447	-1.312
Panx1	0.0160602	0.285006	-1.195
Abcf2	0.0160888	0.285282	-1.167
Atad1	0.0161519	0.285939	-1.327
Ippk	0.0161488	0.285939	-1.193
Stard3nl	0.0162141	0.286114	-1.365
Zfp110	0.016212	0.286114	-1.187
Colec10	0.0161895	0.286114	-1.1
Rhox4a2	0.0161989	0.286114	1.118
Hnrnpab	0.0162809	0.286829	-1.101
Esr2	0.0162725	0.286829	1.16
Hdlbp	0.016303	0.28683	-1.205
Prg2	0.0163071	0.28683	1.271
AW146154	0.016348	0.287219	-1.326
Anapc4	0.016408	0.287219	-1.294
Arfip1	0.0163845	0.287219	-1.216
Gm11627	0.0164055	0.287219	-1.195
Prox2	0.0163678	0.287219	1.096
Fam101b	0.01639	0.287219	1.177
Pde6h	0.0164763	0.288184	1.083
Psme4	0.016551	0.288225	-1.497
C1d	0.0165348	0.288225	-1.346
Zfp825	0.0165514	0.288225	-1.246
Mbnl2	0.0165931	0.288225	-1.194
Stmnd1	0.0165539	0.288225	-1.18
Hspb9	0.0165972	0.288225	-1.155
Atp1a1	0.016538	0.288225	1.12
9130011E15Rik	0.0165707	0.288225	1.15
Slc40a1	0.0165785	0.288225	1.597
Gdpd3	0.0166467	0.288626	-1.164
Fxyd4	0.0166418	0.288626	1.483
Ceacam15	0.0166633	0.288685	1.117
Supt16	0.0167555	0.288806	-1.425
Dsg2	0.0167522	0.288806	-1.346
Gm14308	0.0167054	0.288806	-1.315
Yy1	0.0167657	0.288806	-1.207
Gm26558	0.0167106	0.288806	-1.085
Zmat3	0.0167759	0.288806	1.138
Dusp16	0.0167191	0.288806	1.198
Glt1d1	0.0167751	0.288806	1.3
Diaph1	0.016871	0.289208	-1.297
5430403G16Rik	0.0168601	0.289208	-1.267
Gm11009	0.0168785	0.289208	-1.191
Kif5c	0.0168398	0.289208	-1.151
Clasrp	0.0168781	0.289208	1.117
Whamm	0.0168525	0.289208	1.183
Btf3l4	0.0168994	0.289339	-1.277
Tmem106b	0.0169156	0.28939	-1.692
Lins1	0.0170027	0.290653	-1.155
Sfn	0.0171243	0.290914	-1.5
Ctnna1	0.0171225	0.290914	-1.2
Krt18	0.0171146	0.290914	-1.197
Cav3	0.0170797	0.290914	-1.168
Dok2	0.0170749	0.290914	-1.167
Add2	0.0170754	0.290914	1.106
Vmn1r63	0.0171158	0.290914	1.138
Lax1	0.0170394	0.290914	1.376
Cript	0.0171787	0.291611	-1.284
D130040H23Rik	0.017254	0.292036	-1.288
Agr2	0.0172354	0.292036	-1.245
Psma1	0.0172272	0.292036	-1.173
Tsnaxip1	0.0172571	0.292036	-1.108
Fam185a	0.0173489	0.293362	-1.261
Leo1	0.0173904	0.293384	-1.188
Naa25	0.0173824	0.293384	-1.166
Spint1	0.0173679	0.293384	1.213
Rabep1	0.0174424	0.294034	-1.212
Gm281	0.0174806	0.294453	-1.124
Gstk1	0.0175262	0.294993	-1.327
Phax	0.0175775	0.295162	-1.266
Hmces	0.0175631	0.295162	-1.131
Trip4	0.0175902	0.295162	1.201
Gatm	0.0175871	0.295162	1.491
Fam179a	0.0176102	0.29527	-1.091
Fmo1	0.0176649	0.295572	-1.381
Atg3	0.0176589	0.295572	-1.244
Rap1gds1	0.0176818	0.295572	-1.193
1700008J07Rik	0.0176822	0.295572	1.159
Zfp445	0.0177738	0.295757	-1.544
2610021A01Rik	0.0177865	0.295757	-1.339
Pla2g3	0.0177908	0.295757	-1.286
Thap3	0.0177246	0.295757	1.148
Lysmd1	0.0177764	0.295757	1.167
Slc38a2	0.0177466	0.295757	1.184
Etv6	0.0178014	0.295757	1.401
Ang2	0.0177615	0.295757	1.576
Gm14124	0.0178357	0.296103	-1.136
Rell1	0.0179012	0.296964	-1.201
Zfp125	0.0179498	0.297487	-1.507
March5	0.0179673	0.297487	-1.237
Vmn1r70	0.0179735	0.297487	-1.118
Fam160b1	0.018008	0.297832	1.132
Stt3b	0.0180512	0.297872	-1.359
Braf	0.0180401	0.297872	-1.35
Hsd17b2	0.0180393	0.297872	-1.267
2610305D13Rik	0.0180909	0.297939	-1.242
Gm9631	0.0180917	0.297939	-1.182
Mrpl23	0.0181098	0.297939	1.143
Hist2h2be	0.0181087	0.297939	1.24
F2rl1	0.0181424	0.298252	1.292
Cyp3a16	0.018207	0.299089	-1.155
Hsbp1l1	0.0182656	0.299603	-1.46
Hgh1	0.0182561	0.299603	-1.176
Tug1	0.0183292	0.29992	-1.285
Gm14391	0.0183358	0.29992	-1.262
Klk6	0.0183398	0.29992	-1.13
Gm10021	0.0183227	0.29992	1.268
Fam135a	0.0183542	0.299931	-1.408
Tbc1d20	0.0183709	0.299981	1.154
Hamp	0.0184352	0.300805	1.115
Usp45	0.0184786	0.301063	-1.276
Zfp955b	0.0184775	0.301063	-1.252
Sema5a	0.0184922	0.301063	1.322
Zfp277	0.0185216	0.301317	-1.252
Blvrb	0.0185909	0.30222	-1.195
Ngfr	0.0186119	0.302336	1.13
Gm14403	0.0186873	0.303335	-1.412
Cpd	0.0187401	0.303869	-1.318
Taar8c	0.0187479	0.303869	-1.112
Csnk1g1	0.0187789	0.304145	-1.528
Wfdc8	0.018793	0.304149	1.114
Ccdc106	0.018813	0.304247	1.141
Stk17b	0.0188703	0.304635	-1.442
Dnase1l1	0.0188602	0.304635	-1.304
Abcg2	0.0188787	0.304635	-1.27
Zfp442	0.0189522	0.305146	-1.317
Gm17535	0.0189452	0.305146	1.474
Olfr165	0.0189457	0.305146	1.513
March3	0.0189833	0.305215	-1.258
Fam222b	0.0189844	0.305215	1.178
Zfp143	0.0190696	0.30581	-1.227
Zfp952	0.0190739	0.30581	-1.182
Zfp352	0.019049	0.30581	1.144
Ehmt2	0.0190773	0.30581	1.247
Ddx3y	0.0193316	0.306295	-1.438
Adgrg7	0.01924	0.306295	-1.404
Dock11	0.0191851	0.306295	-1.392
Bclaf1	0.0192797	0.306295	-1.217
Rngtt	0.0193028	0.306295	-1.209
Flywch2	0.0193127	0.306295	-1.19
Meig1	0.0193289	0.306295	-1.187
Cpsf3l	0.0192642	0.306295	-1.185
Nlrp4a	0.0192477	0.306295	-1.137
Calm1	0.0191458	0.306295	-1.129
Tmem74	0.019155	0.306295	-1.124
Apc2	0.0192304	0.306295	1.084
LOC100862206	0.0193236	0.306295	1.101
Tcte2	0.0192809	0.306295	1.128
Foxd4	0.0191847	0.306295	1.133
Phf19	0.0192492	0.306295	1.158
Fam120b	0.0193504	0.306372	-1.203
Copg2	0.0193769	0.30657	-1.521
Tmem5	0.0193977	0.306676	-1.429
Nipal1	0.0194675	0.307224	-1.294
Grid2	0.0194744	0.307224	1.103
Erlin2	0.0194736	0.307224	1.206
Gm14431	0.0194896	0.307242	-1.272
Nup160	0.0195948	0.308677	-1.22
Smpd4	0.0196126	0.308736	1.448
Fgd4	0.019637	0.308898	-1.339
Gm20925	0.019702	0.309475	1.118
Gm21661	0.019702	0.309475	1.118
Sec24a	0.0197199	0.309535	1.167
Skil	0.0198284	0.311015	-1.439
Eif4g2	0.0199177	0.31208	-1.344
Rrn3	0.0199331	0.31208	-1.142
Tspyl5	0.0199391	0.31208	1.137
Vgll2	0.0200031	0.312411	1.107
Smarcc2	0.0199972	0.312411	1.185
Usp2	0.0199943	0.312411	1.337
2010005H15Rik	0.0200711	0.312543	-1.376
Timm21	0.0200525	0.312543	-1.283
Vmn2r89	0.0200745	0.312543	-1.204
Rab36	0.0200608	0.312543	1.16
Bhlhe40	0.0200829	0.312543	1.293
Gm5148	0.0200983	0.31256	1.134
Wdr90	0.0201191	0.312661	1.094
Cr1l	0.0201468	0.312869	1.145
Gm21319	0.0201632	0.312901	-1.249
Spryd7	0.0202189	0.31321	-1.417
Gm14409	0.020226	0.31321	-1.277
Usp9y	0.020204	0.31321	-1.191
Prss47	0.0202551	0.313438	1.123
Cct8	0.0202965	0.313833	-1.213
4930579K19Rik	0.0203093	0.313833	1.219
Chac2	0.0203285	0.313907	-1.275
Ythdf2	0.0203778	0.314448	-1.105
Ly6g6f	0.0203991	0.314555	1.126
Zfp35	0.0204248	0.314679	-1.268
Mrpl38	0.020436	0.314679	1.167
Gm9839	0.020485	0.315212	1.143
Lonp2	0.0205093	0.315365	-1.205
Cdk14	0.0205586	0.315901	1.116
Rasa3	0.0205761	0.315947	1.326
Rhot1	0.0205906	0.315948	-1.248
Met	0.0206504	0.31605	-1.481
Gpr137b	0.0206866	0.31605	-1.252
Rpp14	0.0206933	0.31605	-1.239
Gm17175	0.0206494	0.31605	-1.092
Hps3	0.0206983	0.31605	1.087
B3gat3	0.0206953	0.31605	1.14
Tbc1d13	0.0206341	0.31605	1.235
Tcf20	0.0207718	0.31695	1.291
Bsph1	0.0208098	0.317309	-1.14
Idua	0.0208412	0.317566	1.202
Lamtor5	0.0208992	0.318008	-1.129
Ezh1	0.0208925	0.318008	1.304
ND4	0.0210067	0.319422	1.181
Gm14418	0.0210718	0.319868	-1.281
Isoc2b	0.0210798	0.319868	1.14
Cat	0.0210799	0.319868	1.353
Rlf	0.0212777	0.321959	-1.253
Nip7	0.0212525	0.321959	-1.205
Smek1	0.021256	0.321959	-1.179
Ftl1	0.0213207	0.321959	-1.117
E130112N10Rik	0.0213125	0.321959	1.089
Zkscan17	0.0212934	0.321959	1.164
Zfp358	0.0212957	0.321959	1.291
Tmem80	0.0213675	0.322444	1.174
Yae1d1	0.0214037	0.322766	-1.193
Ccdc114	0.0214315	0.322963	-1.119
Vmn2r45	0.0214526	0.323001	1.134
Sugp1	0.0214636	0.323001	1.213
Tomm20	0.0215132	0.323259	-1.162
Mocs1	0.0215213	0.323259	1.204
Ncoa1	0.021525	0.323259	1.272
Nol10	0.0215798	0.32386	-1.256
Cyb5d1	0.021613	0.324135	-1.17
Synpo2	0.0216648	0.324587	-1.339
Entpd3	0.0216728	0.324587	1.14
Rad17	0.0217323	0.325034	-1.209
Faim2	0.0217273	0.325034	1.203
Dhx30	0.0217497	0.325071	1.177
Exosc7	0.0218307	0.32606	-1.231
Mrpl57	0.0218516	0.326149	1.173
Ebna1bp2	0.0219189	0.326281	-1.245
Ppm1a	0.0218963	0.326281	-1.238
Vps41	0.0219201	0.326281	-1.202
Tmbim1	0.0219087	0.326281	1.229
Ugcg	0.0219622	0.326364	-1.56
Ahnak	0.0219704	0.326364	-1.522
Iqcg	0.0219464	0.326364	-1.151
Slc4a7	0.0220073	0.32669	-1.304
Olfr1491	0.0220478	0.32707	-1.119
Hebp2	0.0220847	0.327395	-1.149
Nqo1	0.0221316	0.327662	-1.229
Uvrag	0.0221327	0.327662	1.217
Bambi	0.0221576	0.32781	-1.141
Fut11	0.022191	0.328082	-1.213
Amz2	0.0222355	0.328297	-1.3
Prdm15	0.0222227	0.328297	-1.211
Gm4988	0.0223131	0.328911	-1.115
Pank1	0.0223013	0.328911	1.291
Ttll6	0.0223222	0.328911	1.298
Rdh13	0.0223558	0.329184	1.135
Itpripl2	0.0224035	0.329536	-1.197
Hnrnpf	0.0224287	0.329536	-1.157
Gata6	0.0224249	0.329536	1.089
Klk15	0.02244	0.329536	1.974
Ppp1r12a	0.0224804	0.329822	-1.197
Timm10	0.0224896	0.329822	-1.147
Bmpr1a	0.0225376	0.330084	-1.509
Prdm12	0.0225265	0.330084	1.141
Med31	0.0225819	0.330511	-1.332
Zfp936	0.0226541	0.331212	-1.186
Taf5	0.02266	0.331212	-1.148
Dus4l	0.0227309	0.331362	-1.17
Usb1	0.0227233	0.331362	1.148
Chit1	0.0226879	0.331362	1.223
Tmem143	0.0227202	0.331362	1.233
Sec24d	0.0228102	0.332298	-1.225
Zfp729b	0.0228781	0.332931	-1.228
Cdc27	0.0228973	0.332931	-1.204
Rgl2	0.0228994	0.332931	1.132
Gtf3c3	0.0229372	0.333098	-1.168
Rnf135	0.0229413	0.333098	1.181
Tlr1	0.0231296	0.333332	-1.449
Pparg	0.0231345	0.333332	-1.379
Rnf24	0.0230813	0.333332	-1.313
Zfp748	0.0230829	0.333332	-1.223
Hspa13	0.0230254	0.333332	-1.2
Dthd1	0.0231555	0.333332	-1.188
1110012L19Rik	0.0230339	0.333332	-1.186
Enc1	0.0231154	0.333332	-1.174
Rbm10	0.0231516	0.333332	-1.139
Cacna1i	0.0229964	0.333332	1.122
Gm10985	0.022977	0.333332	1.165
Oxa1l	0.0230857	0.333332	1.217
Clic5	0.0230872	0.333332	1.374
Ttc3	0.0231974	0.333443	-1.361
Car13	0.0233308	0.333443	-1.33
Dynlt3	0.0232742	0.333443	-1.286
Lipt1	0.0233137	0.333443	-1.203
Ufd1l	0.023258	0.333443	-1.157
Polr2c	0.023328	0.333443	-1.153
Atr	0.0233057	0.333443	-1.127
Pabpc1	0.0232174	0.333443	1.106
B3gnt8	0.0232032	0.333443	1.124
Klre1	0.0232412	0.333443	1.147
Olfr869	0.02332	0.333443	1.157
Apmap	0.0233588	0.333626	1.132
Gm3213	0.0234311	0.334439	-1.146
Nt5e	0.0234557	0.334573	-1.406
Polr2k	0.02355	0.335699	-1.254
Rnf128	0.0236301	0.33581	-1.404
Ppig	0.0236653	0.33581	-1.208
Atpaf1	0.0236459	0.33581	-1.134
Fam84b	0.0236542	0.33581	-1.126
Elp5	0.0236536	0.33581	-1.122
Susd3	0.0236015	0.33581	1.119
Nfyc	0.0236213	0.33581	1.124
Gtf3c2	0.0237005	0.336092	1.224
Trappc11	0.0237346	0.336141	-1.216
Tm7sf3	0.0237336	0.336141	1.106
Kdm4c	0.0238221	0.337161	-1.181
Dnajc24	0.0238874	0.337463	-1.186
Ndufa9	0.0238897	0.337463	1.151
Arl8a	0.0238686	0.337463	1.35
B4galt1	0.0239247	0.337518	-1.289
Xylt2	0.0239194	0.337518	-1.136
Gsdma	0.0239707	0.337518	1.132
Fam160b2	0.0239674	0.337518	1.178
Gab1	0.0239433	0.337518	1.323
Ston1	0.0241011	0.339135	1.267
Tpm2	0.0241592	0.339298	-1.338
Soat1	0.0241505	0.339298	-1.334
Ipp	0.0241495	0.339298	-1.242
Dzank1	0.0241762	0.33932	1.127
Art1	0.0242111	0.339591	-1.112
0610010F05Rik	0.0243737	0.339872	-1.506
Fam208a	0.0243686	0.339872	-1.368
Anapc10	0.024425	0.339872	-1.338
Plekha1	0.0243882	0.339872	-1.266
Sft2d2	0.0243774	0.339872	-1.262
Dab2	0.0244404	0.339872	-1.237
Zfp51	0.0243708	0.339872	-1.235
Zfp429	0.0244159	0.339872	-1.17
Smim11	0.0243294	0.339872	-1.161
Mdga2	0.0243227	0.339872	1.093
Sntn	0.0242615	0.339872	1.118
Tgif2	0.0243186	0.339872	1.124
H2-Aa	0.0244486	0.339872	1.368
S100g	0.0244317	0.339872	1.61
Tfb2m	0.0245462	0.340338	-1.356
Smc3	0.0244995	0.340338	-1.268
Duxbl2	0.0245385	0.340338	1.149
Mecp2	0.0245315	0.340338	1.158
Adora1	0.0245599	0.340338	1.613
Tcp1	0.0246446	0.340468	-1.298
Fam179b	0.024647	0.340468	-1.275
Rabgap1	0.0246234	0.340468	-1.274
Secisbp2l	0.0246182	0.340468	-1.189
Olfr60	0.0246244	0.340468	1.181
Vps13a	0.025055	0.341382	-1.483
Ppp6r3	0.0249155	0.341382	-1.339
Atp6v1d	0.0248017	0.341382	-1.326
Nudt21	0.0250564	0.341382	-1.285
Gm14306	0.0248676	0.341382	-1.272
Gjb5	0.0250461	0.341382	-1.245
Etaa1	0.0249789	0.341382	-1.242
Scgb2b20	0.0250366	0.341382	-1.217
Hist1h2bc	0.024879	0.341382	-1.183
Pcmt1	0.0250288	0.341382	-1.183
Rwdd4a	0.0249365	0.341382	-1.163
Atg5	0.0248886	0.341382	-1.16
Arhgap20	0.0248157	0.341382	-1.159
Satl1	0.0248099	0.341382	-1.142
Arhgef4	0.0248085	0.341382	1.097
Klk7	0.0248936	0.341382	1.137
Plagl2	0.0247362	0.341382	1.17
Aldh1b1	0.0248186	0.341382	1.171
Cbl	0.024995	0.341382	1.183
Ccdc120	0.0250044	0.341382	1.257
Tmem30b	0.0249524	0.341382	1.304
Flcn	0.0248815	0.341382	1.385
Casq2	0.0250904	0.341577	-1.325
Dcun1d4	0.0251019	0.341577	-1.183
Mterf1a	0.0251287	0.341728	-1.191
Plxna2	0.0251767	0.342064	-1.354
Zfp940	0.0251964	0.342064	1.118
Gm13547	0.0252002	0.342064	1.154
Gm10717	0.0252383	0.342368	1.294
Smarca5-ps	0.025381	0.342581	-1.363
Metrnl	0.0254516	0.342581	-1.347
Gm17576	0.0256153	0.342581	-1.344
EU599041	0.0255545	0.342581	-1.239
Thumpd3	0.0255739	0.342581	-1.232
Mmadhc	0.0253175	0.342581	-1.221
Mrpl32	0.0254801	0.342581	-1.196
Efcab14	0.0255819	0.342581	-1.192
Tpm1	0.0253937	0.342581	-1.159
Ddx19a	0.0252928	0.342581	-1.131
Gm19922	0.0254136	0.342581	-1.126
Krtap5-5	0.0255694	0.342581	-1.102
Cxcr3	0.0256298	0.342581	1.098
Pxmp4	0.0253574	0.342581	1.104
Dpysl4	0.025501	0.342581	1.112
Sprr2i	0.0256054	0.342581	1.114
Tas2r113	0.0253944	0.342581	1.123
Amer1	0.0254442	0.342581	1.137
Timmdc1	0.0256052	0.342581	1.148
Dusp3	0.02556	0.342581	1.179
Cpn2	0.0253453	0.342581	1.193
Gadd45b	0.0255936	0.342581	1.267
Acpp	0.025625	0.342581	1.289
Nrp2	0.0255084	0.342581	1.374
Usp37	0.0257095	0.343134	-1.206
Tacstd2	0.0257182	0.343134	1.117
Cntrl	0.0256876	0.343134	1.218
Gpr35	0.0257346	0.343144	1.311
Akr1c19	0.02576	0.343274	-1.371
Il34	0.0258261	0.343944	1.187
Mboat1	0.0258789	0.344438	-1.303
Fgd6	0.0259008	0.344519	-1.255
Eef1e1	0.025954	0.345018	-1.241
Hk3	0.0259726	0.345055	1.132
Dcaf4	0.02602	0.345475	1.123
Clpsl2	0.0260704	0.345935	1.162
Gm826	0.0261229	0.346421	1.156
Arfgef2	0.026161	0.346717	1.18
1110037F02Rik	0.0262856	0.347317	-1.175
Chka	0.0262688	0.347317	-1.122
Cdk5r2	0.0262503	0.347317	1.113
Duxbl3	0.0262653	0.347317	1.14
Nr1d2	0.0262716	0.347317	1.452
2210404O09Rik	0.026347	0.347707	-1.242
Prss57	0.0263394	0.347707	1.089
Pds5a	0.0263747	0.347863	-1.203
Dhx40	0.0265005	0.348891	-1.421
Cabin1	0.0264944	0.348891	1.231
Trp53	0.0264782	0.348891	1.417
Papss1	0.026578	0.34954	-1.36
Mycbp	0.0265817	0.34954	-1.274
Poll	0.0266205	0.34984	1.11
Ktn1	0.0267371	0.349952	-1.228
Lrrc20	0.0266919	0.349952	-1.219
Stx19	0.026734	0.349952	-1.216
Snx27	0.0266997	0.349952	-1.212
Gm2022	0.0267265	0.349952	-1.18
Prl3d1	0.026741	0.349952	1.13
B2m	0.0266661	0.349952	1.407
Kbtbd8	0.0267652	0.349961	-1.294
Tma16	0.0267736	0.349961	-1.273
Plppr4	0.0268171	0.35011	-1.11
Smok3b	0.0268065	0.35011	1.126
Vdac3	0.0268928	0.350578	-1.21
Krtap27-1	0.026901	0.350578	-1.112
2310007B03Rik	0.026877	0.350578	1.268
Exoc6b	0.0269854	0.351097	-1.344
Rbbp8	0.0270201	0.351097	-1.334
Rmi1	0.026958	0.351097	-1.26
Gm4199	0.0269936	0.351097	-1.186
Smdt1	0.0270211	0.351097	1.081
Mep1b	0.0271305	0.352143	-1.621
Sap130	0.0271337	0.352143	1.172
Tmem140	0.0272044	0.352224	-1.346
Sphkap	0.0271934	0.352224	-1.093
Sh3rf2	0.0271664	0.352224	1.315
Zmynd8	0.0271976	0.352224	1.328
Rpusd2	0.0272853	0.353063	1.134
Clptm1	0.0273129	0.353211	1.233
Znhit6	0.0273478	0.353245	-1.267
Ispd	0.0273333	0.353245	1.109
Gm20026	0.027405	0.353775	1.293
Gm7068	0.0275207	0.355059	-1.121
Phxr2	0.0276287	0.356242	1.148
Rpl18	0.0276658	0.356511	-1.053
Chd9	0.027797	0.356915	-1.315
Ppfia3	0.0277154	0.356915	-1.27
Angptl1	0.0277316	0.356915	-1.2
Ddx55	0.0278114	0.356915	-1.112
Fbxl6	0.0277674	0.356915	-1.106
Mrpl10	0.0277909	0.356915	1.138
Kmt2a	0.0277887	0.356915	1.28
Akap11	0.0278586	0.357312	-1.276
Arl4a	0.0279547	0.357725	-1.281
Adal	0.0279445	0.357725	-1.174
Svip	0.0279522	0.357725	-1.16
Hnrnpul2	0.0279562	0.357725	1.179
Higd1b	0.0280081	0.35818	-1.117
Ccdc134	0.0280315	0.358269	-1.177
Fbxo10	0.0281202	0.358983	1.133
Il10ra	0.0281057	0.358983	1.14
Gm11084	0.028209	0.359737	-1.585
Rbm26	0.0282356	0.359737	-1.367
E2f6	0.028257	0.359737	-1.171
Stk33	0.0282503	0.359737	-1.129
Gm13276	0.0282614	0.359737	1.113
Fam187a	0.0283485	0.359927	-1.171
Prkrir	0.0283586	0.359927	-1.143
Zfp956	0.0283411	0.359927	-1.127
Krt72	0.0283256	0.359927	1.081
Maml1	0.0283575	0.359927	1.146
Lrrc1	0.0284561	0.360305	-1.251
2310033P09Rik	0.0284707	0.360305	1.105
Hs3st6	0.028437	0.360305	1.115
Olfr307	0.0284611	0.360305	1.12
Uts2	0.0284226	0.360305	1.127
Siah1a	0.028645	0.362301	-1.154
Mettl8	0.0286757	0.36248	1.221
Cbfa2t2	0.0286972	0.362543	1.163
Esd	0.0287865	0.363252	-1.159
Tmem221	0.0287794	0.363252	1.071
Gm14420	0.0288164	0.363419	-1.283
Olfr658	0.0288377	0.363478	1.096
Cntnap5b	0.0291286	0.366934	1.12
Trappc8	0.0292234	0.367639	-1.329
Ddx51	0.0292472	0.367639	-1.137
Unc45b	0.0292375	0.367639	-1.09
Mif	0.0292518	0.367639	1.258
Mrc1	0.0293564	0.368147	-1.54
Mospd1	0.0293596	0.368147	-1.308
Stxbp5	0.0293469	0.368147	-1.283
Thyn1	0.0293587	0.368147	-1.253
Polr1e	0.0294422	0.368972	-1.313
Zfp595	0.029479	0.369025	-1.21
BC048403	0.0294802	0.369025	1.153
Rnf20	0.0295498	0.369081	-1.264
Taf13	0.0295297	0.369081	-1.244
Hmg20b	0.0295042	0.369081	1.136
Tbc1d5	0.0295521	0.369081	1.315
B3gnt5	0.0296063	0.369336	-1.677
Paip2	0.0296039	0.369336	-1.151
Tg	0.0296288	0.369407	1.138
Gata3	0.0296502	0.369462	1.136
Gm1818	0.029705	0.369725	-1.195
Smndc1	0.0296934	0.369725	-1.19
Heph	0.0298434	0.369982	-1.622
Slc25a46	0.0298131	0.369982	-1.343
Pex7	0.0299225	0.369982	-1.334
Arhgap12	0.0298706	0.369982	-1.333
Gm3604	0.0298543	0.369982	-1.286
Hace1	0.0298182	0.369982	-1.269
Nop14	0.0298799	0.369982	-1.228
Hnrnpk	0.0299446	0.369982	-1.216
Slc9a4	0.0297566	0.369982	-1.141
Cox5b	0.0299257	0.369982	1.05
Trim71	0.0297619	0.369982	1.121
Psmb2	0.0298474	0.369982	1.187
Pisd-ps3	0.0299455	0.369982	1.426
Olfr1257	0.0300219	0.370716	-1.124
Purb	0.0300715	0.370862	-1.299
Adgrf2	0.0300846	0.370862	-1.093
Pgls	0.0300817	0.370862	1.096
Orc6	0.0302529	0.371766	-1.348
Mecom	0.0303528	0.371766	-1.328
Ptdss1	0.0302407	0.371766	-1.318
Gyg	0.0302494	0.371766	-1.201
Olfr716	0.0303787	0.371766	-1.109
Ndufs8	0.0302822	0.371766	1.09
Olfr2	0.0303055	0.371766	1.095
Ccin	0.0303177	0.371766	1.108
Pced1a	0.0303415	0.371766	1.12
Lrrc10b	0.0302615	0.371766	1.128
Fahd1	0.0302431	0.371766	1.164
Man2b2	0.0301983	0.371766	1.279
Eif4g1	0.0303775	0.371766	1.297
Rars	0.0304135	0.371776	-1.269
Vmn1r143	0.0304058	0.371776	-1.097
LOC100503047	0.0304675	0.37202	-1.117
Dtd1	0.0304637	0.37202	1.221
Serpinb3d	0.0305133	0.372372	-1.147
Orc2	0.030564	0.372482	-1.421
Tex30	0.0305735	0.372482	-1.325
Naca	0.0305533	0.372482	-1.109
D15Ertd621e	0.0306746	0.373299	-1.413
9830147E19Rik	0.0306576	0.373299	-1.328
Thada	0.0308179	0.374834	1.258
Med14	0.0308835	0.375219	-1.244
Psen2	0.0308839	0.375219	1.194
Sox5	0.0309484	0.37561	1.094
Rps6ka5	0.0309503	0.37561	1.227
Cchcr1	0.0309715	0.375658	-1.086
Gm17304	0.0309887	0.375659	1.173
Olfr314	0.0310226	0.375861	-1.08
Ube2v2	0.031115	0.376099	-1.347
4933434E20Rik	0.0311281	0.376099	-1.123
Rpl17	0.0310834	0.376099	-1.119
Vps33a	0.0310674	0.376099	1.155
Cryz	0.0311051	0.376099	1.169
Pcp4	0.0312093	0.376116	-1.571
Ugdh	0.0311894	0.376116	-1.312
Rbm12b1	0.0312155	0.376116	-1.107
Oas1b	0.0311706	0.376116	1.162
Kctd12	0.0312106	0.376116	1.348
Kcnf1	0.0312857	0.376754	1.192
Tfcp2l1	0.0313103	0.376843	1.241
Psmb1	0.031421	0.37776	-1.095
Casp2	0.0314039	0.37776	1.2
Hoxa13	0.0315148	0.37868	1.148
Ube2j2	0.0315345	0.378708	-1.196
Zfp869	0.0316669	0.378752	-1.29
Rmdn2	0.0316772	0.378752	-1.248
Ciao1	0.0316302	0.378752	-1.226
Tor1b	0.0315901	0.378752	-1.128
Gm9326	0.0315939	0.378752	1.101
Olfr517	0.0316939	0.378752	1.104
S100a1	0.0316939	0.378752	1.129
Acin1	0.0316567	0.378752	1.133
Mpdu1	0.0316084	0.378752	1.162
Ywhah	0.0317183	0.378837	1.136
Csf2ra	0.0317939	0.379532	1.137
3110052M02Rik	0.0318422	0.379901	-1.301
1810022K09Rik	0.0319069	0.380054	-1.302
Fbxo18	0.0319071	0.380054	-1.289
Hnrnpu	0.0318991	0.380054	-1.218
Tbc1d8b	0.0319273	0.380088	-1.305
Gm6710	0.031953	0.380186	-1.222
Larp4	0.0320055	0.380192	-1.231
Lyzl1	0.0319711	0.380192	1.116
Pced1b	0.0319919	0.380192	1.216
Sf3b3	0.0320525	0.380543	-1.439
Crip1	0.0320713	0.38056	-1.112
Tnn	0.0322257	0.38218	1.131
Gm12394	0.0322427	0.38218	1.171
Mbd6	0.0323539	0.382875	1.083
Ankrd60	0.0323383	0.382875	1.097
Boc	0.03232	0.382875	1.346
Fut7	0.0324587	0.3837	1.095
Syt6	0.0324524	0.3837	1.245
Gfy	0.0324958	0.383931	1.088
Slc30a5	0.0325386	0.38423	-1.212
Gtpbp4	0.0326374	0.384359	-1.269
Slc27a2	0.0325835	0.384359	-1.15
Gm8247	0.0326245	0.384359	1.095
Atp1a2	0.0326137	0.384359	1.184
Med24	0.0326057	0.384359	1.412
Gsta4	0.0326609	0.384429	-1.396
Tmem139	0.0327027	0.384507	-1.35
Gm20939	0.0326956	0.384507	-1.328
Srrd	0.0327778	0.384769	-1.154
Stmn4	0.0327683	0.384769	1.143
Mtus1	0.0327618	0.384769	1.218
Ctdspl2	0.0328636	0.38557	-1.18
Ubxn2a	0.0328836	0.385599	-1.234
Acer3	0.0329441	0.385958	-1.315
Gm3248	0.0329495	0.385958	-1.133
Gm11060	0.0330058	0.38641	1.196
4931440F15Rik	0.0330511	0.386733	1.093
Cbx4	0.0331229	0.387366	1.176
Itgb1	0.0332278	0.388226	-1.267
Cebpz	0.0332674	0.388226	-1.257
Agr3	0.0332517	0.388226	1.072
Gm3415	0.0332494	0.388226	1.093
Gm53	0.0332874	0.388252	1.12
Cpsf4	0.0333181	0.388403	1.131
Krt4	0.0333375	0.388422	1.111
Ints10	0.0334462	0.389275	-1.254
Rrp8	0.0334433	0.389275	-1.157
Ppil6	0.0336458	0.390787	-1.34
Tdpoz1	0.0336147	0.390787	-1.115
Ppargc1b	0.0336476	0.390787	1.306
St8sia5	0.0336415	0.390787	1.368
Zfp281	0.0337347	0.391232	-1.254
Mboat2	0.0337395	0.391232	-1.18
Trak1	0.0337201	0.391232	1.317
Fpr-rs4	0.0337758	0.391445	-1.151
Trio	0.0338202	0.391753	1.141
Smim8	0.0338835	0.39207	-1.278
Bcl7a	0.0338739	0.39207	1.187
Mib1	0.0339155	0.392208	-1.304
Tmtc3	0.0339312	0.392208	-1.125
Zcchc7	0.034024	0.392881	-1.524
Zfp532	0.0340254	0.392881	1.277
Enpp2	0.0341384	0.393578	-1.253
Sprr1a	0.0341173	0.393578	-1.237
Txndc15	0.0341397	0.393578	-1.134
Hectd1	0.0343064	0.39364	-1.398
Snrnp48	0.0341703	0.39364	-1.253
Tnks	0.0343205	0.39364	-1.177
Vwa3b	0.034361	0.39364	-1.144
Dmbt1	0.0342657	0.39364	1.104
Parl	0.0342774	0.39364	1.105
Unc80	0.0342856	0.39364	1.111
A930018P22Rik	0.0342069	0.39364	1.115
Ncr1	0.0342379	0.39364	1.127
Setd8	0.0343586	0.39364	1.232
Bloc1s5	0.0342508	0.39364	1.257
Rnf167	0.0343595	0.39364	1.293
Hnf4g	0.034457	0.39438	-1.438
Ddx42	0.0344616	0.39438	-1.15
Trim66	0.0346179	0.395962	1.128
Sypl	0.0347192	0.396766	-1.397
Fat4	0.0347876	0.396766	-1.293
Mrpl13	0.0348916	0.396766	-1.281
Mtrf1	0.0349293	0.396766	-1.265
Synm	0.0348796	0.396766	-1.253
Dcun1d1	0.0348642	0.396766	-1.245
Rmdn1	0.0349361	0.396766	-1.218
U2surp	0.0348138	0.396766	-1.201
Atp6v0b	0.0349403	0.396766	-1.114
Kcnc3	0.0347763	0.396766	1.083
Fanca	0.0347527	0.396766	1.098
Olfr871	0.0349421	0.396766	1.098
Sipa1	0.0347662	0.396766	1.111
Foxp1	0.0349131	0.396766	1.249
Erap1	0.034984	0.397035	-1.297
Rps6ka3	0.0350987	0.398	-1.286
Atg4a	0.0351235	0.398	-1.092
Pml	0.0351171	0.398	1.151
Suds3	0.0351865	0.398429	-1.16
Cckar	0.0351978	0.398429	1.212
3110082I17Rik	0.0352171	0.398441	1.117
Zfp963	0.035276	0.398621	-1.471
Ncbp2	0.0353059	0.398621	-1.226
Trmt10b	0.0352992	0.398621	-1.091
Naa10	0.0352632	0.398621	1.132
Uggt1	0.0354703	0.399395	-1.634
Rag1	0.0354818	0.399395	-1.451
Birc6	0.0353932	0.399395	-1.261
Taf1a	0.03549	0.399395	-1.168
Npas3	0.035471	0.399395	-1.102
Kcnu1	0.0355022	0.399395	-1.096
Synpo	0.0354158	0.399395	1.306
Map3k7	0.0355761	0.399457	-1.275
Tmem141	0.0355785	0.399457	1.108
Fam221b	0.0355403	0.399457	1.12
Pfn1	0.0355807	0.399457	1.206
Rbm27	0.0356013	0.399472	-1.262
Itpkc	0.0356431	0.399472	-1.152
Taf7	0.035655	0.399472	-1.128
3110079O15Rik	0.0356408	0.399472	1.096
Csta1	0.0357223	0.399678	-1.428
Usp24	0.0357283	0.399678	-1.338
Mphosph10	0.0357264	0.399678	-1.309
Unc13b	0.0357511	0.399729	1.174
Immp1l	0.0357963	0.40003	-1.311
Nt5c3	0.0358743	0.400697	-1.469
Fuca2	0.0359137	0.400932	-1.157
Cldn16	0.0359433	0.401058	-1.127
Appbp2	0.0359646	0.401092	-1.252
Olfml2a	0.0360144	0.401443	1.177
Mogat1	0.0361653	0.402714	-1.107
Bpifb4	0.0361608	0.402714	1.111
Zcchc9	0.0362032	0.402931	-1.172
Casp3	0.0362865	0.403341	-1.309
Olfr319	0.0363111	0.403341	-1.107
Krtap1-3	0.0363186	0.403341	1.118
Dcaf5	0.0363133	0.403341	1.17
Pnpla7	0.0363322	0.403341	1.183
Ffar4	0.036425	0.403608	-1.44
Acsm3	0.03643	0.403608	-1.434
Zcchc11	0.0364109	0.403608	-1.181
Hapln4	0.0364143	0.403608	1.137
Dsel	0.036451	0.403636	-1.221
Rab2a	0.0364741	0.403687	-1.153
Emg1	0.0365688	0.404123	-1.129
BC005561	0.0365583	0.404123	-1.125
Gm15455	0.0365335	0.404123	-1.077
Mitd1	0.0365996	0.40421	-1.274
Sdsl	0.0366137	0.40421	1.097
Abcg1	0.0366374	0.404267	-1.128
Dhx16	0.0367192	0.404355	-1.25
Naa16	0.0367022	0.404355	-1.223
Klk4	0.036676	0.404355	-1.114
Proser1	0.0367158	0.404355	1.251
Klk1b3	0.0368128	0.405029	-1.124
Sstr4	0.0368175	0.405029	1.124
C2cd3	0.036837	0.40504	-1.25
Chm	0.0369035	0.405277	-1.28
1700102P08Rik	0.0369022	0.405277	-1.124
Eif1	0.036914	0.405277	-1.065
Bloc1s6	0.036969	0.405677	1.077
Nfya	0.0370372	0.406221	-1.122
4930555F03Rik	0.0370825	0.406514	1.098
Gm10339	0.0371486	0.407035	1.082
Cyp8b1	0.0372071	0.407067	1.101
Htr1f	0.0371713	0.407067	1.113
[truncated: 19,882 more rows]

## Sheet: HSD DSS+ vs CD DSS+
Genes	p-Value	FDR	foldChange
Cln6	7.70047e-08	0.00168494	-1.422
Tnk1	2.40389e-07	0.00262998	-1.445
Fam83h	1.21625e-06	0.00665318	-1.761
Tmem54	1.02803e-06	0.00665318	-1.771
Dpagt1	2.29746e-06	0.0100541	-2.036
Slc35c1	6.08032e-06	0.0221739	-1.705
Aspa	1.56747e-05	0.0283338	1.886
Glipr1	2.07185e-05	0.0283338	1.655
Stk24	1.21459e-05	0.0283338	-1.245
Tecr	1.80061e-05	0.0283338	-1.334
Lmtk2	1.69321e-05	0.0283338	-1.338
Tmbim6	2.03442e-05	0.0283338	-1.341
Zfyve26	1.93785e-05	0.0283338	-1.387
Syngr2	1.58044e-05	0.0283338	-1.401
Fam168b	1.35851e-05	0.0283338	-1.456
Mst1r	1.08877e-05	0.0283338	-1.647
Klf3	2.69648e-05	0.0344647	-1.681
Wdfy3	2.83517e-05	0.0344647	-1.832
Scfd2	3.17851e-05	0.0347745	-1.319
Usp10	3.02624e-05	0.0347745	-1.793
Arhgap15	3.51795e-05	0.0349892	1.922
Atg4a	3.40789e-05	0.0349892	1.223
Tigd2	3.79294e-05	0.036084	1.616
Ssh3	3.98559e-05	0.0363369	-1.35
Kat7	4.29105e-05	0.037557	-1.377
Pigt	4.5119e-05	0.0379711	-1.788
Plekhm1	4.72032e-05	0.0382538	-1.529
Shisa5	5.83604e-05	0.0442235	-1.446
Rph3al	5.86116e-05	0.0442235	-1.52
Sell	6.37502e-05	0.0464973	3.621
Slc9a6	6.73041e-05	0.0465093	1.376
Lrrc75a	6.93626e-05	0.0465093	-1.644
5730559C18Rik	7.01434e-05	0.0465093	-1.715
Ppp3cc	8.85837e-05	0.0480963	1.649
Tmem246	9.23196e-05	0.0480963	-1.331
Rhbdd1	9.20667e-05	0.0480963	-1.356
Ccnjl	8.07056e-05	0.0480963	-1.56
Adat3	8.34946e-05	0.0480963	-1.567
Slc39a4	8.55857e-05	0.0480963	-1.806
Kcnk6	8.95219e-05	0.0480963	-1.825
Acss1	7.54658e-05	0.0480963	-1.882
Atoh1	8.49319e-05	0.0480963	-2.008
Dad1	9.49952e-05	0.0483393	-1.146
Man2b1	9.95353e-05	0.0494985	-1.403
Fkbp15	0.000104524	0.0508244	-1.36
Gdpgp1	0.000117252	0.0534496	-1.36
Krt19	0.000113002	0.0534496	-1.461
Cited2	0.000116063	0.0534496	-2.389
Ildr1	0.000121115	0.0540838	-1.71
Fam21	0.000137125	0.0548492	1.316
Abcf1	0.000131817	0.0548492	-1.246
Gpr39	0.000137869	0.0548492	-1.262
Spint1	0.00013662	0.0548492	-1.427
Ncstn	0.000137613	0.0548492	-1.647
Arhgef16	0.000134263	0.0548492	-1.751
Dock10	0.000141428	0.0552606	1.653
Hbb-bs	0.000239812	0.0560044	3.182
Apoc2	0.000230954	0.0560044	1.901
Rap2a	0.00021949	0.0560044	1.812
Kctd9	0.000212713	0.0560044	1.52
Cdr2	0.000236972	0.0560044	1.465
Gm4759	0.000197748	0.0560044	1.464
Pla2g7	0.000146299	0.0560044	1.458
Tsen34	0.000200242	0.0560044	1.458
Ctsc	0.000224059	0.0560044	1.416
Otud6b	0.000175632	0.0560044	1.373
Asah2	0.000216506	0.0560044	1.266
Mycbp2	0.000212714	0.0560044	1.246
Spag9	0.000176482	0.0560044	1.21
Gm13145	0.000181363	0.0560044	1.183
Ndufa13	0.000222689	0.0560044	1.101
Tspan1	0.000225258	0.0560044	-1.205
Acot3	0.000201173	0.0560044	-1.218
E330021D16Rik	0.000206636	0.0560044	-1.221
Shroom2	0.000203839	0.0560044	-1.261
Pycr1	0.000167669	0.0560044	-1.299
Atxn7l3	0.000182494	0.0560044	-1.304
Pofut1	0.000192792	0.0560044	-1.315
Zfpl1	0.000174965	0.0560044	-1.345
Zzef1	0.000149357	0.0560044	-1.349
Ubiad1	0.000241394	0.0560044	-1.4
Leng1	0.000173354	0.0560044	-1.436
Fndc3a	0.000241074	0.0560044	-1.438
Fam160a1	0.000189847	0.0560044	-1.442
Ppip5k1	0.000243152	0.0560044	-1.443
Spire2	0.000213265	0.0560044	-1.463
Eif4ebp2	0.000186119	0.0560044	-1.471
Slc39a9	0.000240802	0.0560044	-1.504
Otud5	0.000208715	0.0560044	-1.531
Zswim1	0.000195791	0.0560044	-1.554
Ints9	0.000188019	0.0560044	-1.593
Daglb	0.000222076	0.0560044	-1.606
Rnpepl1	0.000189144	0.0560044	-1.658
Hnf1a	0.000197014	0.0560044	-1.661
Gjb1	0.00019956	0.0560044	-1.668
Efnb1	0.000247599	0.0564344	-1.719
Slc35a2	0.000252979	0.0570664	-1.557
Pdcl3	0.000266684	0.0591762	1.38
Iqub	0.000267741	0.0591762	-1.221
Arap1	0.000273751	0.0598502	1.467
Rce1	0.000276261	0.0598502	-1.391
Tmem51	0.000281907	0.0598875	-1.266
Yipf2	0.000280976	0.0598875	-1.513
Slc5a9	0.000288595	0.0607187	-2.44
Vars2	0.000304034	0.0633579	-1.283
Slc12a8	0.000315096	0.0650436	-1.944
Commd3	0.000334971	0.066175	1.493
Ccdc82	0.000333852	0.066175	1.36
Anapc2	0.000338723	0.066175	-1.349
Cdk10	0.000324469	0.066175	-1.374
Enthd2	0.000331959	0.066175	-1.629
Glmp	0.000337363	0.066175	-1.829
Gm9920	0.000342458	0.0663125	-1.193
Hbb-bt	0.000350009	0.0663336	3.008
Gimap6	0.000351661	0.0663336	1.226
Dag1	0.000348999	0.0663336	-1.445
Ets1	0.000364564	0.0669808	1.371
Bmi1	0.000360739	0.0669808	1.326
Arhgap32	0.000366414	0.0669808	-1.333
Mogs	0.000367337	0.0669808	-1.387
Slc2a10	0.000386155	0.0686948	-1.208
Smc1a	0.000381433	0.0686948	-1.212
B3gnt3	0.000383046	0.0686948	-1.529
Vps37c	0.000389884	0.0687988	-1.681
Tmem230	0.000402687	0.0693794	-1.198
Pctp	0.000400098	0.0693794	-1.251
Spint2	0.000402267	0.0693794	-1.457
Haao	0.000422988	0.0701166	1.349
Cdh11	0.000420328	0.0701166	1.292
Gm4663	0.000422979	0.0701166	-1.171
Ush1c	0.000414812	0.0701166	-1.433
F2rl1	0.000416263	0.0701166	-1.536
Lrrk2	0.000432618	0.0704131	1.886
Ebf1	0.000438249	0.0704131	1.606
Rtn4	0.000437388	0.0704131	1.417
Vps26a	0.00045052	0.0704131	1.271
Cops6	0.000448635	0.0704131	1.259
Lhb	0.000448332	0.0704131	-1.16
C030048H21Rik	0.000441443	0.0704131	-1.202
Galnt6	0.000436941	0.0704131	-1.332
Gm11939	0.000460977	0.0715365	1.227
Adnp	0.000467582	0.0720504	1.49
Zfp52	0.000486902	0.0721476	1.68
Pydc4	0.000480272	0.0721476	1.254
Slc7a5	0.000488823	0.0721476	-1.221
Fiz1	0.000491908	0.0721476	-1.263
Gpaa1	0.000476071	0.0721476	-1.422
Gyltl1b	0.000483057	0.0721476	-1.499
Men1	0.000493751	0.0721476	-1.577
Mfn2	0.000494591	0.0721476	-1.663
Sh3glb2	0.000509172	0.0728182	-1.308
Galnt4	0.000506603	0.0728182	-1.55
Gucd1	0.000506522	0.0728182	-1.574
Slfn5	0.000576999	0.0747413	1.722
Ms4a6c	0.000580512	0.0747413	1.392
Tmem30a	0.000551416	0.0747413	1.345
Vgll3	0.000547662	0.0747413	1.228
Dhx38	0.000554755	0.0747413	-1.204
Imp4	0.000554883	0.0747413	-1.22
Kdf1	0.000534207	0.0747413	-1.242
Gtf3c5	0.000587519	0.0747413	-1.272
Mapk3	0.000574541	0.0747413	-1.292
Zfp398	0.000580629	0.0747413	-1.303
Sgsm3	0.000561139	0.0747413	-1.344
Mgat5	0.000536679	0.0747413	-1.429
Nol4l	0.000587324	0.0747413	-1.444
G6pc3	0.00058503	0.0747413	-1.519
Mgrn1	0.000563908	0.0747413	-1.548
Smad1	0.000555713	0.0747413	-1.589
Ube3b	0.000547458	0.0747413	-1.614
Shroom3	0.000575016	0.0747413	-1.741
Hid1	0.000582783	0.0747413	-2.133
Unc13b	0.000593173	0.0748509	-1.312
Ucp2	0.000596463	0.0748509	-1.388
Tbc1d22a	0.000598643	0.0748509	-1.41
Clec5a	0.000609332	0.0757546	1.476
Srebf2	0.000620378	0.076692	-1.532
Cd53	0.000630747	0.0769452	1.732
Mall	0.000628963	0.0769452	-1.371
Zdhhc23	0.000632976	0.0769452	-1.641
Dhcr24	0.00065667	0.0793846	-1.551
Rfng	0.000682717	0.0811426	-1.338
Scaf1	0.000678759	0.0811426	-1.394
Coro2a	0.000683303	0.0811426	-1.399
Cdhr5	0.000686046	0.0811426	-1.531
Oxtr	0.000691875	0.0813921	-1.174
Spin4	0.00069848	0.0817296	1.261
Ccdc28b	0.000702616	0.0817763	1.215
Pcf11	0.000713102	0.0819265	1.382
2610305D13Rik	0.000718883	0.0819265	1.319
Opa3	0.000718308	0.0819265	-1.245
Il22ra1	0.000709217	0.0819265	-1.578
Lpar5	0.000728864	0.0826335	-1.687
Mid1ip1	0.000738649	0.0833112	-1.509
Prss32	0.000761098	0.0849672	-1.511
Atp2c2	0.000758197	0.0849672	-2.011
Csnk2b	0.000767153	0.0849828	-1.407
Rab3d	0.000769005	0.0849828	-1.563
Fnbp1	0.000777488	0.0854885	1.53
Lyz2	0.000802634	0.0860904	1.449
Gnb2	0.000800478	0.0860904	-1.281
Pgap3	0.000793985	0.0860904	-1.341
Syvn1	0.000791818	0.0860904	-1.408
Pard3	0.000799478	0.0860904	-1.631
Pfdn2	0.000808294	0.0862746	1.579
Champ1	0.000829107	0.0871209	-1.323
Sugp1	0.000825485	0.0871209	-1.342
Atg9a	0.00083215	0.0871209	-1.475
Trpm4	0.000825	0.0871209	-1.657
Polb	0.000840269	0.087137	1.436
Rnps1	0.000838466	0.087137	-1.303
Arhgap17	0.000853646	0.0881067	-1.366
Tsga10	0.000875514	0.0886904	1.377
Capzb	0.000872043	0.0886904	-1.267
Rab3b	0.000869996	0.0886904	-1.414
Rnf31	0.000873152	0.0886904	-1.641
Tmem131	0.000883786	0.0891158	-1.408
Arhgef25	0.000923783	0.0896902	1.59
Gngt2	0.000896947	0.0896902	1.527
Pls3	0.000924528	0.0896902	1.44
Bag5	0.000919894	0.0896902	1.375
Kcnh3	0.000908983	0.0896902	-1.289
Arhgap8	0.000924812	0.0896902	-1.291
Usf1	0.000926374	0.0896902	-1.374
Yipf3	0.000903523	0.0896902	-1.458
Pcdh1	0.000917892	0.0896902	-1.514
F11r	0.000931669	0.0898055	-1.42
Fbxo18	0.000938655	0.0899081	1.653
Ptprj	0.000940952	0.0899081	-1.407
Rasgrp3	0.000962424	0.0899629	1.683
BC005624	0.000954826	0.0899629	1.306
Ccdc117	0.000974416	0.0899629	1.191
Sgsm1	0.000967054	0.0899629	-1.254
Pla2g2c	0.000971017	0.0899629	-1.266
Cdh1	0.000969648	0.0899629	-1.406
Myo15b	0.000960697	0.0899629	-1.555
Smpd4	0.000968141	0.0899629	-1.673
Lax1	0.000984302	0.0904938	1.551
Gpr35	0.000988563	0.0905052	-1.485
9930111J21Rik2	0.00101665	0.0905213	1.809
Cnep1r1	0.00101207	0.0905213	1.469
Ano5	0.00102183	0.0905213	1.197
Tex2	0.0010133	0.0905213	-1.287
Ggcx	0.0010204	0.0905213	-1.347
Hgfac	0.00100144	0.0905213	-1.498
Frmd4b	0.000997806	0.0905213	-1.541
Lmf2	0.00101914	0.0905213	-1.64
Gimap4	0.00103797	0.0908472	1.29
Dcp1a	0.00103055	0.0908472	-1.304
Casp2	0.00103455	0.0908472	-1.397
Id2	0.00105827	0.0909041	1.652
Sgk3	0.00104791	0.0909041	1.325
Atxn1l	0.00105522	0.0909041	1.232
March4	0.00105504	0.0909041	-1.208
Slc52a3	0.00105939	0.0909041	-1.258
Phpt1	0.00108121	0.0918451	1.357
Dnajb7	0.00108295	0.0918451	1.289
Zfp628	0.00107927	0.0918451	-1.309
Med4	0.00110297	0.0928237	1.324
Fam234a	0.00109897	0.0928237	-2.015
Lrrc26	0.00111438	0.0934245	-1.551
Gm7951	0.00112795	0.094201	-1.159
Snapc1	0.00114839	0.0944183	1.438
Muc2	0.00114339	0.0944183	-1.278
Ipo13	0.00114534	0.0944183	-1.282
Osbpl10	0.00115213	0.0944183	-1.38
Ikzf2	0.00113975	0.0944183	-1.431
9930111J21Rik1	0.00118194	0.0944861	1.711
Serpina3g	0.00116038	0.0944861	1.345
Cmah	0.00116994	0.0944861	1.284
Zfp3	0.00119311	0.0944861	1.22
Muc3	0.0011833	0.0944861	-1.156
Kif27	0.00119192	0.0944861	-1.179
Upk3bl	0.00118522	0.0944861	-1.188
Rdh7	0.00119245	0.0944861	-1.361
Wbp1	0.0011861	0.0944861	-1.4
Nlrp6	0.00119614	0.0944861	-1.495
Ncf4	0.00120775	0.09506	2.081
Slc44a4	0.00121528	0.0951147	-1.407
Cyb5b	0.00121713	0.0951147	-1.455
Bmp5	0.00123877	0.0953333	1.602
4930432M17Rik	0.00124799	0.0953333	-1.212
Fgf12	0.00124942	0.0953333	-1.223
Slc1a5	0.00124234	0.0953333	-1.471
Cyp4f40	0.00123272	0.0953333	-1.566
Tmem30b	0.00125043	0.0953333	-1.629
Tmem98	0.00123061	0.0953333	-1.643
Capn5	0.00125662	0.0954724	-1.734
Nrn1l	0.00127422	0.096475	-1.4
Twf2	0.00128005	0.096582	1.307
Dpf2	0.00129284	0.0972122	-1.541
Gpr31b	0.00131016	0.0981771	1.226
Mndal	0.00132621	0.0990406	2.132
Dennd2d	0.00133602	0.0994338	-1.413
Dsp	0.00134593	0.0998318	-1.427
C5ar2	0.00135881	0.100447	1.207
Slc28a2	0.00138494	0.100585	1.606
Copz1	0.00138226	0.100585	-1.167
Nle1	0.00137714	0.100585	-1.246
Arfgef3	0.00138827	0.100585	-1.287
Strip2	0.00138638	0.100585	-1.396
Tbc1d13	0.00136883	0.100585	-1.415
Tmem221	0.00140404	0.100664	-1.111
Sap130	0.00140381	0.100664	-1.283
Vgll4	0.00140776	0.100664	-1.435
Sidt1	0.00140516	0.100664	-1.479
Eno1	0.00141949	0.101172	-2.051
Bank1	0.00146938	0.102009	2.656
Bend5	0.00147051	0.102009	1.772
Fam111a	0.00146688	0.102009	1.38
Hps3	0.00147684	0.102009	1.138
Pdcd6ip	0.00145234	0.102009	-1.221
Fam189a1	0.00147397	0.102009	-1.428
A4gnt	0.00147087	0.102009	-1.465
Epb41l1	0.00147786	0.102009	-1.537
Myo7b	0.00146307	0.102009	-1.56
Jup	0.00143804	0.102009	-1.578
Isca1	0.00148878	0.10244	1.231
Olfr566	0.00151925	0.104209	1.139
Elovl5	0.00154058	0.105342	-1.432
Cd48	0.00155145	0.105754	1.724
1110008F13Rik	0.00157024	0.106373	1.129
Lman2	0.0015677	0.106373	-1.359
Ogdh	0.00158388	0.106966	-1.386
Swi5	0.00161735	0.10889	1.595
Ly6d	0.00169368	0.109445	2.179
Ms4a4c	0.00166737	0.109445	1.694
Lpxn	0.00169562	0.109445	1.53
Klhl6	0.00167231	0.109445	1.5
Pold4	0.00168266	0.109445	1.187
Rpn2	0.00166083	0.109445	-1.232
Heatr6	0.00168775	0.109445	-1.236
Dolpp1	0.00165619	0.109445	-1.291
Fam124a	0.00169504	0.109445	-1.308
Agbl5	0.00169193	0.109445	-1.389
Klc4	0.00167293	0.109445	-1.499
Sin3a	0.00166975	0.109445	-1.56
Sec24b	0.00164087	0.109445	-1.597
Pcsk7	0.0016724	0.109445	-1.702
4930503L19Rik	0.00171182	0.109581	1.367
Hus1b	0.00170562	0.109581	-1.192
Gmppa	0.00171275	0.109581	-1.587
Flii	0.00174071	0.109948	-1.217
Dnmt1	0.00173811	0.109948	-1.244
BC017158	0.00173359	0.109948	-1.287
Rundc1	0.00174362	0.109948	-1.36
Bdh1	0.00174048	0.109948	-1.388
Bnip2	0.00175007	0.109994	1.388
Eps8	0.00175439	0.109994	-1.356
Setd1a	0.00177039	0.11068	-1.394
Ubxn10	0.00177654	0.110748	-1.26
Fkbp3	0.00178682	0.110904	1.297
Tmco2	0.00178918	0.110904	-1.217
Gm8369	0.00183684	0.112582	1.589
Ppp3r1	0.00183489	0.112582	1.481
Rhox5	0.00183328	0.112582	1.247
Abcb8	0.00182436	0.112582	-1.376
Gnl2	0.00184978	0.112744	1.181
Dopey2	0.00184736	0.112744	-1.322
Rgmb	0.00185915	0.113	-1.17
Yap1	0.00188093	0.113692	-1.195
L1cam	0.00187591	0.113692	-1.545
Dcaf15	0.00190584	0.114881	-1.288
Pyhin1	0.00192258	0.114947	2.42
Gnas	0.00191782	0.114947	-1.259
Lad1	0.0019227	0.114947	-1.612
Nhsl1	0.00193671	0.115469	-1.443
Cd69	0.00196334	0.116422	1.474
Nme2	0.0019608	0.116422	1.194
Lyl1	0.0019829	0.116844	1.342
Stat6	0.00198647	0.116844	-1.306
Tmem79	0.00198427	0.116844	-1.329
A630095E13Rik	0.00201044	0.117621	-1.282
Shmt1	0.00200803	0.117621	-1.315
Khdc1b	0.0020192	0.117819	-1.21
Mtpn	0.00202978	0.118121	1.35
A530064D06Rik	0.00203932	0.118252	1.337
Snx3	0.00204824	0.118252	-1.15
Duox2	0.00204357	0.118252	-1.613
Romo1	0.00205983	0.118608	1.183
Dpy19l4	0.00207641	0.119009	1.456
Mllt4	0.00207974	0.119009	-1.359
Emc1	0.00208311	0.119009	-1.405
Rab24	0.00209075	0.119135	1.429
Cd79b	0.00211336	0.119295	2.035
Lhx2	0.00211768	0.119295	-1.138
Tldc1	0.00210405	0.119295	-1.221
Tbc1d9b	0.00212082	0.119295	-1.273
Cdc42ep5	0.00211138	0.119295	-1.302
Hebp1	0.00214852	0.119623	1.236
Kif19a	0.00213833	0.119623	-1.132
Smoc2	0.00214605	0.119623	-1.158
Slc13a2	0.00213232	0.119623	-1.623
Prrx2	0.00216895	0.120454	1.158
Cby1	0.0021914	0.120781	1.221
Zfp346	0.00218554	0.120781	1.2
Cog7	0.00218626	0.120781	-1.187
Nabp1	0.00221795	0.121025	1.508
Fam65b	0.00221754	0.121025	1.271
Olfr666	0.00221578	0.121025	-1.176
Xpnpep1	0.00221267	0.121025	-1.227
Mgam	0.00223689	0.121755	-1.284
Map3k4	0.00224941	0.122132	-1.172
Mapk6	0.00225837	0.122315	-1.424
Cr2	0.00226749	0.122352	2.512
Asb11	0.0022731	0.122352	1.237
Gm17364	0.00227843	0.122352	1.187
Man2b2	0.00228142	0.122352	-1.436
Dennd4a	0.00230493	0.122894	1.744
Arhgdib	0.00231827	0.122894	1.64
Dagla	0.00230833	0.122894	-1.265
Vac14	0.0023132	0.122894	-1.385
Psen1	0.00232342	0.122894	-1.517
Pcsk9	0.00232521	0.122894	-1.524
Gm5803	0.00237238	0.12389	1.305
Impg1	0.00236168	0.12389	-1.159
Dnajc30	0.00236577	0.12389	-1.266
Papss2	0.00235635	0.12389	-1.298
Tmem214	0.0023713	0.12389	-1.595
Cdc42bpg	0.00238181	0.124087	-1.401
Tmem150b	0.00238777	0.124102	-1.49
Fam49b	0.00239906	0.124175	1.246
Mapk7	0.00240054	0.124175	-1.244
Hlcs	0.00243403	0.125611	-1.251
Rgp1	0.00246216	0.126764	-1.278
Col4a3	0.00246982	0.12686	1.229
Cd19	0.00251781	0.126941	2.415
Sp4	0.00250358	0.126941	1.437
Jkamp	0.00248381	0.126941	1.386
Gimap9	0.00251706	0.126941	1.247
Tmed10	0.00250878	0.126941	-1.188
Plcxd2	0.00248908	0.126941	-1.292
Cldn3	0.00250742	0.126941	-1.304
Kcnn4	0.00248604	0.126941	-1.605
Rab1a	0.00253588	0.127265	1.288
Pigq	0.00253393	0.127265	-1.445
Sh3d19	0.00254681	0.127521	-1.639
Gmfg	0.00256561	0.128169	1.35
Gm12394	0.00257839	0.128375	1.261
Hba-x	0.00258146	0.128375	1.13
Ccdc79	0.00259574	0.128417	1.245
Prlhr	0.00259556	0.128417	1.14
Sh3bp4	0.00259991	0.128417	-1.188
4930523C07Rik	0.00261412	0.128538	1.263
Mapre2	0.00260856	0.128538	-1.461
Pllp	0.00262221	0.128647	-1.37
Hmgxb4	0.00263593	0.128783	-1.148
Atxn2	0.00263676	0.128783	-1.697
Spint5	0.00264488	0.128892	-1.217
Abhd11	0.00265876	0.128925	1.307
Capn10	0.00266911	0.128925	-1.158
Arhgap35	0.00266704	0.128925	-1.336
Ints7	0.00265567	0.128925	-1.359
Syt7	0.00268232	0.129022	-1.143
Myt1	0.00268292	0.129022	-1.171
Ppfibp1	0.0026917	0.12916	1.294
Anp32a	0.00270161	0.129184	1.267
Slc7a7	0.00270991	0.129184	-1.388
Cep170b	0.00270853	0.129184	-1.448
Wtap	0.00271632	0.129208	1.559
Mt1	0.00274815	0.130008	1.904
Gpr161	0.00275096	0.130008	-1.158
Crtc3	0.00274279	0.130008	-1.39
Brms1l	0.00277646	0.130663	1.346
Oraov1	0.00277857	0.130663	1.265
Vmn2r18	0.00278274	0.130663	1.161
Copg1	0.00281804	0.132037	-1.345
Krtap9-5	0.00283741	0.132065	-1.139
Pcnt	0.00284392	0.132065	-1.173
Ydjc	0.00283296	0.132065	-1.198
Cd164	0.00284829	0.132065	-1.293
Naga	0.0028488	0.132065	-1.397
Slfn2	0.00286427	0.132401	1.518
Bptf	0.00286816	0.132401	1.258
Fat1	0.00289976	0.133297	-1.269
Leng8	0.00289887	0.133297	-1.62
Ccdc144b	0.00292303	0.134044	-1.189
Plagl2	0.00292825	0.134044	-1.243
Mt2	0.00297109	0.135417	1.788
Sfpq	0.0029768	0.135417	1.249
Gltscr1l	0.00297151	0.135417	-1.205
Mapk13	0.00300357	0.136351	-1.711
Rnf166	0.00303584	0.136964	-1.184
Tuba4a	0.00303303	0.136964	-1.324
Txnrd1	0.00303525	0.136964	-1.341
Bclaf1	0.00308625	0.138286	1.296
AA986860	0.00307394	0.138286	-1.224
Ldlrap1	0.00308884	0.138286	-1.232
Plec	0.00309045	0.138286	-1.353
Hrh2	0.00310506	0.138419	1.292
Dnah10	0.00310607	0.138419	1.213
Ccdc90b	0.00311247	0.138423	1.168
Naglu	0.00314176	0.139389	-1.441
Rhot2	0.00314695	0.139389	-1.497
Tdp1	0.00315544	0.139483	-1.216
Pigu	0.00316735	0.139727	-1.292
Blcap	0.0031827	0.140122	-1.554
Ube2l6	0.00322113	0.141246	1.719
Arf4	0.00321987	0.141246	-1.211
Fam110a	0.00323237	0.141455	-1.236
Zfp827	0.0032416	0.141464	-1.282
Fhdc1	0.00324551	0.141464	-1.386
Zwint	0.00326194	0.141898	1.392
Sf3b4	0.00328715	0.142471	-1.211
Creb3l1	0.00328815	0.142471	-1.588
Trim30a	0.00331607	0.142791	1.84
Arl14ep	0.00333464	0.142791	1.334
Card10	0.00333467	0.142791	-1.267
Phactr4	0.00331978	0.142791	-1.433
Rab15	0.00330924	0.142791	-1.679
Fut2	0.00332518	0.142791	-2.046
Mzb1	0.00335805	0.142952	1.807
Erp27	0.00335601	0.142952	1.141
Otub1	0.00334722	0.142952	-1.468
Sipa1	0.00337166	0.143015	1.156
Psmf1	0.0033726	0.143015	-1.408
Pum1	0.0034006	0.143924	-1.194
Fundc1	0.00342154	0.14453	1.242
Tfrc	0.00347858	0.144617	1.926
Ero1l	0.00346146	0.144617	1.456
Apold1	0.00348308	0.144617	1.336
Otop2	0.00346832	0.144617	-1.149
Prss47	0.00346505	0.144617	-1.174
Agtrap	0.00343723	0.144617	-1.288
Slc25a1	0.0034725	0.144617	-1.313
Cbll1	0.00345019	0.144617	-1.406
Myo1c	0.00344414	0.144617	-1.615
Preb	0.00349431	0.144809	-1.315
Btla	0.00354156	0.14649	1.425
Exoc3l	0.00355717	0.146857	1.154
Hcls1	0.00356788	0.147022	1.792
Tex30	0.00359115	0.147219	1.532
Colec12	0.00359284	0.147219	1.421
Gstm3	0.00358748	0.147219	-1.395
Tob2	0.0036041	0.147284	-1.147
Mdh2	0.0036079	0.147284	-1.218
Hba-a1	0.00368697	0.147703	3.515
Gm4955	0.0036951	0.147703	1.901
Ptprcap	0.00374252	0.147703	1.47
Hykk	0.003761	0.147703	1.449
Arl6ip6	0.00367769	0.147703	1.384
Fli1	0.0037354	0.147703	1.36
Apln	0.00366107	0.147703	1.296
Tomm40l	0.00379245	0.147703	1.158
Krtap16-3	0.00379422	0.147703	1.156
Prdm5	0.00379191	0.147703	-1.161
Rhox4a	0.00375466	0.147703	-1.173
Fam217a	0.0037933	0.147703	-1.175
Grip1	0.0036336	0.147703	-1.179
Gm1661	0.00365828	0.147703	-1.207
Mtmr12	0.00369372	0.147703	-1.21
Dpp9	0.00380005	0.147703	-1.231
Usp7	0.00374076	0.147703	-1.256
Supt7l	0.00378094	0.147703	-1.296
Gpr108	0.00367213	0.147703	-1.301
Wdr81	0.00376073	0.147703	-1.354
Brpf3	0.00374147	0.147703	-1.379
Ptprn2	0.00374262	0.147703	-1.407
Entpd2	0.00374548	0.147703	-1.408
Cers2	0.00370232	0.147703	-1.47
Npas2	0.00374902	0.147703	-1.51
Tm9sf4	0.00366052	0.147703	-1.549
Ldlr	0.0038004	0.147703	-1.594
H2afj	0.00383627	0.148569	-1.094
Ubr4	0.00383185	0.148569	-1.38
Vwa5a	0.00385368	0.148747	1.383
Thtpa	0.00385447	0.148747	-1.311
Ms4a4d	0.00387738	0.149235	1.444
Vrk3	0.00388076	0.149235	-1.249
Gm26566	0.00389572	0.149484	1.157
Tjp2	0.00390088	0.149484	-1.268
1700012L04Rik	0.00390969	0.149559	-1.171
Tmem39a	0.00394219	0.150539	-1.266
Cenpo	0.00396506	0.151149	-1.234
Zfp507	0.00397716	0.151346	-1.254
Gm13248	0.00403977	0.15212	1.33
Deb1	0.0040531	0.15212	1.206
Zfp583	0.00405242	0.15212	1.133
Scamp2	0.0040151	0.15212	-1.157
Rpusd2	0.00403879	0.15212	-1.195
Klhl25	0.00400547	0.15212	-1.2
Atxn7	0.00405003	0.15212	-1.251
Plekhh1	0.00402332	0.15212	-1.395
Hba-a2	0.00413021	0.153378	3.499
Ncbp2	0.00410498	0.153378	1.393
Rnaseh2c	0.00413135	0.153378	1.242
Pde4c	0.00412041	0.153378	-1.136
Olfr1497	0.00410381	0.153378	-1.152
Fanci	0.00411873	0.153378	-1.305
Ttc9c	0.00414971	0.153378	-1.305
Tmem127	0.00413858	0.153378	-1.376
Smim14	0.00414286	0.153378	-1.4
Btk	0.0041708	0.153639	1.536
Fam114a1	0.00416732	0.153639	-1.172
Tesk1	0.0041816	0.153778	-1.45
Zfp341	0.00419278	0.15393	-1.132
Gm1966	0.00420239	0.154024	1.909
Higd2a	0.00422783	0.154182	-1.178
Fbxo46	0.00421437	0.154182	-1.326
2900026A02Rik	0.00422698	0.154182	-1.826
Atp2a3	0.00425807	0.155026	-1.457
Fcrl1	0.00430582	0.155099	1.754
Ggta1	0.0042773	0.155099	1.391
Cnn2	0.00427897	0.155099	1.292
Rhox4a2	0.00431676	0.155099	-1.15
Trim65	0.00429976	0.155099	-1.217
Mesdc1	0.00431161	0.155099	-1.307
Bcar1	0.00430208	0.155099	-1.387
Arhgap1	0.00428716	0.155099	-1.489
Ktn1	0.00432834	0.15526	1.341
D130043K22Rik	0.00435243	0.155868	-1.216
Skil	0.0044017	0.15628	1.507
Rfc3	0.00438658	0.15628	1.392
Gmfb	0.00440678	0.15628	1.325
Olfr1090	0.00440508	0.15628	1.234
Teddm1b	0.00438065	0.15628	-1.182
Ndor1	0.00440253	0.15628	-1.209
Ly86	0.00442346	0.156365	1.871
Smad3	0.00442139	0.156365	-1.275
Pitpna	0.00447071	0.15778	1.127
Pifo	0.00448804	0.158137	-1.232
Ergic1	0.00453252	0.158682	-1.269
Eif4g1	0.0045319	0.158682	-1.361
St14	0.00451329	0.158682	-1.401
Sh3bp2	0.00452427	0.158682	-1.576
Abr	0.0045514	0.159088	-1.735
Itgb1	0.00467783	0.160672	1.332
Adamts6	0.0046405	0.160672	1.249
Hnrnpm	0.00462207	0.160672	1.241
Pate2	0.00465681	0.160672	1.199
Rorb	0.00467833	0.160672	1.178
Znrd1	0.00466892	0.160672	1.175
Txlnb	0.00461119	0.160672	1.137
Gdnf	0.00468483	0.160672	-1.141
Prob1	0.00464449	0.160672	-1.145
Ercc2	0.00461838	0.160672	-1.194
Pde4dip	0.00468057	0.160672	-1.293
Xpo6	0.00464861	0.160672	-1.334
Sgcb	0.00472976	0.161454	1.51
Gm6377	0.00472938	0.161454	1.245
Tor2a	0.00472122	0.161454	-1.153
Lysmd1	0.0047684	0.162266	1.208
Slc35e1	0.00476832	0.162266	-1.271
Zfp213	0.00479434	0.162896	-1.142
Bre	0.00482388	0.16342	-1.399
Rnf186	0.0048247	0.16342	-1.681
Rhpn1	0.00485478	0.163931	-1.147
Dtx4	0.00484874	0.163931	-1.201
2015-09-01	0.00487252	0.164024	1.248
Fbxw5	0.0048681	0.164024	-1.426
Fth1	0.00488988	0.164356	1.162
Lmnb1	0.00491265	0.164615	-1.178
Lrrc59	0.00491173	0.164615	-1.623
Pidd1	0.00492531	0.164787	-1.172
Mef2c	0.00494552	0.165082	1.586
Eif2a	0.00495671	0.165082	1.329
Pced1b	0.00495675	0.165082	1.284
Sdhaf2	0.00500231	0.166135	1.162
Calm2	0.00500357	0.166135	1.128
Tmem123	0.00501262	0.166184	1.353
Nsd1	0.00503148	0.166556	1.237
Wdr77	0.0050504	0.16693	-1.293
Tor1b	0.00506959	0.167163	1.176
Hist2h3c1	0.00508801	0.167163	-1.251
Hist2h3c2	0.00508801	0.167163	-1.251
Lrp6	0.00508358	0.167163	-1.349
Il2rg	0.00510577	0.167495	1.523
Ppif	0.0051154	0.16756	-1.406
Tas1r3	0.00512902	0.167755	-1.26
Unc5b	0.00516854	0.168795	-1.395
Crygf	0.00520779	0.169571	-1.143
Lars2	0.00520363	0.169571	-1.217
Gm1673	0.0052371	0.170272	1.273
Ssbp3	0.00525933	0.170741	-1.293
Ugp2	0.00527115	0.17081	1.23
Sstr5	0.00527706	0.17081	-1.209
Il1rap	0.00530853	0.171574	1.485
Ltb	0.00542586	0.173055	1.758
Map2k5	0.00539213	0.173055	1.396
Fkbp2	0.00536834	0.173055	1.298
4932438A13Rik	0.00544682	0.173055	1.284
BC035044	0.0054503	0.173055	1.276
Il17rd	0.00543231	0.173055	1.183
Srl	0.00541672	0.173055	-1.157
Tbc1d25	0.00543433	0.173055	-1.219
Nagpa	0.00537918	0.173055	-1.301
Sec23b	0.00545715	0.173055	-1.329
Tmem143	0.00541543	0.173055	-1.335
Bysl	0.00544217	0.173055	-1.382
9530053A07Rik	0.00542319	0.173055	-1.528
Mfsd2a	0.00546929	0.173189	-1.325
Mms19	0.00548808	0.173533	-1.267
Fcrl5	0.00550298	0.17363	1.288
E330014E10Rik	0.00550704	0.17363	-1.117
Sigmar1	0.00561597	0.17681	-1.282
Arhgef6	0.00566622	0.177477	1.427
Dmbt1	0.00565144	0.177477	-1.135
Defa-rs1	0.00566958	0.177477	-1.144
Ubc	0.00565884	0.177477	-1.159
Naa30	0.00581005	0.177686	1.36
Pole4	0.00584624	0.177686	1.29
Eif4e3	0.00590646	0.177686	1.257
Paip2	0.00582384	0.177686	1.213
Akap8	0.0057163	0.177686	1.209
Yrdc	0.00577629	0.177686	1.185
Bpifb3	0.00573606	0.177686	1.175
Olfr1316	0.00577215	0.177686	1.171
Mafg	0.00585763	0.177686	1.119
F10	0.0059199	0.177686	-1.109
Amigo1	0.00575979	0.177686	-1.126
Ergic3	0.00577129	0.177686	-1.132
Dpf1	0.00580363	0.177686	-1.139
Klf17	0.00590121	0.177686	-1.14
Magea10	0.00590995	0.177686	-1.158
Hoxb8	0.00585266	0.177686	-1.189
Cma1	0.00590735	0.177686	-1.22
Tom1	0.0057967	0.177686	-1.221
Stag3	0.00573706	0.177686	-1.231
Gm17688	0.00584627	0.177686	-1.243
Lpcat3	0.00587257	0.177686	-1.256
Zfp646	0.00578934	0.177686	-1.33
Plxnb2	0.00589757	0.177686	-1.357
Trim28	0.00586691	0.177686	-1.38
Gm10800	0.00576065	0.177686	-1.389
Gm26602	0.00575722	0.177686	-1.395
Myadm	0.00581876	0.177686	-1.405
Mtss1	0.00590735	0.177686	-1.438
Rhob	0.0059183	0.177686	-1.513
Slc37a1	0.00569797	0.177686	-1.519
Ercc5	0.00595959	0.178413	1.204
Fam102a	0.00596043	0.178413	-1.363
Shpk	0.00597828	0.178703	-1.219
Milr1	0.00609205	0.178786	1.305
Ppp1r12a	0.00609669	0.178786	1.283
Angpt1	0.00610362	0.178786	1.246
H2afy2	0.00604122	0.178786	1.176
Gm10595	0.00603852	0.178786	1.12
Gm21966	0.00603852	0.178786	1.12
Hrh1	0.00599697	0.178786	-1.175
Gpr171	0.00608691	0.178786	-1.19
Gm5724	0.0060821	0.178786	-1.209
Fam222b	0.00601646	0.178786	-1.219
Fcgbp	0.0060128	0.178786	-1.223
Setd1b	0.00610361	0.178786	-1.38
Noc4l	0.00602836	0.178786	-1.397
Kif13b	0.00606713	0.178786	-1.461
Rbm47	0.00607125	0.178786	-1.615
Olfr1427	0.0061147	0.178871	-1.184
Cyp4f18	0.00613924	0.17911	1.393
Krt15	0.00613341	0.17911	-1.147
Atp13a1	0.00615967	0.179467	-1.282
5031414D18Rik	0.00616813	0.179475	1.345
Trim30b	0.00619719	0.179842	1.311
Riok3	0.00619005	0.179842	1.185
Gid4	0.00623798	0.180786	1.745
Dennd1c	0.00624872	0.180804	1.22
Gpi1	0.00625514	0.180804	-1.321
Ms4a6b	0.00629198	0.181629	1.54
Abhd14b	0.00630174	0.181671	-1.181
Acot7	0.0063352	0.182395	-1.247
Bloc1s1	0.00643164	0.183962	1.158
Pklr	0.00643076	0.183962	-1.21
Rab25	0.0064244	0.183962	-1.23
Marf1	0.00640119	0.183962	-1.415
Cd177	0.00640731	0.183962	-1.647
Rnf123	0.0064534	0.184343	-1.328
Gimap3	0.00648915	0.184701	1.486
Tmem91	0.00648556	0.184701	-1.155
Cox15	0.00649127	0.184701	-1.373
Prss46	0.00650654	0.184895	1.18
Celsr1	0.00652547	0.184953	-1.343
Mtmr4	0.00651904	0.184953	-1.443
Tecta	0.00655951	0.185198	-1.155
Srebf1	0.00655157	0.185198	-1.367
Pfkp	0.00655526	0.185198	-1.498
Ywhaq	0.00663607	0.187118	1.252
Lgals8	0.00664629	0.187165	1.255
AY358078	0.00668048	0.187645	-1.123
Ctcfl	0.00667719	0.187645	-1.187
Tmco3	0.00669159	0.187716	-1.277
Zfp639	0.00673756	0.188764	1.272
Lor	0.00674633	0.188768	1.119
Ptpn22	0.00679713	0.188803	1.924
Spcs3	0.00682901	0.188803	1.41
Trim5	0.0067763	0.188803	1.332
Rhoq	0.0067877	0.188803	1.261
Eml5	0.00676544	0.188803	1.215
Ccnyl1	0.00681484	0.188803	1.192
Ugt3a1	0.00681726	0.188803	1.181
Zeb2os	0.00681586	0.188803	1.147
Pnma5	0.00676872	0.188803	-1.148
4833439L19Rik	0.00683388	0.188803	-1.312
Clec1b	0.00687566	0.189718	1.54
Tox4	0.00689441	0.189996	1.304
Itm2a	0.00690915	0.190122	1.179
Hmha1	0.00692183	0.190122	1.173
Cldn23	0.00692507	0.190122	-1.475
Prr14	0.00694967	0.190559	-1.251
Pbsn	0.00698082	0.191173	-1.451
Gapvd1	0.00700764	0.191668	-1.167
Slamf6	0.00712234	0.191716	1.683
Dynll2	0.00712927	0.191716	1.239
Bms1	0.00708245	0.191716	1.237
Zfp617	0.00711229	0.191716	1.216
Gripap1	0.00713188	0.191716	1.21
Rpp21	0.00712768	0.191716	1.165
Prss52	0.00704555	0.191716	-1.164
1700015E13Rik	0.00702764	0.191716	-1.169
Ascc2	0.00709469	0.191716	-1.223
Prss8	0.00714155	0.191716	-1.251
Pfn1	0.00711107	0.191716	-1.263
App	0.00714958	0.191716	-1.275
E2f4	0.00710101	0.191716	-1.295
Kif13a	0.00704602	0.191716	-1.302
Tox	0.00713352	0.191716	-1.361
Map2k3	0.00704562	0.191716	-1.654
Rcn1	0.00717623	0.19191	1.162
Gm7694	0.00716658	0.19191	-1.255
St6galnac6	0.00718315	0.19191	-1.647
Gm2825	0.00719364	0.191956	-1.144
Prosc	0.00721662	0.192335	-1.141
Ints12	0.00722947	0.192443	1.224
Cops7a	0.00724504	0.192623	-1.254
Ndel1	0.00729074	0.193603	1.4
Hspa4	0.00732219	0.193967	1.209
Sh3rf2	0.00731558	0.193967	-1.416
Raly	0.00740933	0.195801	1.304
Bpifb9b	0.00740884	0.195801	-1.162
Mpp3	0.00744451	0.196494	-1.371
Itga3	0.00745907	0.196641	-1.419
Cbx7	0.00748065	0.196801	1.232
Zfp831	0.00748315	0.196801	1.176
E130309D02Rik	0.00749594	0.196843	-1.176
Npc1l1	0.00750273	0.196843	-1.267
Rbp2	0.00758266	0.197009	1.379
Lamp2	0.00754603	0.197009	1.214
Tmem151b	0.00756613	0.197009	1.174
Defb12	0.00759612	0.197009	1.115
Aldh18a1	0.00760807	0.197009	-1.142
Aars2	0.00753528	0.197009	-1.152
Faah	0.00759663	0.197009	-1.192
Rusc1	0.00755202	0.197009	-1.275
Fam192a	0.00760221	0.197009	-1.321
Mtfr1	0.00756315	0.197009	-1.347
Usp22	0.00758788	0.197009	-1.397
Fntb	0.00765374	0.19744	-1.199
Slc25a35	0.00765391	0.19744	-1.265
Runx1	0.00766082	0.19744	-1.371
Ttyh2	0.00765048	0.19744	-1.549
Ddb2	0.00770396	0.197804	1.27
Ubl7	0.00770507	0.197804	-1.356
Casz1	0.00771111	0.197804	-1.434
Phgr1	0.0077015	0.197804	-1.576
Cd79a	0.00772584	0.197894	1.887
Olfr1252	0.00774292	0.197894	1.182
Ammecr1l	0.00774437	0.197894	-1.218
Kctd10	0.00775079	0.197894	-1.488
Rac3	0.00777213	0.198207	1.292
Cd209e	0.00780279	0.198527	-1.132
Hist2h3b	0.00779786	0.198527	-1.26
Kcna2	0.00786102	0.198954	1.201
Sapcd1	0.00785117	0.198954	1.181
Fuca1	0.00784154	0.198954	-1.139
Rnf165	0.0078677	0.198954	-1.151
Zfp459	0.00787414	0.198954	-1.225
Rap1gap2	0.00784512	0.198954	-1.38
Gm5039	0.0079101	0.199402	1.194
Wnk4	0.00790917	0.199402	-1.28
Pecam1	0.00791927	0.199403	1.41
Gcsh	0.0079364	0.199605	1.299
Cd52	0.007963	0.200026	1.21
Slc35a4	0.00798057	0.200026	-1.281
Tapbp	0.00797662	0.200026	-1.444
Acap1	0.00799061	0.200049	1.517
Sytl3	0.00801669	0.200122	-1.118
Git1	0.00802096	0.200122	-1.173
Samd4b	0.00801987	0.200122	-1.286
Nsun4	0.00807677	0.201161	-1.159
Tgif1	0.008081	0.201161	-1.343
Cramp1l	0.00810268	0.201471	-1.32
Slfn8	0.008198	0.202305	1.362
Cd180	0.00819848	0.202305	1.329
Phf20l1	0.00817973	0.202305	1.296
Ube3a	0.00815011	0.202305	1.242
Gtf2h1	0.00819695	0.202305	1.239
Pebp4	0.00818588	0.202305	-1.146
Shc1	0.00820093	0.202305	-1.311
Bsdc1	0.00821415	0.202403	-1.241
Lrp5	0.00822973	0.202559	-1.238
Smarca5-ps	0.00825359	0.20269	1.358
Olfr497	0.00824634	0.20269	-1.124
Zfp292	0.00826475	0.202736	1.347
Ifit2	0.00832979	0.202741	1.307
Rc3h2	0.0082831	0.202741	1.196
Kcnk1	0.00832608	0.202741	-1.257
Foxp1	0.00831752	0.202741	-1.33
Adck4	0.00828921	0.202741	-1.43
Dusp18	0.0083186	0.202741	-1.438
Foxa1	0.00832718	0.202741	-1.487
Agps	0.00834924	0.202949	1.361
Gprc5c	0.00836251	0.202949	-1.138
Limk2	0.00836617	0.202949	-1.409
Olfr462	0.0083915	0.203338	-1.138
Cdh12	0.00840731	0.203496	1.182
Cd28	0.00842832	0.203554	-1.134
Dctd	0.00842561	0.203554	-1.402
Fam83f	0.00845158	0.203891	-1.299
Ndufaf5	0.00847212	0.204161	1.291
Cd72	0.008482	0.204175	1.297
Ube2s	0.00850424	0.204416	1.405
Eps8l3	0.00851071	0.204416	-1.398
Xxylt1	0.00854916	0.205114	-1.243
Tnpo3	0.00856974	0.205383	1.221
Ubr7	0.008614	0.205769	1.206
Nelfcd	0.00861409	0.205769	-1.189
Muc3a	0.00859632	0.205769	-1.865
Zbtb8a	0.00863546	0.205831	-1.192
Irak4	0.00863443	0.205831	-1.227
Gmip	0.00871567	0.206264	1.166
Hoxc6	0.00868109	0.206264	-1.153
Mov10l1	0.00870512	0.206264	-1.158
Phb2	0.00869632	0.206264	-1.161
Vmn2r12	0.00871963	0.206264	-1.186
Sema4a	0.00871097	0.206264	-1.256
Synpo2	0.00870379	0.206264	-1.494
Anxa11	0.00873462	0.206395	-1.375
Smek2	0.00877008	0.20701	1.216
Psmd13	0.00878431	0.207122	1.332
Bfsp2	0.00882735	0.207244	1.26
Crtac1	0.00885542	0.207244	1.228
Stk35	0.00883585	0.207244	-1.18
Arhgap26	0.00885576	0.207244	-1.259
Tbc1d22b	0.00881929	0.207244	-1.292
Ccdc6	0.00880888	0.207244	-1.361
Eif2b2	0.00884959	0.207244	-1.408
Tmem180	0.00891545	0.208418	-1.365
Med21	0.00894653	0.208921	1.275
Alg3	0.00895775	0.20896	-1.24
Mcfd2	0.00899504	0.209161	-1.146
Rhox4c	0.00899232	0.209161	-1.168
Ezr	0.00898964	0.209161	-1.295
Olfr309	0.00904284	0.210049	1.167
Clk1	0.00907866	0.210382	1.253
Avil	0.00908602	0.210382	-1.16
Smyd1	0.00908255	0.210382	-1.189
Klhl18	0.00909828	0.210443	-1.24
H2-Ob	0.00911108	0.210517	1.531
Rab11fip2	0.00912554	0.210629	1.399
Rbp7	0.00915608	0.211111	1.277
Magi1	0.00918127	0.211469	-1.246
Cd37	0.00920793	0.211637	1.882
Mapk1	0.00919939	0.211637	1.36
Arl6ip1	0.00927584	0.211702	1.223
Pou2af1	0.00928415	0.211702	1.214
Dusp22	0.00928809	0.211702	1.199
1700016H13Rik	0.0092471	0.211702	1.161
Golga7b	0.00928817	0.211702	-1.148
Cyp2w1	0.00925667	0.211702	-1.285
Car12	0.00927461	0.211702	-1.306
Fabp6	0.00927939	0.211702	-1.896
Oxa1l	0.00932369	0.212291	-1.246
Muc13	0.00935482	0.212778	-1.169
2210408I21Rik	0.00943624	0.214407	1.351
Ikzf1	0.0094621	0.214772	1.269
Nup160	0.00947312	0.214799	1.251
Snx17	0.00949462	0.215064	-1.304
Rgs18	0.00950949	0.215178	1.272
Mkl1	0.0095204	0.215202	-1.208
Cuta	0.00954717	0.21538	-1.143
Tom1l2	0.00954793	0.21538	-1.318
Vwa8	0.00956738	0.215436	-1.26
Sipa1l3	0.00957012	0.215436	-1.377
Med7	0.00960026	0.215892	1.352
Nap1l1	0.00961739	0.216056	1.287
Gm10674	0.00965574	0.216695	1.13
AI837181	0.00969214	0.217066	-1.354
Tspan14	0.00968708	0.217066	-1.385
Ptp4a3	0.00974581	0.217304	1.478
Wdr88	0.00971967	0.217304	1.152
Ankrd13a	0.00975241	0.217304	-1.221
Kcnq1	0.00973504	0.217304	-1.274
Ap1g2	0.00973202	0.217304	-1.361
2210013O21Rik	0.0098349	0.218573	1.378
Zdhhc3	0.00982032	0.218573	-1.167
Mpi	0.00983934	0.218573	-1.28
Ifi203	0.00986484	0.218917	1.673
Cd86	0.00989101	0.218958	1.417
Parvg	0.00990672	0.218958	1.264
Vars	0.00988983	0.218958	-1.375
Fam83e	0.009902	0.218958	-1.404
4930539E08Rik	0.00992658	0.219176	-1.565
Map3k3	0.0100492	0.21965	1.273
Usp15	0.0100457	0.21965	1.206
Dffa	0.0100483	0.21965	-1.132
Gga1	0.0100014	0.21965	-1.136
4930427A07Rik	0.0100585	0.21965	-1.148
Stap2	0.00999452	0.21965	-1.238
Cdipt	0.0100411	0.21965	-1.245
Tspan15	0.0100398	0.21965	-1.35
Vdr	0.0100388	0.21965	-1.38
Lamb3	0.00995868	0.21965	-1.491
Zc3h12a	0.0100492	0.21965	-1.768
Hook2	0.0101123	0.220605	-1.281
5330417C22Rik	0.0101624	0.221477	-1.896
Adm2	0.0101929	0.221921	1.146
Adgrf1	0.0102076	0.22202	-1.543
Rnf34	0.0102549	0.222385	1.275
Tulp4	0.0102458	0.222385	-1.226
Nlrx1	0.0102479	0.222385	-1.258
Nxpe3	0.0102759	0.222621	1.238
Akt3	0.0103155	0.222972	1.568
Gm21955	0.0103227	0.222972	1.183
Cyp4f13	0.0103148	0.222972	-1.32
Snrpa	0.0103492	0.223324	-1.248
Cybrd1	0.0103983	0.224163	1.184
Lcp1	0.0104172	0.224349	1.645
Zc3h3	0.0104383	0.224583	-1.26
Fasn	0.0104533	0.224684	-1.521
Stra13	0.0104789	0.224798	1.155
Myeov2	0.0104997	0.224798	1.112
Gm4024	0.0104925	0.224798	-1.169
Mief1	0.0104876	0.224798	-1.274
Fam167b	0.0105324	0.225261	1.165
Gsx2	0.0105419	0.225261	-1.132
Ptprf	0.0105826	0.225911	-1.448
C2cd4c	0.0106156	0.226185	-1.177
Tox3	0.0106161	0.226185	-1.306
Bnip3	0.0106832	0.227393	1.166
Wars	0.0107278	0.22812	-1.45
Gm12666	0.0107582	0.228544	1.148
1110008P14Rik	0.0107889	0.228583	1.197
Olfr551	0.0107872	0.228583	1.133
Defb20	0.0108158	0.228583	-1.11
Pcid2	0.0108037	0.228583	-1.134
Sharpin	0.0107995	0.228583	-1.192
Amigo3	0.0108227	0.228583	-1.22
Rap1a	0.0109904	0.229694	1.331
Chac2	0.0109692	0.229694	1.274
Sec61a2	0.0108922	0.229694	1.231
Gm13157	0.0109362	0.229694	1.217
Itga4	0.0109536	0.229694	1.199
Gja8	0.0109908	0.229694	1.131
Jph1	0.010945	0.229694	1.125
Gm16686	0.0109097	0.229694	1.123
Gm3750	0.0109817	0.229694	-1.182
Cdc42se2	0.0109514	0.229694	-1.233
Tspan31	0.010969	0.229694	-1.276
Pam	0.0110656	0.231036	1.186
Gm17509	0.0111145	0.231837	1.163
Fez2	0.0111365	0.231933	1.26
Ubr3	0.0111785	0.231933	1.195
Olfr1116	0.0111597	0.231933	-1.13
Snrpb	0.0111523	0.231933	-1.161
Prss51	0.0111786	0.231933	-1.177
Mvp	0.0111827	0.231933	-1.243
Cd22	0.0112607	0.232681	1.596
Tgds	0.0112419	0.232681	1.287
Col26a1	0.0112577	0.232681	-1.106
Prkaa1	0.0112613	0.232681	-1.173
Tmem256	0.0113078	0.233063	1.313
Fam73b	0.011291	0.233063	-1.186
Tmem41a	0.0113118	0.233063	-1.261
Zfp300	0.0113385	0.233065	1.211
5830417I10Rik	0.0113369	0.233065	-1.254
Tnk2	0.0113438	0.233065	-1.261
Atrnl1	0.0113741	0.233467	-1.378
4930453N24Rik	0.0113967	0.233713	1.243
Tada3	0.0114275	0.234125	-1.324
Ifnar2	0.0114676	0.234604	1.641
Sirt7	0.0114723	0.234604	-1.168
Bnip3l	0.0115268	0.235278	1.164
Angel1	0.0115235	0.235278	-1.251
Rxrb	0.011538	0.235287	-1.32
Serpina3f	0.0116618	0.236709	1.684
Tiparp	0.011621	0.236709	1.327
2810025M15Rik	0.0116515	0.236709	1.286
Krt31	0.0116359	0.236709	-1.101
Tmem229a	0.0116555	0.236709	-1.156
Asmt	0.0116949	0.236941	-1.16
Hsdl1	0.0116894	0.236941	-1.196
Adss	0.0117152	0.237063	1.271
Dpysl2	0.0117226	0.237063	-1.276
Ttll10	0.0117348	0.237091	-1.344
Wdr95	0.0117637	0.237297	-1.144
Acaca	0.0117667	0.237297	-1.254
Unc13a	0.0117901	0.237531	1.143
Exoc3l2	0.0118	0.237531	-1.161
Ghrh	0.0118159	0.237543	-1.119
Pxn	0.0118224	0.237543	-1.235
1110012L19Rik	0.0118794	0.2378	1.266
Bcl7c	0.0118484	0.2378	1.231
Ndufc2	0.011867	0.2378	1.13
Slc50a1	0.0118955	0.2378	-1.215
Prss30	0.0119003	0.2378	-1.46
Nbeal2	0.0118925	0.2378	-1.551
Ccr1	0.011963	0.237965	1.452
Coq10b	0.011958	0.237965	1.399
Qpct	0.01192	0.237965	1.246
Brinp1	0.0119585	0.237965	-1.196
Naprt	0.0119613	0.237965	-1.353
Gpm6b	0.0120627	0.238042	1.905
Rarres2	0.011996	0.238042	1.485
Ccng1	0.0120106	0.238042	1.374
Osbpl9	0.0120233	0.238042	1.254
Gimap8	0.0119954	0.238042	1.169
Dgkz	0.0120411	0.238042	-1.125
Ago1	0.0120647	0.238042	-1.225
Ehd4	0.0120617	0.238042	-1.381
1700011H14Rik	0.0120523	0.238042	-1.484
Ppil3	0.0120786	0.2381	1.241
Mrps23	0.0121252	0.23855	1.244
Rab35	0.012133	0.23855	-1.186
Wbp2	0.0121341	0.23855	-1.319
Mrrf	0.0121489	0.238626	1.267
Acbd5	0.0122015	0.238733	1.279
Rab13	0.0121706	0.238733	1.232
Rara	0.0121866	0.238733	-1.262
Med25	0.0121987	0.238733	-1.299
Rreb1	0.0122089	0.238733	-1.321
Tpr	0.0122776	0.238797	1.498
Ccrl2	0.0122375	0.238797	1.18
Chil6	0.0122755	0.238797	1.118
Pld1	0.012252	0.238797	-1.221
Prkca	0.012273	0.238797	-1.271
Sel1l3	0.0122607	0.238797	-1.419
Acta1	0.012305	0.239108	-1.204
Trappc10	0.0123154	0.239108	-1.367
Abca3	0.0123678	0.239699	-1.252
Camsap3	0.0123598	0.239699	-1.344
Camk2b	0.0123795	0.239714	-1.167
P3h2	0.0124304	0.240486	1.555
Kdelc1	0.0124568	0.240618	1.205
Tcte2	0.0124592	0.240618	-1.144
Plek	0.012532	0.241183	1.651
Hmgn2	0.0125504	0.241183	1.222
Spata21	0.0125546	0.241183	-1.122
Ear7	0.0125251	0.241183	-1.135
Slc39a8	0.0125062	0.241183	-1.237
Flnb	0.012546	0.241183	-1.264
C1s1	0.0125757	0.241352	1.382
Fgf10	0.0125855	0.241352	1.283
Rnf40	0.0125997	0.241412	-1.177
Aif1	0.012652	0.241643	1.798
Fyb	0.0126699	0.241643	1.744
Ifi204	0.0126602	0.241643	1.552
G2e3	0.012678	0.241643	1.319
Wdr45b	0.0126363	0.241643	1.216
Nr1h2	0.0126727	0.241643	-1.245
Rnf44	0.0127027	0.241742	-1.272
Ttll12	0.0127052	0.241742	-1.311
Cxcl13	0.0129244	0.242443	2.837
Tpst1	0.0130191	0.242443	1.686
Orc4	0.0130043	0.242443	1.374
Treml2	0.012829	0.242443	1.353
Hacd4	0.0128965	0.242443	1.327
Man1a	0.0129982	0.242443	1.31
Traf3ip3	0.0128398	0.242443	1.272
Nsun6	0.0128208	0.242443	1.249
Mrpl32	0.0127959	0.242443	1.245
Batf	0.0129479	0.242443	1.232
Cd2bp2	0.0130013	0.242443	1.227
Pex6	0.0128573	0.242443	1.21
Ccl19	0.0129723	0.242443	1.168
Olfr103	0.0129637	0.242443	1.163
Arhgap25	0.0129171	0.242443	1.153
Olfr1200	0.0128249	0.242443	-1.119
Krt86	0.0127949	0.242443	-1.134
Krt8	0.0129946	0.242443	-1.137
Fbxw23	0.0128874	0.242443	-1.14
Kcnd2	0.0129297	0.242443	-1.149
A930009A15Rik	0.0130188	0.242443	-1.15
Cldn2	0.0129369	0.242443	-1.186
Tep1	0.0129328	0.242443	-1.274
Ppp1r10	0.0129044	0.242443	-1.302
Trp53	0.012787	0.242443	-1.414
Gm5150	0.0130445	0.242709	1.228
Vpreb3	0.0130847	0.242838	1.52
Gpr174	0.0130765	0.242838	1.267
Chst4	0.0130766	0.242838	-1.733
Ppil1	0.0131142	0.24318	-1.167
4921536K21Rik	0.0131607	0.243836	-1.181
Ace2	0.0132445	0.244546	1.806
Dnase2a	0.0132445	0.244546	1.245
Rev1	0.0132428	0.244546	1.167
Plpp5	0.0132164	0.244546	-1.222
Cluh	0.0132549	0.244546	-1.431
Snx27	0.0132875	0.244734	1.341
Gm8300	0.0132827	0.244734	1.183
Ptk6	0.0133203	0.245132	-1.806
Lsm8	0.013341	0.245202	1.326
Lat2	0.0133465	0.245202	1.223
Sgf29	0.0133871	0.245741	-1.26
Mrps34	0.0134238	0.245796	1.227
Gm20654	0.0134186	0.245796	1.102
Stambp	0.0134135	0.245796	-1.282
Vps29	0.0135426	0.246199	1.18
Naa38	0.0135808	0.246199	1.117
Nanos3	0.0135685	0.246199	-1.09
Scd4	0.013502	0.246199	-1.12
Hamp2	0.0134809	0.246199	-1.131
Wdr60	0.0135705	0.246199	-1.135
Gm3259	0.0135123	0.246199	-1.136
Arid3a	0.0135673	0.246199	-1.142
Dab2ip	0.0135697	0.246199	-1.213
H1f0	0.0135243	0.246199	-1.252
Myo18a	0.0135182	0.246199	-1.304
Zfp704	0.0135642	0.246199	-1.382
Plaa	0.0136256	0.246203	1.223
Zbtb5	0.0136692	0.246203	1.202
Dzank1	0.0136482	0.246203	1.153
Rtkn	0.0136711	0.246203	-1.264
Arf3	0.0136518	0.246203	-1.269
Arsa	0.0136474	0.246203	-1.273
Hgs	0.013651	0.246203	-1.339
Klf4	0.0136521	0.246203	-1.507
Siah1a	0.0136832	0.246219	1.238
Hoxd8	0.0137035	0.246381	-1.14
Scgb1b20	0.0137377	0.246622	-1.105
Cc2d1b	0.0137394	0.246622	-1.145
Pqlc1	0.0138238	0.247934	-1.295
Dld	0.0140054	0.248156	1.421
Elp4	0.0140413	0.248156	1.374
Pros1	0.0139458	0.248156	1.357
Aida	0.0140349	0.248156	1.347
Casp12	0.0139576	0.248156	1.321
Apoo	0.0139443	0.248156	1.295
Micall1	0.0140517	0.248156	1.269
Btbd19	0.0139365	0.248156	1.179
Olfr739	0.0139631	0.248156	1.146
Olfr1510	0.0139264	0.248156	-1.14
R3hdm4	0.0138531	0.248156	-1.141
Arf1	0.0140466	0.248156	-1.162
Noc2l	0.0139652	0.248156	-1.175
Trp53bp2	0.0139298	0.248156	-1.199
Gm8325	0.0139866	0.248156	-1.279
Abcd1	0.0140241	0.248156	-1.297
Rap1gap	0.0138631	0.248156	-1.369
Etv5	0.0140314	0.248156	-1.588
Myc	0.0140191	0.248156	-1.787
Gm16494	0.0140753	0.248331	1.232
Apeh	0.0140956	0.248331	-1.21
Ern2	0.0140899	0.248331	-1.357
Cenpq	0.0142465	0.248858	1.337
Ppil4	0.0141974	0.248858	1.315
Capn7	0.0142047	0.248858	1.24
Mpnd	0.0141638	0.248858	1.231
Hax1	0.0142214	0.248858	1.226
Poglut1	0.0142497	0.248858	1.207
Lman2l	0.014232	0.248858	-1.178
Sipa1l1	0.0141987	0.248858	-1.2
Aldh3b2	0.0142507	0.248858	-1.262
Nop2	0.0141825	0.248858	-1.286
Cubn	0.014214	0.248858	-3.21
Uts2	0.0143048	0.249605	-1.144
Pam16	0.0143485	0.250167	1.102
Rps20	0.0143839	0.250385	1.087
Mavs	0.0143781	0.250385	-1.387
Kctd14	0.0144267	0.250931	-1.177
Olfr92	0.0144564	0.251189	-1.108
4930444P10Rik	0.0144645	0.251189	-1.162
Rab11fip1	0.0144773	0.251211	-1.237
Ttc22	0.0144975	0.251363	-1.283
Tmem29	0.0145636	0.252109	1.22
Dvl3	0.0145633	0.252109	-1.264
Dock11	0.014656	0.252113	1.348
Cnr2	0.0146368	0.252113	1.208
Fgfbp3	0.0145857	0.252113	1.163
AU040972	0.0145975	0.252113	1.118
Mrps2	0.0146538	0.252113	-1.104
Etv6	0.0146114	0.252113	-1.319
Dnmbp	0.0146037	0.252113	-1.438
Grb7	0.0146383	0.252113	-1.559
Fjx1	0.0146765	0.252131	1.275
Sdk2	0.0146916	0.252131	1.196
Neurl3	0.0146868	0.252131	-1.186
Gm4307	0.0147329	0.252612	1.133
Bpifb1	0.0147427	0.252612	1.123
Hist2h2bb	0.0147795	0.252846	1.403
1190002N15Rik	0.0147739	0.252846	1.301
Taf1b	0.0147964	0.252938	1.241
Amfr	0.0148578	0.253056	1.214
Olfr1000	0.014838	0.253056	1.135
Adamts16	0.0148727	0.253056	1.123
Gm6878	0.0148618	0.253056	-1.111
Gm1965	0.0148695	0.253056	-1.18
Zbtb38	0.0148528	0.253056	-1.371
Pde3b	0.0149492	0.253799	1.518
Sirpb1a	0.0149512	0.253799	1.295
B3gnt6	0.0149327	0.253799	-1.396
Tmem59	0.0149774	0.254047	1.341
Tfpt	0.0150697	0.255414	1.16
Fmnl1	0.0151032	0.255784	1.724
Krt24	0.0151168	0.255817	-1.116
Pdhb	0.0151386	0.255988	1.147
Vps33b	0.0152267	0.257279	-1.391
Icam2	0.0152397	0.257299	1.217
Atp10d	0.0152745	0.257688	1.266
Chsy3	0.0152887	0.257729	1.379
BC035947	0.0153216	0.258084	-1.116
Lasp1	0.0153396	0.258189	-1.338
H2-Eb2	0.0153821	0.258206	1.266
4933427E11Rik	0.0153795	0.258206	-1.189
Aldoc	0.0153826	0.258206	-1.475
C2cd4b	0.0153996	0.258206	-1.498
Hnf4a	0.015394	0.258206	-1.501
Abcc3	0.0154291	0.258502	-1.462
Gtpbp6	0.0154553	0.258743	-1.209
D10Wsu102e	0.0155278	0.259759	1.219
Syndig1	0.0155487	0.259909	-1.173
Gm20873	0.01559	0.260401	-1.168
Nelfb	0.0156869	0.261819	-1.195
Hcar2	0.015749	0.26195	1.374
Emc4	0.0157666	0.26195	1.148
Vmn1r201	0.0157096	0.26195	1.121
Fthl17e	0.0157188	0.26195	-1.127
Ncapd3	0.0157522	0.26195	-1.148
Sec61a1	0.015765	0.26195	-1.177
Ckap2	0.0157868	0.262088	1.209
Gpbp1	0.0158265	0.26215	1.327
Myo9b	0.0158143	0.26215	-1.201
Rgma	0.0158257	0.26215	-1.224
Itgb6	0.0158709	0.262686	-1.343
Slfn4	0.0158963	0.26271	1.54
Hey1	0.0158903	0.26271	1.227
Fam81b	0.0159297	0.263063	-1.132
BB019430	0.015947	0.26313	-1.147
Sgsh	0.0159579	0.26313	-1.195
Snx5	0.016065	0.263588	1.187
Cdc123	0.0160459	0.263588	1.173
Mdfic	0.0160207	0.263588	1.16
Adgrf4	0.0160307	0.263588	1.16
Grm6	0.0160063	0.263588	-1.101
Fbln1	0.01607	0.263588	-1.276
Coro1c	0.0160594	0.263588	-1.332
Steap3	0.0161279	0.26434	-1.456
Pdia3	0.0162326	0.264344	1.195
Itga1	0.0161747	0.264344	1.183
Fut10	0.0161834	0.264344	1.165
Gm19475	0.016197	0.264344	1.152
Xrcc4	0.0161443	0.264344	1.147
Kif26b	0.0161605	0.264344	-1.097
Tmem39b	0.0162096	0.264344	-1.172
Herpud1	0.0162368	0.264344	-1.392
Baiap2l1	0.0162226	0.264344	-1.423
Myh10	0.0163063	0.264687	1.502
H2-M3	0.0162957	0.264687	1.367
Oit1	0.0162963	0.264687	-1.209
Med15	0.0162924	0.264687	-1.297
Usp45	0.0163536	0.265258	1.255
Grin1os	0.0163806	0.265499	-1.112
AB124611	0.0164094	0.265624	1.516
Os9	0.0164126	0.265624	-1.184
Clu	0.0164535	0.26591	1.41
Setd5	0.0164667	0.26591	-1.139
Ugt8a	0.0164595	0.26591	-1.152
Gsap	0.0165184	0.266548	1.459
Tbl2	0.0165405	0.266708	-1.274
Ms4a6d	0.0166781	0.267158	1.672
Cyld	0.0166703	0.267158	1.281
F5	0.0167043	0.267158	1.251
Naa15	0.0166595	0.267158	1.247
Akr1b10	0.0167356	0.267158	1.205
Atg12	0.0166018	0.267158	1.197
Ap3m1	0.0166927	0.267158	1.178
Gm13235	0.0166943	0.267158	1.142
Abhd1	0.0166201	0.267158	-1.103
Csmd3	0.0167286	0.267158	-1.161
Uqcrc1	0.0166749	0.267158	-1.227
Ncoa1	0.0167175	0.267158	-1.285
Ccl6	0.0167393	0.267158	-1.315
Reps2	0.0167099	0.267158	-1.554
Nudt21	0.0167882	0.267158	1.358
Ppt1	0.0167798	0.267158	1.209
Nek10	0.0167663	0.267158	-1.148
Mup5	0.0167658	0.267158	-1.182
Rbp1	0.0168411	0.267328	2.005
Bst2	0.0168429	0.267328	1.678
Fhl4	0.0168317	0.267328	-1.137
Rnf39	0.0168478	0.267328	-1.416
Mbtd1	0.0169372	0.268163	1.279
Gm2444	0.0169146	0.268163	-1.148
4921513I03Rik	0.016935	0.268163	-1.148
Wwc2	0.0169633	0.268189	1.314
Cpa5	0.0169599	0.268189	-1.149
Fabp5	0.0170413	0.268579	1.672
Cd2	0.0170156	0.268579	1.211
Rgs16	0.017029	0.268579	1.174
Pigl	0.0170493	0.268579	-1.224
Tpp1	0.0170244	0.268579	-1.241
Puf60	0.0170944	0.269011	-1.13
Rcor3	0.0171013	0.269011	-1.245
Rhoh	0.0171391	0.269026	1.174
Rhox4e	0.0171371	0.269026	-1.129
Slc34a1	0.0171147	0.269026	-1.234
Rilp	0.0171563	0.269102	-1.227
Ly9	0.0172278	0.269258	1.166
Irf4	0.0172194	0.269258	1.159
Olfr652	0.017225	0.269258	1.146
Vsx2	0.0171978	0.269258	-1.103
Tmc8	0.0171962	0.269258	-1.187
Ptpra	0.0172878	0.269999	1.205
Fam45a	0.0173376	0.269999	1.145
Elk4	0.0173616	0.269999	-1.18
Camta2	0.0173594	0.269999	-1.25
Degs2	0.017355	0.269999	-1.253
Sgpp2	0.0173169	0.269999	-1.271
Ubqln4	0.0173284	0.269999	-1.281
Ptpn1	0.0173782	0.270066	1.584
Necap2	0.0174129	0.270323	-1.182
Ermn	0.0174195	0.270323	-1.201
Cad	0.0174365	0.270395	-1.166
Gvin1	0.0174511	0.27043	1.683
Pydc3	0.0175394	0.271606	1.2
Sccpdh	0.017577	0.271655	1.964
Scrn1	0.0176377	0.271655	1.2
Emg1	0.0176543	0.271655	1.157
Rrh	0.0176382	0.271655	-1.11
Unc5d	0.0176229	0.271655	-1.136
Pigb	0.017643	0.271655	-1.233
Pomt1	0.0175847	0.271655	-1.239
Gcnt4	0.017565	0.271655	-1.31
Cic	0.0176333	0.271655	-1.322
Srp14	0.0177005	0.271984	1.172
Rragb	0.0176964	0.271984	1.144
4933417A18Rik	0.0177141	0.272001	1.176
Glce	0.0177395	0.2722	1.17
Zfp354a	0.0177781	0.272602	1.228
Prpf18	0.0177986	0.272725	1.303
Aadac	0.01787	0.27307	1.899
G530012D18Rik	0.0178517	0.27307	1.676
Sarm1	0.017871	0.27307	-1.15
Plbd2	0.017842	0.27307	-1.262
Rnf43	0.0179112	0.273303	-1.119
Cptp	0.0179085	0.273303	-1.277
Hnrnph1	0.017954	0.273764	1.241
Zdhhc8	0.0180825	0.274228	1.445
Hsf2	0.018027	0.274228	1.278
Timm8b	0.0180475	0.274228	1.242
Cnr1	0.0180847	0.274228	1.237
Plekhm3	0.0180407	0.274228	1.132
Fam90a1b	0.0180698	0.274228	-1.117
Zfhx3	0.018039	0.274228	-1.19
Ap1m2	0.017998	0.274228	-1.195
Lrrc29	0.0181338	0.274592	-1.134
Tmem116	0.0181254	0.274592	-1.156
Asb13	0.0181733	0.27481	-1.246
Capn1	0.0181616	0.27481	-1.262
Lgi1	0.0181871	0.27482	1.444
Olfr262	0.0182116	0.27482	1.145
4933402E13Rik	0.0181991	0.27482	-1.155
Cldn12	0.0182537	0.275265	-1.355
Tomm70a	0.0182679	0.275289	1.295
Atr	0.0182839	0.27534	1.14
Mras	0.0183524	0.276182	1.314
Igfbp7	0.0184066	0.276618	1.507
Fam83c	0.0184008	0.276618	-1.515
Sat2	0.0184907	0.277607	1.32
Gpr55	0.0184979	0.277607	-1.173
Cry1	0.0185127	0.27764	-1.219
Mospd2	0.0186877	0.278146	1.421
2210418O10Rik	0.0187117	0.278146	1.282
Gm14296	0.0187117	0.278146	1.282
Tmem159	0.0186636	0.278146	1.233
Rpf1	0.0185745	0.278146	1.182
En1	0.0186711	0.278146	-1.102
Taf6l	0.0186053	0.278146	-1.142
Ferd3l	0.0186893	0.278146	-1.147
Igsf3	0.0185782	0.278146	-1.166
Kcnk10	0.0186551	0.278146	-1.234
Mical2	0.0185954	0.278146	-1.255
Emc10	0.0186603	0.278146	-1.287
Tsku	0.018624	0.278146	-1.342
Egfl7	0.0188412	0.278178	1.716
Cfl2	0.0188436	0.278178	1.392
Trappc2	0.0188537	0.278178	1.382
Gm5595	0.0187473	0.278178	1.286
Phax	0.0187883	0.278178	1.257
Tmed5	0.0187742	0.278178	1.234
Ahi1	0.0188343	0.278178	1.202
B3gntl1	0.018851	0.278178	-1.126
Ccdc71	0.0188363	0.278178	-1.157
Tead3	0.0187854	0.278178	-1.175
Zmiz1	0.018826	0.278178	-1.335
Crem	0.018867	0.278186	1.22
Sebox	0.0188938	0.278395	1.123
Cryzl1	0.0189469	0.278428	1.327
AI504432	0.018947	0.278428	1.233
Zc2hc1a	0.0189434	0.278428	1.191
Vmn1r119	0.0189131	0.278428	1.153
Lama5	0.0189889	0.278708	1.506
Armc7	0.0189915	0.278708	-1.145
Atp5d	0.0190522	0.279109	-1.145
Mfsd4	0.0190571	0.279109	-1.205
Tbl3	0.0190356	0.279109	-1.262
Haus7	0.0191025	0.279142	1.299
Olfr596	0.0190825	0.279142	-1.174
Cnnm4	0.0191066	0.279142	-1.397
Itgb4	0.0191104	0.279142	-1.424
Vopp1	0.019128	0.279212	-1.257
Zbtb34	0.0191455	0.279282	-1.142
Pex2	0.0192009	0.279716	1.243
Fam174b	0.019198	0.279716	-1.302
Olfr292	0.0192282	0.279929	1.196
Rab39b	0.0192685	0.280328	1.158
Gm18853	0.0193023	0.280634	1.688
Grem1	0.0193416	0.280892	2.118
Zcchc11	0.0193457	0.280892	1.225
Ube2f	0.019388	0.280947	1.225
Ccdc15	0.0193857	0.280947	-1.156
Isx	0.019383	0.280947	-2
Atg10	0.0194174	0.281	1.378
Esrp1	0.0194088	0.281	-1.279
Mrpl33	0.0194322	0.281028	1.245
Mtx2	0.019492	0.28145	1.335
Plp2	0.0195	0.28145	-1.314
Paqr5	0.0194752	0.28145	-1.452
Ndufs1	0.0195353	0.281456	1.352
Cysltr1	0.0195369	0.281456	1.34
Gm3837	0.0195389	0.281456	1.235
Gadd45a	0.0195704	0.281724	1.4
Emb	0.019606	0.281854	2.279
Rnf111	0.019631	0.281854	-1.155
Szt2	0.0196031	0.281854	-1.198
Cdk16	0.0196208	0.281854	-1.305
H2-Oa	0.0196762	0.281948	1.715
Cpped1	0.0196756	0.281948	-1.109
Cachd1	0.0196699	0.281948	-1.623
Car9	0.0197211	0.282407	-1.484
Rac2	0.0197627	0.282627	1.675
Lamtor5	0.0197752	0.282627	1.148
Zfp710	0.0197646	0.282627	-1.346
Mthfr	0.0198063	0.282887	-1.098
Nccrp1	0.0198425	0.283219	-1.317
Snrpd3	0.0198819	0.283412	1.278
Pfn2	0.0198802	0.283412	1.175
Stard3	0.0199053	0.283559	-1.257
Olfr983	0.0199576	0.28375	-1.15
Ccdc120	0.0199441	0.28375	-1.346
Gne	0.0199553	0.28375	-1.527
Cse1l	0.0200096	0.283957	1.284
Zbtb42	0.0199924	0.283957	-1.176
Atg13	0.020011	0.283957	-1.243
Uba5	0.0200501	0.284327	1.19
Wfdc16	0.020064	0.28434	1.084
Lyrm9	0.0201165	0.284347	1.243
Dclk2	0.0200791	0.284347	1.214
AK157302	0.0201106	0.284347	1.178
Tas2r117	0.0200938	0.284347	1.156
Csgalnact2	0.0201754	0.28444	1.378
Fut11	0.0202228	0.28444	1.259
Rab30	0.0202124	0.28444	1.256
Tlk2	0.0202226	0.28444	1.246
Myoc	0.0202271	0.28444	-1.118
Gm9837	0.0201639	0.28444	-1.124
Dnm2	0.0201737	0.28444	-1.175
Zfp750	0.0201627	0.28444	-1.306
Tjp3	0.0202897	0.285138	-1.25
Ndufa2	0.0203117	0.285263	1.082
Apip	0.0203561	0.285341	1.307
Olfr608	0.0203502	0.285341	1.131
Rps27a	0.0203564	0.285341	1.107
Atp8b4	0.0204692	0.286556	1.301
Mia3	0.0204572	0.286556	-1.337
Etfa	0.0204962	0.286678	1.227
Gm6358	0.0205041	0.286678	1.137
Acsm5	0.0205223	0.286748	-1.118
Cnot6	0.0205475	0.286918	1.353
Rapgef3	0.020564	0.286966	-1.152
Gal3st1	0.0205807	0.287014	-1.427
Msantd4	0.0206018	0.287059	1.26
Lgals3bp	0.0206101	0.287059	-1.292
Irg1	0.0206539	0.287095	1.962
Ergic2	0.0206408	0.287095	1.309
Pop4	0.0206296	0.287095	1.256
Gpr165	0.0206652	0.287095	-1.132
Zeb2	0.0207206	0.287506	1.276
Pkp3	0.0207304	0.287506	-1.283
Lrp8	0.0207342	0.287506	-1.345
Ykt6	0.0207546	0.287607	-1.231
Zak	0.0208562	0.288821	1.288
Ahsa1	0.0208686	0.288821	-1.271
Rps6ka1	0.0209586	0.289882	-1.288
Hnrnpa3	0.0209892	0.290123	1.195
Mrps36	0.0210838	0.290331	1.19
Poc5	0.0210758	0.290331	1.12
Tlx2	0.0210219	0.290331	-1.127
Hcfc1	0.0210438	0.290331	-1.139
Hpcal1	0.0210647	0.290331	-1.203
Slc25a12	0.0210654	0.290331	-1.313
Kcnip2	0.0211044	0.290431	-1.179
Extl2	0.0211299	0.290599	1.259
Ptpn2	0.021225	0.291019	1.265
Mrpl18	0.0212127	0.291019	1.225
Fip1l1	0.0212013	0.291019	1.175
Olfr458	0.0212069	0.291019	-1.107
Ccl22	0.0212269	0.291019	-1.123
Rasal3	0.0213636	0.291319	1.44
9430016H08Rik	0.0214137	0.291319	1.341
Acp1	0.0212918	0.291319	1.306
A930033H14Rik	0.0215781	0.291319	1.269
Csnk1g2	0.021376	0.291319	1.249
Pdcd7	0.0214116	0.291319	1.231
Emc2	0.0214222	0.291319	1.183
Dnajc19	0.0214636	0.291319	1.141
Stk32c	0.0215367	0.291319	1.114
Sec61g	0.0215333	0.291319	1.113
Ddx54	0.0215148	0.291319	-1.15
Mrpl4	0.0213947	0.291319	-1.156
Cacfd1	0.0214678	0.291319	-1.16
Grhl3	0.0214768	0.291319	-1.161
Olfr54	0.0214296	0.291319	-1.162
Vmn1r10	0.0215784	0.291319	-1.163
Cdkl1	0.0215797	0.291319	-1.168
Maml3	0.0213948	0.291319	-1.204
Rin2	0.0213122	0.291319	-1.236
Smad4	0.0215816	0.291319	-1.25
Chad	0.0214437	0.291319	-1.266
Cnppd1	0.0212997	0.291319	-1.271
Mlph	0.0214965	0.291319	-1.278
Slc22a18	0.0214296	0.291319	-1.295
Fzd5	0.0212773	0.291319	-1.306
Btf3	0.0216306	0.291621	1.086
Stk-ps2	0.0216212	0.291621	-1.148
Pik3r3	0.0217246	0.29163	1.645
Htr3a	0.0217151	0.29163	1.485
Tmem126a	0.0216714	0.29163	1.379
Sh3bgrl	0.021683	0.29163	1.281
Creb3	0.0217222	0.29163	1.182
1700016C15Rik	0.0216805	0.29163	1.165
Trcg1	0.0217068	0.29163	1.13
Gpank1	0.0218213	0.291904	1.206
C1s2	0.0217817	0.291904	1.182
Lysmd2	0.0218249	0.291904	1.182
Foxred1	0.0218144	0.291904	-1.108
Arhgef33	0.0217922	0.291904	-1.135
Dnajb3	0.0218251	0.291904	-1.149
Chil1	0.0218402	0.291928	1.303
Ubac1	0.0219052	0.292261	1.279
Kctd11	0.021901	0.292261	1.239
Zfp131	0.0218918	0.292261	1.231
Syne2	0.0219308	0.292424	-1.41
Foxk1	0.0219928	0.293072	-1.22
Secisbp2l	0.0220301	0.293212	-1.171
Pigr	0.0220177	0.293212	-1.419
Anapc4	0.0220821	0.293547	1.34
Galns	0.0220767	0.293547	-1.313
Eif4g2	0.0221686	0.293682	1.293
Bbx	0.022121	0.293682	1.283
Tfap4	0.0221171	0.293682	-1.084
Apol9b	0.022145	0.293682	-1.096
Smg7	0.0221642	0.293682	-1.239
Srrm2	0.0221728	0.293682	-1.415
Snn	0.0222208	0.293785	1.205
Opn4	0.0222138	0.293785	-1.12
2010003K11Rik	0.0222124	0.293785	-1.253
Ccr1l1	0.0222956	0.294595	1.123
Nr3c2	0.0223113	0.294625	-1.593
Mmp9	0.0223607	0.294673	1.719
Atxn10	0.0223598	0.294673	1.322
Fbxw7	0.0223322	0.294673	1.222
Fstl4	0.0223688	0.294673	-1.204
Adgrl4	0.0224146	0.294744	1.476
Snca	0.0224091	0.294744	1.366
Tsc2	0.0224103	0.294744	-1.298
Ap4m1	0.0224707	0.295196	-1.178
Ndst1	0.022476	0.295196	-1.339
Mthfs	0.0224988	0.295221	1.393
Arhgef38	0.0225048	0.295221	-1.354
Dhx40	0.0225364	0.295281	1.448
Ttc21a	0.0225288	0.295281	-1.168
Lpar4	0.0225607	0.295422	1.176
Wasf3	0.0226807	0.29664	-1.098
Usb1	0.0226808	0.29664	-1.165
Pilra	0.0227675	0.297183	1.684
Ube2e1	0.0227697	0.297183	1.237
Gm9047	0.0227766	0.297183	-1.152
Cmklr1	0.0227589	0.297183	-1.171
Inhba	0.0228273	0.297489	1.667
Gng10	0.0228179	0.297489	1.148
Obox7	0.0228573	0.297702	1.174
Ccdc153	0.0228879	0.297924	-1.127
Pbx2	0.0229134	0.298078	1.283
Eif1	0.0229393	0.298239	1.08
Tmc7	0.0229755	0.298531	-1.215
Gnpda2	0.0229894	0.298535	1.231
Gpr34	0.0230317	0.298907	1.262
Gm5174	0.0230625	0.299129	-1.151
S100a9	0.023105	0.299155	2.726
Cdc37l1	0.0231245	0.299155	1.258
Gm2897	0.0231329	0.299155	1.161
Arf6	0.0231206	0.299155	-1.139
Atp10b	0.0231217	0.299155	-1.272
Pfdn4	0.0231752	0.299207	1.346
Cetn3	0.0231779	0.299207	1.286
Obp1a	0.0231571	0.299207	-1.164
Herc4	0.0233176	0.299367	1.231
Pilrb2	0.0233189	0.299367	1.2
Galnt2	0.0232697	0.299367	1.148
Gtf3c4	0.0232061	0.299367	1.146
Psg27	0.0232229	0.299367	1.094
Fgf5	0.0232659	0.299367	-1.124
0610007P14Rik	0.0233371	0.299367	-1.187
Chrm1	0.0233408	0.299367	-1.205
Llgl2	0.0233289	0.299367	-1.336
Trp53i11	0.0232944	0.299367	-1.374
Slc51a	0.0233125	0.299367	-3.667
Tmsb4x	0.0233668	0.299525	1.388
Gtf3c1	0.0233902	0.299649	-1.114
Cmtm6	0.0234409	0.300123	-1.319
Dock2	0.0234933	0.300618	1.571
Trappc3	0.0235392	0.300678	1.361
Adam32	0.0235297	0.300678	1.228
Ggt6	0.0235149	0.300678	-1.224
Pin1rt1	0.0235624	0.300799	1.136
Fmr1	0.0236704	0.301009	1.3
Vcl	0.0236697	0.301009	1.294
Pgk1	0.0235956	0.301009	1.287
Cacul1	0.0236495	0.301009	1.177
Ptgfr	0.0236222	0.301009	-1.115
Gm4984	0.0236752	0.301009	-1.118
1700057G04Rik	0.0236271	0.301009	-1.182
Pde2a	0.023735	0.30134	-1.184
Mapre3	0.0237212	0.30134	-1.261
Slc52a2	0.0237425	0.30134	-1.315
Gabpb1	0.0238573	0.302621	1.305
Slc35c2	0.0239041	0.303039	-1.116
Vmn1r233	0.0239189	0.303051	-1.197
Aip	0.0239459	0.303067	1.204
Stk11	0.0239478	0.303067	1.166
Pxk	0.0239908	0.303435	-1.127
Cybb	0.0240133	0.303545	1.5
Igsf9	0.0240329	0.303617	-1.369
Rpl22l1	0.0241183	0.303994	1.155
Nmrk2	0.0241158	0.303994	-1.126
Cbfa2t3	0.0240867	0.303994	-1.223
Cd276	0.0241044	0.303994	-1.242
Fkrp	0.0242796	0.305718	1.201
Usp19	0.0242831	0.305718	-1.298
Asah1	0.024338	0.306137	1.243
Olfr1173	0.0243584	0.306137	1.15
Gp1bb	0.0243535	0.306137	-1.258
1700029J07Rik	0.024383	0.306271	1.212
Ablim1	0.0244111	0.306448	-1.356
Kbtbd6	0.0244267	0.306469	1.14
Rpp25	0.0244449	0.30652	-1.144
Prpsap2	0.024501	0.30657	1.317
Fastkd2	0.024479	0.30657	1.243
Cyp2a12	0.0245048	0.30657	1.121
Gsk3a	0.0244846	0.30657	-1.138
Cdv3	0.0246007	0.307215	1.109
Slc29a4	0.0246004	0.307215	-1.138
Pcbp1	0.0245993	0.307215	-1.151
Plin1	0.0246126	0.307215	-1.186
Camta1	0.0246504	0.307337	1.19
Gm10382	0.0246413	0.307337	-1.433
Mboat7	0.0246913	0.307672	-1.392
Nol8	0.0247596	0.307859	1.263
Ppp4r2	0.0247627	0.307859	1.16
Ddi2	0.0247246	0.307859	-1.253
Hkdc1	0.0247436	0.307859	-1.282
Sulf1	0.0248483	0.308306	1.621
Ptprc	0.0248822	0.308306	1.561
Hmgn3	0.0250403	0.308306	1.523
Dync2li1	0.0249387	0.308306	1.43
Ctsl	0.0251096	0.308306	1.37
Tmem68	0.0251698	0.308306	1.358
Mob4	0.0250905	0.308306	1.318
Ilkap	0.0251272	0.308306	1.247
Mrpl14	0.0250831	0.308306	1.246
Bcl2a1c	0.0251231	0.308306	1.244
Uqcc2	0.0248213	0.308306	1.217
Fam13b	0.0248709	0.308306	1.198
Itfg2	0.0250456	0.308306	1.176
Gm3642	0.0251555	0.308306	1.173
Rnf115	0.0248435	0.308306	1.163
Olfr697	0.0249651	0.308306	1.138
Snrpe	0.0250215	0.308306	1.138
Olfr1466	0.0250806	0.308306	1.112
Olfr1298	0.0250745	0.308306	1.096
Zkscan5	0.0251765	0.308306	-1.128
Grid1	0.0250408	0.308306	-1.131
Alg6	0.0249203	0.308306	-1.134
Uaca	0.0250474	0.308306	-1.135
Cd3e	0.0251744	0.308306	-1.212
Dhx16	0.0249727	0.308306	-1.292
Ermp1	0.0251791	0.308306	-1.317
Dusp6	0.0249497	0.308306	-1.69
Gm13749	0.0252301	0.308759	1.155
Mctp1	0.0252622	0.308959	1.874
Fzd9	0.0252748	0.308959	-1.083
Nr6a1	0.0253122	0.309244	-1.159
Tmem263	0.0253729	0.309813	-1.125
Mpeg1	0.0253983	0.309908	1.349
Ncln	0.025409	0.309908	-1.261
Hdlbp	0.0254767	0.310201	-1.161
Fry	0.025455	0.310201	-1.202
Asb6	0.0254898	0.310201	-1.204
Hsph1	0.0254879	0.310201	-1.766
Mrpl30	0.0255166	0.310355	1.146
Cd84	0.0255607	0.310669	1.234
Ppm1m	0.0256085	0.310669	1.136
Pms2	0.0255791	0.310669	1.129
Ldah	0.0255966	0.310669	-1.311
Gm15800	0.0256134	0.310669	-1.338
Cfp	0.0257005	0.310907	1.579
Atp5f1	0.0256959	0.310907	1.244
Exosc8	0.0256522	0.310907	1.21
Csnk1g3	0.0256663	0.310907	1.104
Fam135b	0.0257041	0.310907	-1.127
Inppl1	0.0257294	0.311042	-1.292
Tnrc6c	0.0257544	0.311172	-1.304
Olfr541	0.0258017	0.311491	1.099
Rassf7	0.0258093	0.311491	-1.337
Klhl2	0.0258909	0.312033	1.167
4932416K20Rik	0.0258798	0.312033	-1.11
Tmprss12	0.0259112	0.312033	-1.128
Zfyve27	0.0259026	0.312033	-1.165
Ggct	0.0260144	0.313103	1.443
Bloc1s2	0.0260584	0.31346	1.225
D3Ertd751e	0.0260791	0.313485	1.157
Lgals12	0.0260892	0.313485	-1.384
Fkbp7	0.0261039	0.31349	1.641
Htr5a	0.0261233	0.313552	1.115
Alas2	0.0261587	0.313632	2.661
Slfn3	0.0261475	0.313632	1.24
Fcrla	0.0262397	0.314034	1.529
Pde7b	0.0263358	0.314034	1.336
Arl6	0.026322	0.314034	1.331
Fpr2	0.0263239	0.314034	1.215
Zfp936	0.0263061	0.314034	1.19
Zp2	0.0262357	0.314034	1.136
Tmem211	0.0262974	0.314034	-1.112
Ogdhl	0.0262751	0.314034	-1.116
Cdcp1	0.0262344	0.314034	-1.209
Tmem164	0.0263095	0.314034	-1.237
Col6a1	0.0264576	0.314875	1.189
Clstn2	0.0265214	0.314875	1.111
Tmem52b	0.0264911	0.314875	-1.119
Lce1d	0.0265089	0.314875	-1.128
Ccar2	0.0264215	0.314875	-1.137
Il20	0.0265197	0.314875	-1.153
Fgf1	0.0264617	0.314875	-1.237
Plekha6	0.0264717	0.314875	-1.516
Fpr1	0.0266044	0.315123	2.49
Zfp429	0.0265736	0.315123	1.17
Slc9b2	0.0265869	0.315123	-1.129
Ccl17	0.0266287	0.315123	-1.13
Adcy9	0.0265753	0.315123	-1.175
Tsc1	0.0266188	0.315123	-1.273
Ppic	0.0267478	0.315169	1.438
Luc7l2	0.0267453	0.315169	1.325
9130401M01Rik	0.026714	0.315169	1.318
Gpx8	0.0267432	0.315169	1.271
1110037F02Rik	0.0266876	0.315169	1.193
Ceacam16	0.0266802	0.315169	1.118
Tas1r1	0.0267322	0.315169	1.11
Ddx19b	0.026724	0.315169	-1.1
Dpt	0.0268574	0.315254	1.539
BC117090	0.0269394	0.315254	1.439
AF251705	0.0269315	0.315254	1.333
Shank3	0.0268229	0.315254	1.26
Tpm4	0.0268953	0.315254	1.215
Ppp2r5a	0.0268774	0.315254	1.192
Slc6a19	0.0269567	0.315254	1.138
Stxbp5l	0.0268207	0.315254	1.122
Mbd4	0.0268234	0.315254	1.114
Ndufv1	0.0268849	0.315254	-1.179
Ints1	0.0267822	0.315254	-1.182
Asb2	0.0269227	0.315254	-1.202
Adamts15	0.0268901	0.315254	-1.23
Heatr5a	0.0269463	0.315254	-1.272
P2ry10	0.0270097	0.315598	1.15
Fam98a	0.027015	0.315598	-1.195
Ddah2	0.0270338	0.315649	1.35
Tmem151a	0.0271271	0.316569	-1.111
Sat1	0.0271948	0.317021	1.207
Dusp15	0.0271883	0.317021	1.119
Jam2	0.0272129	0.317063	1.275
Arl16	0.0272526	0.317357	1.202
Usp8	0.0272697	0.317387	1.146
Tnfrsf11b	0.027301	0.317582	1.188
Pde4b	0.0273552	0.31774	2.111
Smco3	0.0273871	0.31774	1.148
Fam32a	0.0273627	0.31774	1.135
Mad1l1	0.0273734	0.31774	-1.114
Gpr17	0.0273399	0.31774	-1.163
D430041D05Rik	0.0274229	0.317986	-1.078
Cox6b2	0.0274738	0.318212	1.948
Sf3b5	0.0274724	0.318212	1.224
Osgepl1	0.027486	0.318212	1.219
Myo6	0.0275391	0.318658	-1.191
D830025C05Rik	0.0275697	0.318708	1.126
Naa60	0.0275725	0.318708	-1.253
Map4k1	0.0277087	0.319775	1.554
Anapc7	0.0276983	0.319775	1.228
Grm4	0.0276799	0.319775	-1.11
Mrpl41	0.0277783	0.319919	1.187
Zfp61	0.0277766	0.319919	1.094
Entpd6	0.0277911	0.319919	-1.131
Slc7a4	0.0277642	0.319919	-1.153
Cap1	0.0277942	0.319919	-1.22
Tmem236	0.0278253	0.320108	-1.368
Blk	0.0278854	0.320294	1.227
Creg2	0.0278734	0.320294	1.168
Olfr347	0.0278849	0.320294	-1.134
Prpf39	0.0279396	0.32058	1.34
Arhgdig	0.0279362	0.32058	1.218
Vamp5	0.0279801	0.320836	1.212
Gstm1	0.0279912	0.320836	-1.359
Kansl1	0.0280426	0.32092	1.228
9130221H12Rik	0.0280395	0.32092	1.126
Ly6g6e	0.0280153	0.32092	-1.286
Mapkapk2	0.0280773	0.321149	1.27
Mrps12	0.0281211	0.321483	-1.108
Csmd2	0.028137	0.321497	-1.146
Clec4d	0.0281934	0.321675	2.449
Pilrb1	0.0281968	0.321675	1.169
Hsd11b2	0.0281703	0.321675	-1.515
Ccz1	0.0282179	0.321748	1.185
Gskip	0.0282572	0.321926	1.146
Abhd12b	0.0282628	0.321926	-1.106
S100a8	0.0283209	0.322357	3.501
Rassf2	0.0284144	0.322357	1.29
Ccdc53	0.0283385	0.322357	1.246
Hnrnpa1	0.0283977	0.322357	1.219
Zdhhc6	0.0284186	0.322357	1.186
Olfr1272	0.0283873	0.322357	1.136
Sympk	0.0283892	0.322357	-1.263
Hspb6	0.0283574	0.322357	-1.41
Fam71a	0.0284457	0.322498	-1.143
C3	0.0285046	0.322533	2.197
Clk4	0.0284797	0.322533	1.424
Pi16	0.0285058	0.322533	1.251
Spata31	0.0285078	0.322533	-1.131
Bcl2a1b	0.0286273	0.32305	1.429
Magohb	0.0285936	0.32305	1.358
Mrps28	0.0286173	0.32305	1.2
Pgap2	0.0286197	0.32305	-1.187
Rab40c	0.0285801	0.32305	-1.246
Msn	0.0286843	0.323194	1.351
Adamts12	0.0286992	0.323194	1.109
Ubqln2	0.0286705	0.323194	-1.179
Nucb1	0.0286893	0.323194	-1.23
Gm13212	0.028781	0.323388	1.347
Mthfsl	0.0287684	0.323388	1.322
Rnf2	0.028805	0.323388	1.244
Olfr975	0.0288033	0.323388	1.142
Npat	0.0287357	0.323388	-1.252
Serinc2	0.0287803	0.323388	-1.319
Tigd3	0.0288424	0.323527	-1.101
Dfna5	0.028847	0.323527	-1.216
Ncl	0.0288628	0.323538	1.196
Ranbp6	0.0289623	0.324155	1.231
Ssxb1	0.0289496	0.324155	-1.126
Mgst3	0.0289337	0.324155	-1.167
Gm13139	0.029027	0.324713	1.218
Mtcp1	0.0290805	0.325146	1.163
Scai	0.0291442	0.325691	1.22
Rmdn1	0.0291749	0.325869	1.242
Terf2ip	0.0292204	0.326209	-1.141
Igbp1b	0.0292388	0.326248	1.123
Zfy1	0.0292662	0.326253	1.169
Hnrnpa2b1	0.029269	0.326253	1.131
Ppig	0.0292949	0.326282	1.195
Evl	0.0293163	0.326282	1.185
Far2	0.0293015	0.326282	-1.346
Ppbp	0.0293816	0.326594	1.598
Ptprt	0.0293891	0.326594	-1.108
Chid1	0.0293767	0.326594	-1.193
Alkbh2	0.0294441	0.327039	-1.129
Rbm12b2	0.0295168	0.32768	1.172
Cul4b	0.0296118	0.327985	1.26
Pramef17	0.029565	0.327985	1.142
Olfr1016	0.0296411	0.327985	1.12
Mrpl2	0.0296189	0.327985	1.117
Apex2	0.0296642	0.327985	-1.157
Fam160b2	0.0296465	0.327985	-1.163
Foxk2	0.0296547	0.327985	-1.222
Aoc1	0.0296046	0.327985	-1.559
Exosc9	0.0296923	0.32813	1.247
Med16	0.0297328	0.328412	-1.234
Ankrd13d	0.0297761	0.328635	-1.122
Abtb1	0.0297904	0.328635	-1.255
Acsf2	0.0297981	0.328635	-1.315
Sectm1b	0.0298179	0.328688	-1.366
Mmp10	0.0299101	0.329042	2.615
Tra2b	0.029901	0.329042	1.171
Masp2	0.0299065	0.329042	-1.144
Art2a-ps	0.0298852	0.329042	-1.397
Aimp1	0.0299357	0.329158	1.236
Spock3	0.0299519	0.32917	1.103
Cyp4b1-ps2	0.0299938	0.329465	-1.891
Trem3	0.0300203	0.329591	1.311
Vipr1	0.0300948	0.330243	-1.316
Kcns3	0.0302218	0.331138	-1.109
Ttc23	0.0301956	0.331138	-1.138
Tmem184a	0.030208	0.331138	-1.31
Epg5	0.0302451	0.331227	-1.117
Pet100	0.0302653	0.331283	1.111
[truncated: 19,882 more rows]

## Sheet: CD DSS- vs CD DSS+
Genes	p-Value	FDR	foldChange
Shisa5	1.34831e-07	0.00107355	1.825
1110007C09Rik	1.77345e-07	0.00107355	-1.398
Smc1a	1.92857e-07	0.00107355	1.416
Enoph1	1.96253e-07	0.00107355	-1.543
Higd1c	2.57789e-07	0.00112814	-2.382
Cln6	4.61779e-07	0.00168403	1.368
Mrpl14	7.81671e-07	0.00228725	-1.648
0610007P14Rik	8.69407e-07	0.00228725	1.686
Igfbp2	9.85857e-07	0.00228725	-2.19
Kazald1	1.10393e-06	0.00228725	-1.753
Zfyve26	1.19629e-06	0.00228725	1.501
Rap2a	1.30143e-06	0.00228725	-2.165
Gstt1	1.35891e-06	0.00228725	-1.706
Smyd3	1.6895e-06	0.00250031	-1.488
Bag5	1.71403e-06	0.00250031	-1.604
Tppp3	1.9294e-06	0.00263857	-2.431
Umps	2.38334e-06	0.00273919	-1.798
Coq10b	2.44948e-06	0.00273919	-1.866
Fam168b	2.52177e-06	0.00273919	1.536
Amd2	2.58796e-06	0.00273919	-1.668
Carhsp1	2.6289e-06	0.00273919	-1.349
Klhl2	2.97776e-06	0.00296165	-1.409
Hpn	3.98603e-06	0.0037921	-1.547
Marc2	4.74355e-06	0.00390194	-1.363
Samd8	4.96072e-06	0.00390194	-1.873
Gpr39	4.96963e-06	0.00390194	1.358
Gapvd1	5.08708e-06	0.00390194	1.377
Rpn2	5.21816e-06	0.00390194	1.432
Aldh18a1	5.23628e-06	0.00390194	1.316
Rpp21	5.41059e-06	0.00390194	-1.315
Cops6	5.56195e-06	0.00390194	-1.362
Rnmtl1	5.70642e-06	0.00390194	-1.551
Rab21	6.24042e-06	0.00392435	-1.586
Yrdc	6.3457e-06	0.00392435	-1.341
Eif1b	6.38535e-06	0.00392435	-1.434
Pigt	6.53419e-06	0.00392435	2.017
Lurap1l	6.63593e-06	0.00392435	-1.718
Pdgfa	7.62239e-06	0.00438909	-1.513
Fam195a	8.2174e-06	0.00461038	-1.693
Vgll4	8.72078e-06	0.00477049	1.856
Bptf	9.20215e-06	0.00491103	-1.424
Fam83h	9.53823e-06	0.00491851	1.612
1700021F05Rik	9.7541e-06	0.00491851	-1.517
Rnf113a2	9.89053e-06	0.00491851	-1.613
Dnajb1	1.02628e-05	0.0049215	-1.449
Mgam	1.03464e-05	0.0049215	1.538
Ccdc117	1.08036e-05	0.00502967	-1.276
Alg2	1.12565e-05	0.00504833	-1.415
Cyp2c55	1.15833e-05	0.00504833	-3.33
Ubac1	1.19274e-05	0.00504833	-1.604
Pxk	1.19875e-05	0.00504833	1.329
Pdcl3	1.19973e-05	0.00504833	-1.482
Siah1a	1.25418e-05	0.00511952	-1.475
Gm11627	1.26344e-05	0.00511952	-1.551
Mroh3	1.34434e-05	0.00534827	-1.902
Atxn1l	1.44494e-05	0.00559197	-1.331
Pnck	1.55456e-05	0.00559197	-1.439
Arntl	1.56263e-05	0.00559197	-1.702
Abcf1	1.56528e-05	0.00559197	1.302
Syngr2	1.57548e-05	0.00559197	1.401
Dpagt1	1.58402e-05	0.00559197	1.815
Tmem59	1.60877e-05	0.00559197	-1.677
Zp2	1.63553e-05	0.00559197	-1.298
Mst1r	1.64771e-05	0.00559197	1.618
Naa30	1.69565e-05	0.00559197	-1.62
Tnk1	1.71033e-05	0.00559197	1.311
Polr2a	1.72536e-05	0.00559197	1.467
B3gnt2	1.78579e-05	0.00559197	-1.609
Gpatch2l	1.78596e-05	0.00559197	-1.374
Scamp2	1.78894e-05	0.00559197	1.286
Fam120b	1.96957e-05	0.00604932	-1.58
Fkbp15	2.00067e-05	0.00604932	1.428
Folr2	2.01819e-05	0.00604932	-1.604
Pttg1	2.06715e-05	0.00611233	-1.435
Gprasp1	2.12495e-05	0.00613011	-1.203
Tsen34	2.12919e-05	0.00613011	-1.545
Aqp8	2.15852e-05	0.00613383	-2.78
Vps26a	2.19727e-05	0.00616391	-1.346
Alkbh7	2.29024e-05	0.00634338	-1.5
Duox2	2.33982e-05	0.00639971	2.288
Slc52a3	2.49496e-05	0.00673977	1.392
Tmbim6	2.54203e-05	0.0067832	1.333
Plekhm1	2.73912e-05	0.00719808	1.563
Dmbt1	2.7633e-05	0.00719808	1.245
Ces2h	2.88677e-05	0.00743122	-1.444
Lamtor3	2.92449e-05	0.0074408	-1.466
Dhcr24	3.12285e-05	0.00760486	1.844
Deb1	3.15606e-05	0.00760486	-1.325
Setd5	3.15782e-05	0.00760486	1.307
Zfpl1	3.17229e-05	0.00760486	1.414
Gm10800	3.18055e-05	0.00760486	1.853
Cd164	3.21685e-05	0.00760486	1.517
Scaf8	3.24145e-05	0.00760486	-1.447
Cited2	3.26702e-05	0.00760486	2.782
Klk1b9	3.4999e-05	0.00804296	-1.469
Pglyrp1	3.52874e-05	0.00804296	1.407
Mycbpap	3.6803e-05	0.00821198	-1.416
Lgals9	3.70027e-05	0.00821198	2.135
Pcf11	3.75497e-05	0.00821198	-1.489
Cyp4f40	3.78298e-05	0.00821198	1.958
Snx27	3.81787e-05	0.00821198	-1.626
Man2b1	3.92511e-05	0.00821198	1.446
Etv6	3.93245e-05	0.00821198	1.817
Ucp2	3.94744e-05	0.00821198	1.54
Pcmt1	3.97021e-05	0.00821198	-1.502
Dppa5a	4.00865e-05	0.00821198	-1.238
Pigx	4.01573e-05	0.00821198	-1.443
Mcl1	4.06446e-05	0.00823467	-1.337
Pofut1	4.12016e-05	0.00827093	1.371
Med4	4.31273e-05	0.00853091	-1.43
Smim11	4.36186e-05	0.00853091	-1.42
Tmem9	4.36663e-05	0.00853091	-1.556
Tlcd1	4.46617e-05	0.00853637	-1.516
Ly6e	4.46823e-05	0.00853637	1.672
Mdh2	4.49395e-05	0.00853637	1.37
Adat3	4.52548e-05	0.00853637	1.611
Ncstn	4.58219e-05	0.00856948	1.749
Apobec3	4.70713e-05	0.00863694	2.299
Gm10340	4.73668e-05	0.00863694	-1.473
Gm2956	4.73668e-05	0.00863694	-1.473
Fnta	4.91318e-05	0.00888474	-1.591
Dad1	5.02646e-05	0.00900739	1.154
Gjb5	5.06701e-05	0.00900739	-1.717
Dag1	5.1045e-05	0.00900739	1.564
Bri3	5.36769e-05	0.0093135	-1.279
Slc5a9	5.42177e-05	0.0093135	3.09
Fam189a2	5.42346e-05	0.0093135	-1.985
Lmf2	5.44823e-05	0.0093135	2.017
Csnk1g2	5.55843e-05	0.00942822	-1.481
Rasef	5.70209e-05	0.00959749	-1.969
Rrp8	5.78534e-05	0.00966329	-1.433
Ttll3	5.95692e-05	0.00979897	-1.642
Vrk3	5.98862e-05	0.00979897	1.423
Tmem54	6.02656e-05	0.00979897	1.498
Odf3b	6.04571e-05	0.00979897	-2.252
Tmem221	6.16161e-05	0.0098781	1.152
Pde9a	6.18994e-05	0.0098781	1.827
Rbm11	6.28291e-05	0.0098781	-1.241
Rbp2	6.29785e-05	0.0098781	-1.615
Csnk2b	6.32025e-05	0.0098781	1.56
Polb	6.3878e-05	0.00991287	-1.546
Mtrf1l	6.53672e-05	0.0100725	-1.771
Vamp8	6.61888e-05	0.0101278	-1.131
Daglb	6.72453e-05	0.0101823	1.712
Cwf19l2	6.75247e-05	0.0101823	1.834
Psmd5	6.79407e-05	0.0101823	-1.678
Adgrf1	6.84074e-05	0.0101825	2.457
Nck1	7.03231e-05	0.0103113	-1.872
Rpp25l	7.09263e-05	0.0103113	-1.198
E2f3	7.10541e-05	0.0103113	-1.354
Timm10	7.11579e-05	0.0103113	-1.353
Smpd2	7.19229e-05	0.0103536	-1.444
Ahsa2	7.43093e-05	0.0106272	-1.735
Car2	7.51122e-05	0.0106723	-1.636
4933434E20Rik	8.06883e-05	0.0113655	-1.307
Pop5	8.10302e-05	0.0113655	-1.402
Poc1b	8.17783e-05	0.0113974	1.423
Pcsk9	8.24995e-05	0.0114251	1.889
Anapc2	8.3288e-05	0.0114618	1.41
Tfpt	8.49021e-05	0.0116109	-1.282
Atxn7l1	8.65096e-05	0.0117572	1.517
Spast	8.73283e-05	0.0117953	-1.597
Mfsd2a	8.89727e-05	0.0119436	1.588
Phc2	9.10471e-05	0.0121415	1.325
Ankrd9	9.26314e-05	0.0121415	-1.765
N4bp2l2	9.26396e-05	0.0121415	-1.396
Kcnk6	9.26665e-05	0.0121415	1.821
Taf1a	9.36585e-05	0.0121482	-1.454
Stk24	9.38276e-05	0.0121482	1.204
Myo1c	9.47806e-05	0.0121577	2.174
Slc26a3	9.53539e-05	0.0121577	-1.826
Wnt8b	9.58537e-05	0.0121577	-1.404
Rnf31	9.6124e-05	0.0121577	1.906
Brk1	9.82188e-05	0.0122361	-1.263
Rnf139	9.82725e-05	0.0122361	-1.363
Rsph9	9.91445e-05	0.0122361	-1.951
Pkp4	9.95356e-05	0.0122361	1.443
AY358078	0.000100257	0.0122361	1.203
Nde1	0.000100641	0.0122361	1.22
Gid4	0.000100658	0.0122361	-2.135
Mkl1	0.000104471	0.012612	1.385
Pcbd1	0.000104903	0.012612	-1.564
Gm16432	0.000105577	0.0126237	-1.7
Il10ra	0.000110152	0.0130991	1.287
Idh3a	0.000111687	0.0132099	-1.562
Vps37c	0.000113822	0.01339	1.818
Reep3	0.000116825	0.0136698	-1.365
Arl3	0.00011932	0.0138874	-1.667
Tbc1d9b	0.000120151	0.0139102	1.393
Kbtbd7	0.000124523	0.0143404	-1.754
Znrd1	0.00012762	0.0146201	-1.252
Gjb3	0.000128554	0.0146505	-1.859
Usp10	0.000129717	0.0147064	1.655
Tmem53	0.000132977	0.0149983	-1.693
Ifi27	0.000134565	0.0150286	-1.838
Gtf3c5	0.000134619	0.0150286	1.322
Slc35c1	0.000137285	0.0152484	1.492
Ddx50	0.000138155	0.0152675	-1.612
B4galt4	0.000140366	0.0152945	-1.792
Fastkd2	0.000140447	0.0152945	-1.447
Dpysl2	0.000141137	0.0152945	1.541
Rbm38	0.000141195	0.0152945	1.264
Caml	0.000142835	0.0153447	-1.48
Cfl2	0.000143061	0.0153447	-1.688
Gm26620	0.000144808	0.0154206	1.233
Ints8	0.000145178	0.0154206	-1.908
Eif4g1	0.000147381	0.0155789	1.602
1110012L19Rik	0.00014855	0.0155912	-1.431
Mkks	0.000148955	0.0155912	-1.538
Khdrbs3	0.000149806	0.0155912	-1.704
Zfr	0.000151028	0.0155912	-1.475
Capsl	0.00015106	0.0155912	-2.596
Mier3	0.000152827	0.0156104	-1.457
Emc9	0.000152852	0.0156104	-1.349
Hist1h1c	0.000153765	0.0156104	-1.506
Trmt12	0.000154738	0.0156104	-1.399
Hnf1a	0.000154813	0.0156104	1.684
Rtkn	0.000157814	0.01584	1.526
Ssna1	0.000159665	0.0158541	-1.236
Rhpn1	0.000159711	0.0158541	1.222
Zc3h12a	0.000160128	0.0158541	3.144
Tex2	0.000161494	0.0159173	1.358
Hmgxb4	0.000165939	0.0162821	1.203
Glrx2	0.000169976	0.0166038	-1.254
Zc3h4	0.000173946	0.0169161	1.269
Fbxw11	0.000175984	0.0169777	-1.503
Tbc1d22a	0.000176132	0.0169777	1.481
Znhit3	0.000179083	0.0171324	-1.438
Osgep	0.000180052	0.0171324	-1.417
Slpi	0.000180086	0.0171324	4.367
Bphl	0.000183757	0.017406	-1.566
Ephx2	0.000189157	0.0177929	-1.809
Abcb8	0.000189468	0.0177929	1.515
Pank4	0.000190381	0.0178022	-1.41
Usf1	0.000193247	0.0179234	1.459
Asb11	0.000193831	0.0179234	-1.302
Tefm	0.000194134	0.0179234	-1.62
Unc13b	0.000196139	0.0180188	1.356
Thumpd3	0.0001974	0.0180188	-1.565
Coro2a	0.000197638	0.0180188	1.469
Hsh2d	0.000198905	0.0180591	1.207
Gm6568	0.000201717	0.0182387	-1.563
Srr	0.000203754	0.018314	-1.353
Gjb4	0.000204223	0.018314	-1.505
Os9	0.000207325	0.0184394	1.349
Pus3	0.000207713	0.0184394	-1.492
Lrrc59	0.000208622	0.0184394	2.144
Cyb561d2	0.000208993	0.0184394	-1.287
Fam173a	0.000211327	0.0185082	-1.334
Brms1l	0.000211984	0.0185082	-1.448
Agpat5	0.000213512	0.0185082	-1.636
Capn10	0.000214401	0.0185082	1.213
Tgif2	0.000215282	0.0185082	1.233
Irak4	0.000215605	0.0185082	1.384
Mall	0.000215693	0.0185082	1.424
Rabggtb	0.000217705	0.0185497	-1.419
Mis12	0.000217873	0.0185497	-1.43
4930427A07Rik	0.000222999	0.0189125	1.245
Exosc3	0.000224443	0.0189615	-1.275
Dtx4	0.000225657	0.0189908	1.299
Amfr	0.000227528	0.0190748	-1.348
Ppip5k1	0.000231133	0.0192616	1.446
Ociad1	0.000231516	0.0192616	-1.252
Phb2	0.00024015	0.0199042	1.26
Abhd11	0.000241361	0.0199291	-1.391
Runx1	0.000244199	0.0200049	1.651
Ndufaf5	0.000246129	0.0200049	-1.429
Mkrn1	0.000247251	0.0200049	-1.276
Tmem246	0.000247527	0.0200049	1.297
Elp5	0.000248129	0.0200049	-1.252
Zfp362	0.000248733	0.0200049	1.446
Mapk6	0.000249776	0.0200049	1.589
Rab3ip	0.000249929	0.0200049	-1.443
Txnrd1	0.000250507	0.0200049	1.487
B3galt6	0.000251539	0.0200143	-1.264
1700102P08Rik	0.000258379	0.020484	-1.284
Chchd7	0.000263926	0.0208305	-1.277
H2-Ke6	0.000264654	0.0208305	-1.473
Arid1a	0.00027116	0.0212661	1.271
Ncln	0.000276008	0.021418	1.569
Gm11032	0.000276252	0.021418	1.378
Srebf2	0.000277741	0.021418	1.597
Mthfr	0.000277896	0.021418	1.175
Dcaf6	0.000277991	0.021418	-1.304
Mocs3	0.000281598	0.0216198	-1.214
Ildr1	0.000290505	0.0222257	1.627
Zxda	0.000292939	0.0222669	1.18
Pqlc3	0.000293294	0.0222669	1.526
Brf2	0.000294421	0.0222669	-1.291
Snupn	0.000296886	0.0222669	-1.418
Duox1	0.000297053	0.0222669	1.304
Snapc1	0.00029715	0.0222669	-1.498
Fbxo4	0.000301028	0.0224805	-1.705
B2m	0.000302456	0.0224933	1.757
Zdhhc3	0.000303255	0.0224933	1.27
Csf2ra	0.000305117	0.0225011	1.263
Ints9	0.000305417	0.0225011	1.555
Dbndd2	0.000308754	0.0225572	-1.315
Extl1	0.000313171	0.0225572	1.16
BC003965	0.000313184	0.0225572	-1.258
Atp2b1	0.000313469	0.0225572	-1.618
Pdcd6ip	0.000313543	0.0225572	1.267
Ssh3	0.000313891	0.0225572	1.281
Rsl24d1	0.000314025	0.0225572	-1.264
Gpr35	0.000314425	0.0225572	1.573
Lysmd2	0.000316926	0.0226129	-1.305
Nrn1l	0.000317268	0.0226129	1.485
Hist2h3c1	0.000321396	0.0227465	1.369
Hist2h3c2	0.000321396	0.0227465	1.369
Ddx18	0.000322263	0.0227465	-1.588
Ttc9c	0.000327287	0.0230269	1.44
Smim13	0.000332727	0.0233078	-1.386
Cpm	0.000334728	0.0233078	-2.01
Yipf2	0.000334959	0.0233078	1.501
Zmynd19	0.00033554	0.0233078	-1.238
Cd177	0.000337983	0.0234032	2.183
Noc4l	0.000342086	0.0235994	1.636
Ncapd3	0.000344047	0.0235994	1.256
Pfdn2	0.000344528	0.0235994	-1.627
Pcca	0.000346179	0.0235994	-1.787
Dcun1d4	0.000346209	0.0235994	-1.391
Tdpoz1	0.000350138	0.0237931	-1.247
Gm3873	0.000351979	0.0237975	-1.468
Sec24b	0.000352379	0.0237975	1.771
Zfp612	0.000353738	0.0238158	-1.281
Zfand1	0.000356253	0.0238473	-1.49
Pdlim2	0.000356386	0.0238473	1.454
Gadd45a	0.000360747	0.0240656	-1.651
Sytl2	0.000363248	0.0241587	-1.407
Cela1	0.000368897	0.0244601	-2.644
Acyp1	0.000371366	0.0245494	-1.486
Slc1a5	0.000373799	0.0246358	1.562
Pml	0.000375949	0.0247031	1.29
Rnps1	0.000377562	0.0247349	1.335
Apopt1	0.000381871	0.0249424	-1.181
Dennd4b	0.000385139	0.0250811	1.258
Cdk5	0.000386847	0.0251175	-1.352
Pcdh1	0.000393178	0.025453	1.583
S100a11	0.000396419	0.0255872	1.712
Kctd12	0.000397899	0.0256071	1.652
Sh3bgrl3	0.000400274	0.0256844	1.524
Smad1	0.00040374	0.0257594	1.618
Eno1	0.000404229	0.0257594	2.382
Ndst1	0.000405954	0.0257594	1.721
Ube3b	0.000407424	0.0257594	1.642
Cxxc1	0.000407797	0.0257594	-1.194
App	0.000408505	0.0257594	1.422
Fam69a	0.000410719	0.0257948	-1.71
Kat7	0.000411424	0.0257948	1.294
Mia	0.00041504	0.0259471	-1.939
Socs4	0.000417533	0.0259925	-1.443
Nme3	0.000418142	0.0259925	-1.44
Klhdc2	0.000419717	0.0260165	-1.496
D10Wsu102e	0.000424252	0.0262233	-1.338
Dhrs9	0.000426701	0.0263004	2.682
Npm3	0.000433017	0.0265684	-1.339
Ilkap	0.000434852	0.0265684	-1.415
Fmr1	0.000435875	0.0265684	-1.497
Slc25a24	0.000435906	0.0265684	-1.452
Slc35f6	0.000437719	0.0266048	1.507
B230219D22Rik	0.00044075	0.0266938	-1.321
Rnf38	0.000441623	0.0266938	1.551
Klk1b27	0.000447664	0.0269844	-1.189
Gm10491	0.000450015	0.0269911	1.529
Hist2h3b	0.000450242	0.0269911	1.399
Clca3a2	0.000456196	0.0272359	2
Hsbp1l1	0.000457093	0.0272359	-2.113
Sult2b1	0.00045806	0.0272359	-1.769
Mif	0.000460499	0.0272788	1.469
Clca3a1	0.0004613	0.0272788	1.981
Rnf130	0.000462522	0.0272788	-1.44
Idh2	0.000465566	0.0273114	-1.342
Elovl5	0.000465694	0.0273114	1.515
Rnpepl1	0.00046682	0.0273114	1.578
Ints6	0.000471248	0.0274422	-1.339
Ptprz1	0.000471562	0.0274422	-1.415
Polr2g	0.000476954	0.0275713	-1.278
Tmem65	0.000478555	0.0275713	-1.296
Bckdhb	0.000480297	0.0275713	-1.338
Cd200r2	0.000482134	0.0275713	-1.39
Plrg1	0.000482919	0.0275713	-1.491
Tti2	0.000484139	0.0275713	-1.407
Gda	0.000484978	0.0275713	1.664
Sgsm3	0.000486863	0.0275713	1.35
Tnfrsf18	0.000487462	0.0275713	1.337
2310079G19Rik	0.000487556	0.0275713	-1.996
Fndc3a	0.000488145	0.0275713	1.401
Dhx38	0.000489446	0.0275713	1.207
Reep4	0.000490578	0.0275713	1.362
Fut2	0.000491422	0.0275713	2.676
Serpina3h	0.000493934	0.0276414	1.334
Smpd4	0.00049614	0.027694	1.753
Vars	0.000501089	0.0278991	1.629
Armc1	0.000503734	0.02797	-1.472
Ippk	0.000505747	0.02797	-1.356
Rab29	0.000506197	0.02797	-1.377
Pnkd	0.000509459	0.0280365	-1.282
Lcmt1	0.000511136	0.0280365	-1.357
Atg9a	0.000511698	0.0280365	1.51
Eml6	0.000512527	0.0280365	1.324
0610037L13Rik	0.000516247	0.0281696	-1.173
Gfer	0.000518239	0.0282079	-1.385
Foxn4	0.00051972	0.0282184	1.15
Sin3a	0.000522945	0.0282205	1.677
Med28	0.000523848	0.0282205	-1.316
Ctdspl	0.000526149	0.0282205	-1.229
Clns1a	0.000526584	0.0282205	-1.275
Gyltl1b	0.000527029	0.0282205	1.493
Ndel1	0.00052764	0.0282205	-1.54
Mrpl43	0.000528787	0.0282205	-1.277
Ccr5	0.00053201	0.0282934	1.687
A430005L14Rik	0.000534451	0.0282934	-1.221
Srsf7	0.000535281	0.0282934	-1.376
F10	0.000535326	0.0282934	1.147
Riiad1	0.000537584	0.0283443	-1.441
Olfr1217	0.000539303	0.0283665	-1.26
Sugp1	0.000540894	0.0283683	1.361
Tspan14	0.000541929	0.0283683	1.638
Bsdc1	0.00054374	0.0283952	1.362
Eif1	0.000550099	0.0286588	-1.129
Olfr1412	0.00055274	0.0287281	1.219
Cnot11	0.000556837	0.0288724	-1.37
Fam136a	0.000561139	0.0290267	-1.351
Aip	0.000565885	0.0291875	-1.331
Klk1b8	0.000566916	0.0291875	-1.311
Rpp14	0.000573995	0.0294826	-1.477
Tesk1	0.000576536	0.0295438	1.627
Fam210a	0.000578961	0.0295987	-1.419
Mbd6	0.00058562	0.0297378	1.151
Prdm1	0.000585659	0.0297378	2.252
Gm3005	0.000587153	0.0297378	-1.555
Cobll1	0.000589092	0.0297378	1.26
Ccdc22	0.000589337	0.0297378	-1.317
9130023H24Rik	0.000589836	0.0297378	-1.227
Zfp790	0.00059121	0.0297385	-1.429
Sh3bp4	0.000595465	0.0298809	1.227
Lrrc75a	0.000596772	0.0298809	1.483
Fbxo18	0.000602223	0.030085	-1.683
Cox15	0.000611384	0.0304731	1.551
Entpd6	0.000617862	0.030726	1.238
Dcaf15	0.000622813	0.0308776	1.335
Rraga	0.000624861	0.0308776	-1.323
C2cd4b	0.000625292	0.0308776	1.976
Sh3bp2	0.000628901	0.0308776	1.833
Fam174a	0.000630457	0.0308776	-1.528
Eno3	0.000631371	0.0308776	-1.612
Wars	0.000632454	0.0308776	1.77
Aamp	0.000633349	0.0308776	-1.271
Men1	0.00063361	0.0308776	1.556
Otud5	0.000641449	0.0311901	1.456
LOC100503047	0.000644273	0.031218	-1.229
Ints1	0.000644877	0.031218	1.337
Ephx4	0.000648408	0.0313197	-1.756
Pfn1	0.000651373	0.0313936	1.378
Tpm2	0.000653232	0.031414	-1.752
Myzap	0.000656083	0.0314819	-1.188
Pabpc1	0.000660666	0.0316325	1.179
Ube3a	0.00066409	0.031673	-1.325
Dusp16	0.000664409	0.031673	1.314
Leng1	0.000669891	0.0318256	1.368
Gata3	0.000670518	0.0318256	1.24
Clpp	0.0006765	0.03204	-1.259
Dynll2	0.000679197	0.0320983	-1.313
Zfyve21	0.000682816	0.0321998	-1.405
BC005624	0.000687742	0.0323623	-1.316
Carkd	0.000690408	0.0324181	-1.171
Nit2	0.000695377	0.0325774	-1.496
Id2	0.000696779	0.0325774	-1.679
Clec11a	0.000707073	0.0328647	-1.214
Med31	0.000707168	0.0328647	-1.709
Cers2	0.000708367	0.0328647	1.621
Tmem205	0.000712087	0.0328647	-1.229
AU022252	0.000712878	0.0328647	-1.328
Dand5	0.000713698	0.0328647	-1.37
D17H6S56E-5	0.000714702	0.0328647	1.842
Stat3	0.000714939	0.0328647	1.606
Scyl1	0.000721224	0.0330841	1.345
Naa60	0.00072725	0.0332021	1.489
Mrpl24	0.000727687	0.0332021	-1.227
Cyp2a12	0.000729909	0.0332021	-1.192
Katna1	0.000730565	0.0332021	-1.512
Trp53	0.000731383	0.0332021	1.712
Arid3a	0.000736105	0.0332937	1.217
Ogfod3	0.000736718	0.0332937	-1.468
Nsun4	0.000738806	0.0332937	1.222
Car9	0.000739522	0.0332937	1.99
Fbxw7	0.00074101	0.0332937	-1.347
Stx8	0.000752768	0.0336942	-1.462
Scfd2	0.000753002	0.0336942	1.228
Gsk3a	0.000761578	0.0340084	1.238
Defb20	0.000766619	0.0341572	1.158
Rfng	0.000768033	0.0341572	1.333
Tomm6	0.000773687	0.0342993	1.257
Pycr1	0.00077527	0.0342993	1.251
Tbcc	0.000775931	0.0342993	-1.178
Nol4l	0.000777613	0.0343043	1.427
Mark3	0.000781039	0.0343414	-1.206
Camk2b	0.000783428	0.0343414	1.252
Gnpda1	0.000785679	0.0343414	1.398
Cd3e	0.000785999	0.0343414	1.383
Slc25a17	0.000787855	0.0343414	-1.318
Mtg2	0.00078787	0.0343414	-1.287
Fiz1	0.000790625	0.0343452	1.248
Fundc1	0.000791306	0.0343452	-1.284
Gm10715	0.000793437	0.0343452	1.588
Smad4	0.000794236	0.0343452	1.444
L1cam	0.000808453	0.0348381	1.628
Pdcd2	0.000812434	0.0348381	-1.418
Brd8	0.000814287	0.0348381	1.44
Lipt1	0.00081481	0.0348381	-1.387
Klb	0.000815173	0.0348381	-1.709
Ints12	0.000815186	0.0348381	-1.289
Ptk6	0.000820961	0.0350165	2.709
Sat2	0.000824548	0.035101	-1.478
Ldlr	0.000829783	0.0352198	1.789
Zmiz1	0.000831543	0.0352198	1.6
Blcap	0.000832166	0.0352198	1.703
Cd74	0.000841377	0.0355215	2.219
Asap1	0.000842893	0.0355215	-1.306
Rac1	0.000844166	0.0355215	1.156
Zdhhc6	0.000850161	0.0356781	-1.299
Memo1	0.000851149	0.0356781	-1.713
Mrps34	0.000856065	0.0358156	-1.321
Tnnt2	0.000859279	0.0358507	-2.321
Ip6k2	0.000860539	0.0358507	1.312
Jtb	0.000862912	0.0358507	-1.23
Dnmt1	0.000864771	0.0358507	1.267
Jup	0.000865097	0.0358507	1.629
9530053A07Rik	0.000867855	0.0358971	1.743
Lgals3bp	0.000877165	0.0361839	1.518
Msh6	0.000878494	0.0361839	-1.384
Mettl2	0.000879752	0.0361839	-1.347
Arsa	0.000887487	0.0364336	1.432
Fam160b2	0.000891593	0.0365005	1.292
Atl1	0.000892453	0.0365005	-1.255
Arf1	0.0008966	0.0366017	1.245
Dab2ip	0.00090466	0.0368033	1.328
Rpf1	0.000904903	0.0368033	-1.269
Dolpp1	0.000910435	0.0369596	1.315
Stat6	0.000917742	0.0371581	1.342
Lrg1	0.000918721	0.0371581	2.9
Fasn	0.000925078	0.0372486	1.854
Mrps23	0.000925441	0.0372486	-1.336
Stx4a	0.000926065	0.0372486	-1.419
Ybx1	0.000928827	0.0372911	1.195
Ctsl	0.000932438	0.0373675	-1.576
Vgll3	0.000934657	0.037388	-1.216
Socs5	0.00094018	0.0374025	-1.357
Pcyox1	0.000941821	0.0374025	-1.51
Nip7	0.000945858	0.0374025	-1.373
Mcoln1	0.000946953	0.0374025	-1.501
Tecr	0.000948262	0.0374025	1.22
Mta1	0.000948799	0.0374025	1.488
Sp9	0.000949075	0.0374025	1.182
Rhbdd1	0.000950076	0.0374025	1.271
Hmgb2	0.000950403	0.0374025	1.57
Sowahb	0.000953911	0.0374731	-1.527
Wfdc18	0.000959684	0.03752	4.475
Gm5553	0.000959983	0.03752	-1.463
Agtrap	0.000960249	0.03752	1.347
Cry1	0.000965639	0.0376634	-1.264
Fbxo30	0.000970164	0.0377725	-1.38
Adnp	0.000977331	0.037984	-1.456
Zbtb9	0.00099317	0.0385311	-1.212
Akr1b3	0.000996618	0.0385323	-1.509
Lrp8	0.000996721	0.0385323	1.621
Ndufaf7	0.0010006	0.0386138	-1.539
Mapkapk5	0.0010033	0.0386498	-1.453
Foxm1	0.00100944	0.0387094	2.046
Gm7104	0.00101121	0.0387094	1.183
Ly6g6c	0.00101352	0.0387094	-1.161
Ube2e1	0.00101366	0.0387094	-1.359
Hnrnpf	0.00101369	0.0387094	-1.279
Rnf149	0.00101618	0.0387255	-1.714
Fus	0.00101887	0.0387255	1.478
Dnajb9	0.00101942	0.0387255	-1.569
Cops7a	0.00103015	0.038928	1.343
Crls1	0.00103109	0.038928	-1.644
Smim15	0.00103125	0.038928	-1.393
Polr2c	0.00103186	0.038928	-1.272
Tcf20	0.00103369	0.0389296	1.46
Mfn2	0.00104893	0.0393254	1.588
Oxa1l	0.00104915	0.0393254	1.348
Trappc6b	0.00105162	0.0393254	-1.477
Ptbp1	0.00105231	0.0393254	1.459
Hexb	0.00105318	0.0393254	-2.238
Sidt1	0.00106291	0.0396204	1.501
Tpm1	0.00106547	0.0396204	-1.289
Bcar1	0.00106918	0.0396204	1.487
Olfr561	0.00107012	0.0396204	-1.319
Smarca4	0.00107014	0.0396204	1.314
Akr1b7	0.00107284	0.0396534	-1.367
Trmt10b	0.00108444	0.039811	-1.169
Syt7	0.00108712	0.039811	1.161
Hao2	0.0010884	0.039811	-2.225
Uck2	0.00108888	0.039811	1.504
Rnf113a1	0.00109074	0.039811	-1.33
Arhgap1	0.00109126	0.039811	1.624
Apoo	0.00109143	0.039811	-1.408
Med24	0.00109166	0.039811	1.705
Runx2	0.00110126	0.0400832	1.346
Slc25a1	0.00110279	0.0400832	1.372
Eif3h	0.00110596	0.040132	-1.181
Nol8	0.00111278	0.0403125	-1.402
Cdc42ep3	0.00112192	0.0405763	-1.311
Rev1	0.00113137	0.0408507	-1.229
Tnip3	0.00113593	0.0409477	1.283
Atraid	0.00114443	0.0411864	-1.279
Nol11	0.00114944	0.0412985	-1.38
Plekhh2	0.00115466	0.0414183	-1.413
Ubald2	0.00115812	0.0414744	1.358
Pigb	0.0011616	0.0415312	1.37
Myt1	0.00116435	0.0415616	1.19
Cfl1	0.00116985	0.0416348	1.314
Taf13	0.00117119	0.0416348	-1.485
Ppp4r2	0.00117379	0.0416348	-1.243
Prune	0.00117402	0.0416348	1.351
Gm14305	0.00117928	0.0416693	-1.561
Tmem214	0.00118044	0.0416693	1.674
Gm9326	0.00118079	0.0416693	1.171
Cbr3	0.00118449	0.0416693	-1.588
Btbd1	0.00118451	0.0416693	-1.453
Ndufa13	0.00118972	0.0417853	-1.086
Tmem159	0.00119993	0.042011	-1.335
Nek3	0.00120059	0.042011	-1.636
Gm21915	0.0012019	0.042011	1.152
Strap	0.00120927	0.0421054	-1.473
March3	0.00121024	0.0421054	-1.457
Acat3	0.00121049	0.0421054	1.293
Hmces	0.0012123	0.0421054	-1.211
Leng8	0.00122591	0.0424766	1.728
Phactr4	0.00122779	0.0424766	1.511
Trp53inp2	0.00122881	0.0424766	1.523
Spa17	0.0012323	0.0425088	-1.386
Hacd1	0.0012357	0.0425088	-1.239
Itfg2	0.00123619	0.0425088	-1.267
Pigf	0.00123752	0.0425088	-1.513
Naaa	0.00124043	0.0425421	-1.695
Fam114a1	0.0012522	0.0428223	1.202
Grap2	0.00125251	0.0428223	1.268
Rmi1	0.00125514	0.0428451	-1.505
B3gnt3	0.0012577	0.0428489	1.445
9330159N05Rik	0.00126037	0.0428489	-1.346
Ldlrap1	0.00126113	0.0428489	1.263
Ankrd13c	0.00127013	0.0430879	-1.444
Spsb2	0.00127643	0.0431874	-1.276
Lamtor2	0.00127701	0.0431874	-1.423
Zfp366	0.00128032	0.0432325	1.143
Slc33a1	0.00128794	0.0433569	-1.338
Iqgap3	0.00128797	0.0433569	1.375
Gm14443	0.00129137	0.0433904	-1.464
Rgma	0.00129293	0.0433904	1.341
Saraf	0.00129556	0.0434123	-1.267
Mrps17	0.00130755	0.0436993	-1.16
Arhgap32	0.00130812	0.0436993	1.283
Tstd1	0.00131813	0.0438716	-1.354
Vmn2r44	0.00132082	0.0438716	-1.222
Rpl29	0.00132245	0.0438716	1.199
Frmd7	0.00132457	0.0438716	-1.198
Copz1	0.00132873	0.0438716	1.168
Eif3m	0.00132992	0.0438716	-1.249
Gpbp1	0.00133002	0.0438716	-1.452
R3hcc1l	0.00133117	0.0438716	-1.377
Rusc1	0.00133132	0.0438716	1.363
Unc119	0.00133581	0.0439532	-1.492
Trnp1	0.00134203	0.0440915	-1.574
Uts2	0.00134532	0.0441332	1.206
Hace1	0.00135233	0.0442968	-1.535
Mybl2	0.00135471	0.0443085	2.447
Xrn2	0.00136017	0.0444209	1.334
Tmem180	0.0013635	0.0444631	1.509
Pigq	0.00136962	0.0445547	1.492
Tbpl1	0.00137351	0.0445547	-1.325
Gpi1	0.00137618	0.0445547	1.411
Rap1a	0.00137646	0.0445547	-1.43
Ndor1	0.00137845	0.0445547	1.246
Lmnb1	0.00137853	0.0445547	1.213
AI506816	0.00138773	0.0447296	2.001
Zzef1	0.00138803	0.0447296	1.266
Dcp1a	0.00140011	0.0450527	1.291
Gnas	0.00140287	0.045071	1.27
Clybl	0.0014048	0.045071	-1.33
Gm3752	0.00140858	0.045126	-1.358
Rel	0.00141474	0.0452571	1.939
Ddc	0.00142239	0.0454355	-1.33
Prr13	0.00142484	0.0454475	1.335
Zfp930	0.00142814	0.0454863	-1.447
Mrpl15	0.00144088	0.0457615	-1.492
Olfr497	0.00144096	0.0457615	1.158
1700052K11Rik	0.00144419	0.0457617	-1.237
Fam208b	0.00144515	0.0457617	-1.423
Thtpa	0.00145033	0.0458479	1.361
Zbtb3	0.00145206	0.0458479	-1.195
Tmem110	0.00145706	0.0458617	-1.337
Trmt5	0.00145861	0.0458617	-1.362
Rhobtb2	0.00145879	0.0458617	1.343
Pik3r3	0.00146199	0.0458965	-1.933
Man2a1	0.00146624	0.045964	1.501
Abcb1b	0.00146894	0.0459827	-1.956
Gm13213	0.00147755	0.0460863	1.189
Anapc5	0.00147805	0.0460863	1.247
Rab1a	0.00148038	0.0460863	-1.306
Snrpa	0.00148068	0.0460863	1.341
Fam13b	0.00149415	0.0464395	-1.293
Arhgap40	0.00151053	0.0468631	1.189
Med25	0.00151324	0.0468631	1.432
Capzb	0.00151495	0.0468631	1.248
Eci3	0.00151634	0.0468631	-1.909
Dnaja1	0.00152283	0.0469418	-1.36
Fkbp1b	0.00153128	0.0469418	-1.433
Cgrrf1	0.00153503	0.0469418	-1.25
Cd164l2	0.00153661	0.0469418	-1.264
Atxn7	0.00153741	0.0469418	1.29
Wdyhv1	0.00153927	0.0469418	-1.323
Xrcc3	0.00154248	0.0469418	1.235
Klf3	0.00154527	0.0469418	1.399
Edrf1	0.00154552	0.0469418	-1.373
Baz2b	0.00154632	0.0469418	1.255
Gpaa1	0.0015469	0.0469418	1.358
Shmt2	0.00154796	0.0469418	1.771
Myadm	0.0015483	0.0469418	1.511
Gm16181	0.00154892	0.0469418	1.233
Lrrc8d	0.00155636	0.047102	1.153
Gm11114	0.00157213	0.0475134	1.286
Fam126a	0.00157544	0.0475477	-1.747
Pla2g2a	0.0015803	0.0475743	5.728
Tmem132c	0.00158066	0.0475743	-1.916
Gm9920	0.0015835	0.0475942	1.161
Hdhd2	0.00159427	0.047804	-1.315
Mnt	0.00159587	0.047804	1.289
Tial1	0.00159703	0.047804	-1.32
Dync2li1	0.0016006	0.0478453	-1.631
Aldh9a1	0.00161	0.0480607	1.354
Coro7	0.00161929	0.0482095	1.283
Ciao1	0.00161939	0.0482095	-1.43
Klc4	0.00162284	0.0482466	1.501
Cnpy2	0.0016364	0.0483221	-1.292
Troap	0.00164528	0.0483221	1.334
Spint1	0.00164686	0.0483221	1.31
Lrp10	0.00164694	0.0483221	1.463
Fut11	0.00164851	0.0483221	-1.365
Zfp870	0.00164885	0.0483221	-1.309
Znhit6	0.00165012	0.0483221	-1.499
Stk32b	0.00165056	0.0483221	-1.15
Ppil6	0.00165277	0.0483221	-1.719
Cad	0.00165403	0.0483221	1.244
2010005H15Rik	0.00165529	0.0483221	-1.69
Atp5h	0.00165665	0.0483221	-1.11
Pmf1	0.00165958	0.0483221	1.41
Bloc1s4	0.00166052	0.0483221	-1.343
Pcbd2	0.0016614	0.0483221	-1.314
Vars2	0.00166281	0.0483221	1.229
Atp13a1	0.00166293	0.0483221	1.348
Krtap24-1	0.00166704	0.0483773	-1.251
Kdm4c	0.00167131	0.0484371	-1.308
Lipt2	0.00167458	0.0484675	-1.231
Smim19	0.00167879	0.0485253	-1.325
Gm527	0.00168606	0.0486288	-1.355
Anapc4	0.00168823	0.0486288	-1.486
Plagl2	0.00168904	0.0486288	1.263
Cmtr1	0.00169419	0.0487032	1.286
Gltscr1	0.00169608	0.0487032	1.242
Arhgap35	0.00171394	0.0490522	1.36
Kdm4a	0.00171419	0.0490522	1.293
C2cd2l	0.00171496	0.0490522	1.463
Jkamp	0.00172757	0.0493486	-1.402
Lman2	0.00173408	0.0493971	1.354
Slc25a32	0.00173639	0.0493971	-1.307
Mapk3	0.00173742	0.0493971	1.253
Lamtor5	0.0017383	0.0493971	-1.206
Ginm1	0.00174863	0.0496262	-1.283
Atg12	0.00175957	0.0498241	-1.267
Cd28	0.00176016	0.0498241	1.168
Mllt4	0.00176376	0.0498616	1.368
Cyb5b	0.00176787	0.0499017	1.429
Vac14	0.00176974	0.0499017	1.401
Fbxw5	0.00177581	0.0500084	1.508
Setd1b	0.0017825	0.0501322	1.471
Lpin1	0.00178638	0.0501769	1.581
Gm26616	0.00179098	0.0502415	1.189
Ankra2	0.00179391	0.0502594	-1.413
Sox5	0.00179688	0.0502783	1.151
Phlda3	0.00180097	0.0503282	-1.491
Lgals3	0.00181174	0.0505427	-1.371
Gm26602	0.00181326	0.0505427	1.484
Tmeff1	0.00181652	0.050569	-1.669
Ugt2b34	0.00182348	0.0506984	-1.618
Ggh	0.00183277	0.0508822	-1.499
Pkdcc	0.00183474	0.0508822	-1.27
Prkab2	0.00184077	0.0509846	-1.571
Selk	0.00184567	0.0510299	-1.261
Aida	0.00184899	0.0510299	-1.454
Kctd2	0.0018494	0.0510299	-1.229
Elk4	0.00185575	0.0511407	1.26
Radil	0.00186169	0.0512398	1.227
Dlgap3	0.00186556	0.0512818	1.157
Celsr1	0.00187393	0.0513897	1.424
Bcat2	0.00187585	0.0513897	1.198
Upf2	0.00187736	0.0513897	-1.353
Ntf3	0.00187888	0.0513897	-1.426
Hscb	0.00188836	0.0515055	-1.953
Eif2b5	0.00189011	0.0515055	-1.372
Tpd52l2	0.00189018	0.0515055	-1.2
Sat1	0.00190456	0.051833	-1.303
Klk1b22	0.00191046	0.0518348	-1.384
Slc23a1	0.00191134	0.0518348	1.187
Xpnpep1	0.00191174	0.0518348	1.232
Clca3b	0.00191714	0.0519169	1.876
Isyna1	0.00193221	0.0521918	1.271
Hint2	0.00193363	0.0521918	-1.33
Gm8281	0.00193444	0.0521918	-1.547
Kcne3	0.00193857	0.0522099	-1.358
Fdx1	0.00194223	0.0522099	-1.268
H2-Bl	0.00194227	0.0522099	-1.302
Rfxap	0.0019483	0.0523076	-1.28
Ctsf	0.00195494	0.0524217	-1.466
Saysd1	0.00196173	0.0525063	-1.147
Fam193b	0.00196314	0.0525063	-1.347
Hspb11	0.0019653	0.0525063	-1.601
Tmem51	0.0019703	0.0525757	1.21
Gm3383	0.0019789	0.0526049	-1.441
Rtn3	0.00198092	0.0526049	1.323
Psmd3	0.00198122	0.0526049	1.429
Col26a1	0.00198212	0.0526049	1.136
Atxn2	0.00198341	0.0526049	1.738
Tma16	0.00199837	0.0527306	-1.494
Ttyh3	0.00199913	0.0527306	1.286
Klf11	0.00199971	0.0527306	1.198
Irf3	0.00200003	0.0527306	-1.232
Zbtb8a	0.0020002	0.0527306	1.24
Metap1d	0.00200609	0.0528221	-1.605
Sdf2	0.00201317	0.0529448	-1.315
Il2rb	0.0020244	0.0530996	1.634
Fabp6	0.00202562	0.0530996	2.351
Plet1	0.00202633	0.0530996	3.381
Slc43a2	0.00203764	0.053332	1.372
Gtf2h2	0.00204017	0.0533345	-1.348
Sult1d1	0.00204954	0.053468	-1.945
Ncbp2	0.00205291	0.053468	-1.427
Wbscr17	0.00205456	0.053468	-1.382
Arhgef16	0.00205505	0.053468	1.494
Il17rd	0.00206935	0.0537388	-1.206
1190002N15Rik	0.00207424	0.0537388	-1.392
Ddb2	0.0020744	0.0537388	-1.319
Defa-rs1	0.00208341	0.0537388	1.166
Tubb5	0.00208384	0.0537388	1.435
Klk1b4	0.00208667	0.0537388	-1.745
Rb1cc1	0.0020893	0.0537388	-1.617
Ndufb10	0.00208961	0.0537388	-1.285
Sfxn1	0.00209512	0.0537388	-1.278
Trpc3	0.00209623	0.0537388	-1.469
Hrsp12	0.00209686	0.0537388	-1.763
Rab33b	0.00209712	0.0537388	-1.47
Exo5	0.00209739	0.0537388	-1.31
Immp1l	0.00210011	0.0537455	-1.627
Gucd1	0.00210324	0.0537629	1.46
Abcb1a	0.00211806	0.0539188	-2.048
Scaf11	0.00212262	0.0539188	-1.318
Med16	0.00212608	0.0539188	1.387
9130008F23Rik	0.00212839	0.0539188	-1.298
Camta1	0.00213019	0.0539188	-1.27
Dgat1	0.0021307	0.0539188	-1.406
Ppp1r12a	0.00213082	0.0539188	-1.323
Pradc1	0.00213345	0.0539188	-1.389
Cdc37l1	0.0021341	0.0539188	-1.363
Ubiad1	0.00213452	0.0539188	1.299
E2f4	0.00213645	0.0539188	1.361
Spdye4b	0.00214536	0.0540815	1.146
Rhox4a2	0.00215211	0.0541559	1.165
Rpl3	0.00215623	0.0541559	-1.178
Tmc8	0.00215765	0.0541559	1.265
Vcpkmt	0.00215822	0.0541559	-1.3
Gpr107	0.00216491	0.0542617	-1.256
Mettl9	0.00217062	0.0543425	-1.256
Mgrn1	0.00217417	0.0543691	1.445
Plin5	0.00218229	0.0544834	1.118
Fry	0.00218372	0.0544834	1.314
Ube2f	0.00218638	0.0544877	-1.305
Plac8l1	0.00219119	0.0545021	-1.229
E2f1	0.00219194	0.0545021	1.215
Alkbh6	0.00219943	0.0545764	-1.236
Ubc	0.00220104	0.0545764	1.182
2010109I03Rik	0.00220241	0.0545764	3.564
Ppp1r1c	0.00220621	0.0546087	1.239
Noct	0.00221713	0.0548171	-1.985
Gabpb1	0.00222718	0.0549558	-1.429
Guca1a	0.00222889	0.0549558	-1.179
Macrod1	0.00223028	0.0549558	-1.427
Ndufb4	0.00225531	0.05551	-1.246
Pdf	0.00225932	0.0555464	-1.168
Adprh	0.00226223	0.0555553	1.32
Necab2	0.00227108	0.0557103	1.158
Tusc3	0.0022761	0.0557627	-1.431
Timm21	0.00227832	0.0557627	-1.466
Pfkp	0.00228967	0.0559476	1.612
Thap11	0.00229098	0.0559476	-1.229
Snx4	0.00231006	0.0563077	-1.361
Fyttd1	0.00231088	0.0563077	-1.593
Kcnh3	0.0023307	0.0566922	1.254
Gm3500	0.00233184	0.0566922	-1.347
Mios	0.00233697	0.056732	-1.43
Chuk	0.00233996	0.056732	-1.413
Neil1	0.00234336	0.056732	1.225
Gm17530	0.00234442	0.056732	-1.915
Ssbp3	0.00234644	0.056732	1.334
Fam222b	0.00235461	0.0567439	1.254
Cyp2c40	0.002357	0.0567439	-1.277
Cstf3	0.00235721	0.0567439	-1.29
Pld1	0.0023573	0.0567439	1.291
Pigu	0.00236091	0.0567683	1.305
Rfxank	0.00236577	0.0568227	-1.394
Krtap4-8	0.00236867	0.0568299	1.268
Ctss	0.00237482	0.056915	-1.241
Gm10717	0.00239164	0.0572187	1.439
F2rl1	0.00239272	0.0572187	1.411
Acp6	0.00239819	0.0572318	-1.398
Ttll12	0.00240237	0.0572318	1.422
Spin1	0.00240504	0.0572318	-1.234
Ints7	0.00240523	0.0572318	1.365
Gm21957	0.00240962	0.0572318	-1.24
Bcas2	0.00241005	0.0572318	-1.4
Tug1	0.00241158	0.0572318	-1.454
Srsf6	0.00241982	0.0573651	-1.19
Rundc1	0.00243052	0.0574732	1.342
Thnsl1	0.00243115	0.0574732	-1.348
Clca4b	0.00243226	0.0574732	8.033
Abcb9	0.00243746	0.0575341	1.193
Ctsa	0.00244688	0.0576943	1.306
Vps36	0.00245306	0.0577616	-1.331
Eif3c	0.00245502	0.0577616	1.159
Pam16	0.00245976	0.0578075	-1.129
Pi4ka	0.00246225	0.0578075	-1.332
Fbxw15	0.002466	0.0578334	-1.288
Tmem218	0.00247088	0.0578857	-1.434
Ywhaz	0.00248006	0.0579657	1.29
Thrap3	0.00248021	0.0579657	1.381
Zfp637	0.00248247	0.0579657	-1.301
Golga7b	0.00248574	0.0579657	1.181
Lmf1	0.00249209	0.0579657	1.164
Eps8	0.00249226	0.0579657	1.337
Zfp329	0.00249283	0.0579657	-1.521
Bbs2	0.00250225	0.0580563	-1.495
Exoc3l2	0.00250612	0.0580563	1.206
Hist1h4h	0.00250714	0.0580563	-1.442
Man2b2	0.0025113	0.0580563	1.429
Eif4ebp2	0.00251177	0.0580563	1.329
Tpgs1	0.00251265	0.0580563	-1.164
Crtc3	0.00251972	0.0581382	1.396
Ccnk	0.00252179	0.0581382	1.266
Bdh1	0.00252815	0.0581382	1.366
Tmem131	0.002529	0.0581382	1.349
Stoml2	0.00253219	0.0581382	-1.438
Tmem5	0.00253241	0.0581382	-1.739
Pigp	0.00253479	0.0581382	-1.55
Vdac3	0.00253764	0.0581425	-1.353
Efnb1	0.00255949	0.0585819	1.495
Klk1b7-ps	0.00256419	0.0586215	-1.272
Rbm17	0.00256658	0.0586215	-1.734
Mogs	0.00257282	0.0587027	1.296
Wdfy3	0.00259327	0.0588783	1.434
Tdp1	0.00259501	0.0588783	1.222
Arhgef11	0.00259567	0.0588783	1.329
1700029J07Rik	0.00259628	0.0588783	-1.294
Pafah1b1	0.00259676	0.0588783	-1.293
Suds3	0.00259848	0.0588783	-1.279
Hrc	0.00259935	0.0588783	-1.263
Cda	0.00262384	0.0593606	-1.55
Gm14295	0.00262607	0.0593606	-1.479
Tigd3	0.00263016	0.0593916	1.15
Duoxa2	0.0026457	0.0595089	2.123
Hras	0.00264604	0.0595089	-1.194
Slc7a7	0.00264784	0.0595089	1.389
Plekha1	0.00265084	0.0595089	-1.446
Fam124a	0.00265236	0.0595089	1.289
Wdr62	0.00265395	0.0595089	1.306
Spink4	0.00265439	0.0595089	1.555
Ndufaf3	0.00266473	0.0595947	-1.325
Glrx3	0.00266812	0.0595947	-1.359
Sap30l	0.00266894	0.0595947	-1.333
Tmem19	0.00267059	0.0595947	-1.375
Rnd2	0.00267405	0.0595947	-1.379
Gcnt1	0.0026755	0.0595947	-1.427
Larp1b	0.00267975	0.0595947	-1.319
Snx14	0.00268088	0.0595947	-1.437
Akt1s1	0.00268462	0.0595947	1.264
Srrd	0.00268579	0.0595947	-1.26
Smc3	0.00268906	0.0595947	-1.448
Cyp2d12	0.0026909	0.0595947	-2.223
Ehmt2	0.00269692	0.0596677	1.346
Mid1ip1	0.00271197	0.0599372	1.415
Tead3	0.00271576	0.0599372	1.243
Esco1	0.00271732	0.0599372	-1.483
BC031181	0.00272805	0.0601134	-1.172
Ppp2cb	0.00274537	0.0603994	-1.273
Echs1	0.00274904	0.0603994	-1.341
Gabarapl2	0.00274932	0.0603994	-1.271
Mphosph8	0.00277259	0.0606815	-1.382
Zfp738	0.00277339	0.0606815	-1.27
Zfp654	0.0027745	0.0606815	-1.401
Phrf1	0.0027756	0.0606815	-1.257
Ptcd2	0.00277603	0.0606815	-1.286
Snapc5	0.00278446	0.0608052	-1.422
Crygf	0.00279203	0.0608763	1.156
Poglut1	0.00279328	0.0608763	-1.259
Ykt6	0.00279833	0.0609257	1.335
S100a5	0.00280571	0.0610255	-1.24
Josd1	0.00281552	0.0611189	-1.314
Pold2	0.00281836	0.0611189	1.311
Hspb2	0.00281838	0.0611189	-1.209
Dsp	0.00282415	0.0611835	1.38
Ewsr1	0.00282702	0.0611849	1.302
Pak2	0.00283296	0.0612529	1.231
N4bp1	0.00284031	0.0613512	1.286
Snrpb2	0.0028628	0.0617611	-1.436
Snx2	0.00286493	0.0617611	-1.368
Plbd2	0.00286889	0.0617856	1.369
Msantd4	0.00287598	0.0618773	-1.345
Zfp938	0.00288798	0.0619597	-1.382
Defb8	0.00288805	0.0619597	-1.24
Rnf44	0.00289039	0.0619597	1.355
Ap3s2	0.0028948	0.0619597	-1.281
Sntn	0.00289527	0.0619597	1.171
Tle2	0.00289679	0.0619597	-1.314
Gm3213	0.00290853	0.0621242	-1.224
Scin	0.00291017	0.0621242	-1.869
Acvr1	0.00292844	0.0624173	-1.398
Fbxo11	0.0029296	0.0624173	-1.536
Olfr1491	0.00293731	0.0625208	-1.178
Acer1	0.00294968	0.0626163	-1.9
Hist1h2ak	0.0029497	0.0626163	1.504
Zbtb42	0.00295572	0.0626163	1.245
Hsd17b2	0.00295772	0.0626163	-1.406
Atp6v0b	0.00295839	0.0626163	-1.188
Cbr1	0.00295897	0.0626163	-1.247
Tlr3	0.00296298	0.0626406	1.444
Dpf2	0.00298085	0.0629067	1.47
Gm1661	0.00298132	0.0629067	1.214
Thg1l	0.0029937	0.0630054	-1.222
Adal	0.002996	0.0630054	-1.281
Atg7	0.00299952	0.0630054	1.428
Akna	0.00300034	0.0630054	1.34
Cd300a	0.0030004	0.0630054	1.239
Plxnc1	0.00301541	0.0632601	1.28
Amigo1	0.00301895	0.0632736	1.138
Dhps	0.0030252	0.063344	-1.207
Lsm10	0.00303139	0.0634128	-1.306
Sap130	0.00303836	0.063498	1.253
Etv3	0.00304189	0.063511	1.502
Det1	0.00304597	0.0635357	-1.26
Uspl1	0.00305052	0.06357	-1.446
Smpx	0.00305862	0.063624	-1.738
Marcks	0.00305893	0.063624	1.415
Aspscr1	0.00306394	0.0636677	1.223
Eif2b3	0.00306954	0.0637236	-1.559
Bcl2l12	0.0030758	0.063793	1.23
Setd1a	0.00308396	0.0638705	1.361
Gm13547	0.00308538	0.0638705	1.223
Mtcp1	0.00309291	0.0639257	-1.228
Fat4	0.00309388	0.0639257	-1.537
Qprt	0.0031045	0.0640844	1.209
Zmynd8	0.00311934	0.0643301	1.481
Otulin	0.00312476	0.0643812	-1.451
Use1	0.00313774	0.0645851	-1.464
Abca3	0.00314298	0.0645851	1.321
Gtf2h4	0.00314483	0.0645851	-1.165
Mmaa	0.00314646	0.0645851	-1.371
Wdr75	0.00316476	0.0648409	-1.252
H2afv	0.00316633	0.0648409	-1.269
Slc23a3	0.00316781	0.0648409	-1.173
Tiam1	0.00317713	0.0649366	1.223
Emid1	0.00317842	0.0649366	1.172
Fxyd4	0.0031845	0.0649559	-2.843
Wdr36	0.00318531	0.0649559	-1.346
Enthd2	0.00319951	0.0651848	1.439
Kpna1	0.0032049	0.0652339	-1.513
March5	0.00320834	0.0652432	-1.352
2210408I21Rik	0.00321742	0.0653541	-1.405
Cdca2	0.00321977	0.0653541	1.193
Foxo1	0.00322335	0.0653661	-1.246
Cldn16	0.00324932	0.0658318	-1.211
Marveld1	0.00325445	0.0658747	-1.643
Acss1	0.00325981	0.0659222	1.486
Plk1	0.00326737	0.0660142	1.853
Coq10a	0.00328015	0.0662112	-1.526
Foxk1	0.00330368	0.0666248	1.313
Xdh	0.00333099	0.0671137	1.786
Alg3	0.00334059	0.067245	1.284
Mmp28	0.0033752	0.0678793	1.193
Syap1	0.0033857	0.067982	-1.417
BC049762	0.00338652	0.067982	1.11
Slc7a5	0.00338993	0.067982	1.173
Gm14477	0.00339273	0.067982	-1.16
Arhgap11a	0.00339608	0.0679868	1.333
Kdm1b	0.00340582	0.0681195	-1.507
Adamtsl3	0.00341265	0.0681606	-1.303
Gjb1	0.00341681	0.0681606	1.43
Arhgef25	0.00341722	0.0681606	-1.51
Arhgap26	0.00342357	0.0681753	1.305
Vcpip1	0.00342419	0.0681753	-1.577
Tst	0.00343403	0.068309	-1.401
Commd9	0.00344571	0.0683354	1.208
Tmem127	0.00344654	0.0683354	1.388
Tax1bp3	0.00344719	0.0683354	-1.303
Osbpl10	0.00344784	0.0683354	1.322
Ltn1	0.00345236	0.068363	-1.26
Pi16	0.00345814	0.0684155	-1.347
Nfib	0.00346475	0.0684452	1.372
Pxn	0.0034659	0.0684452	1.291
Gnb2	0.00347631	0.0684948	1.229
Peli2	0.00348026	0.0684948	-1.608
Slc2a10	0.00348099	0.0684948	1.158
Hist1h4d	0.00348398	0.0684948	1.799
Mvd	0.00348537	0.0684948	1.772
Asb6	0.00348864	0.0684948	1.296
Sdhaf4	0.00349436	0.0684948	-1.338
B3gntl1	0.00349601	0.0684948	1.167
Mff	0.00349747	0.0684948	-1.29
Mtfmt	0.00349971	0.0684948	-1.282
Srsf2	0.00351775	0.0687864	-1.107
Mob4	0.00352671	0.0689	-1.427
Adck4	0.00353356	0.0689722	1.508
4932427H20Rik	0.00354002	0.0690366	1.179
Gm6682	0.00354557	0.0690833	1.422
Otub1	0.0035524	0.06915	1.463
Slc34a1	0.00355531	0.06915	1.311
Rpa1	0.00356772	0.0693297	1.359
Rmi2	0.00357645	0.0694378	1.128
LOC100861615	0.00359033	0.0696315	-1.292
Ceacam18	0.0035928	0.0696315	-1.687
Mgst1	0.00359738	0.0696587	-1.437
Wwc2	0.0036239	0.0701102	-1.392
Lars2	0.00362715	0.070111	1.229
Syk	0.00363833	0.070265	1.331
Aatf	0.0036585	0.0705815	-1.371
Ophn1	0.00366687	0.0705815	-1.186
Gm19670	0.00366957	0.0705815	-1.24
Dnase1l1	0.00366983	0.0705815	-1.458
Mettl5	0.00367084	0.0705815	-1.41
Reep6	0.00367573	0.0706134	-1.409
Dgkh	0.00368992	0.0708238	-1.36
Smoc2	0.00370243	0.0709762	1.146
Cebpzos	0.00370435	0.0709762	-1.357
Rag1	0.00370773	0.0709788	-1.891
Map3k4	0.00371409	0.0710384	1.16
Gm9958	0.00372339	0.0711326	-1.503
Sbk1	0.00372551	0.0711326	-1.187
Taz	0.00372887	0.0711346	-1.16
Ccdc142	0.00374996	0.0714747	-1.264
Dhx15	0.00376415	0.0716827	-1.367
Cast	0.00378795	0.0720731	1.262
Utp14b	0.00379492	0.0721431	-1.97
Ubqln2	0.00381164	0.072398	1.262
Cactin	0.00382616	0.0726107	1.2
Hebp1	0.00383868	0.0726109	-1.22
Bhlhe40	0.00383895	0.0726109	1.397
1700016H13Rik	0.00383928	0.0726109	-1.182
Mitd1	0.00384191	0.0726109	-1.486
Nudt22	0.00384276	0.0726109	-1.307
Purb	0.00385794	0.0728294	-1.506
Mmadhc	0.00386232	0.0728294	-1.342
Polr2h	0.00386867	0.0728294	-1.308
Cwf19l1	0.00387028	0.0728294	-1.268
Wwox	0.00387118	0.0728294	1.252
Il4ra	0.00387537	0.0728294	2.033
Psmg3	0.00387762	0.0728294	-1.223
5730559C18Rik	0.00388284	0.0728321	1.395
Atp6v1c1	0.00388442	0.0728321	-1.431
Tmem18	0.00388925	0.0728602	-1.309
Izumo4	0.00389627	0.0729128	-1.28
Psenen	0.00389872	0.0729128	-1.118
Hlcs	0.00390563	0.0729761	1.234
Dr1	0.00390878	0.0729761	-1.252
Zswim1	0.00392362	0.0731907	1.356
Lamb3	0.00394184	0.0733184	1.597
Pmpca	0.00394668	0.0733184	1.355
Aebp2	0.00394732	0.0733184	-1.349
Nxpe2	0.00394749	0.0733184	-2.129
Rcor3	0.00395251	0.0733184	1.322
Ncf2	0.00395507	0.0733184	1.575
Ormdl2	0.00396075	0.0733184	-1.288
Laptm4b	0.00396274	0.0733184	-1.189
Gipc2	0.00396476	0.0733184	-1.304
C330018D20Rik	0.00396835	0.0733184	-1.468
Cdk7	0.00396856	0.0733184	-1.284
Ppil1	0.00397067	0.0733184	1.204
Grhl3	0.00399061	0.0735462	1.217
Cit	0.00399231	0.0735462	1.249
Diablo	0.0039961	0.0735462	-1.245
En1	0.00399646	0.0735462	1.132
Tatdn3	0.00400266	0.0735985	-1.242
Asb8	0.00401461	0.0737562	1.284
Slc6a9	0.00402202	0.0737795	1.192
Hgs	0.00402262	0.0737795	1.431
Sec11a	0.00402636	0.0737863	-1.211
Fpgt	0.0040361	0.0739029	-1.853
Gramd2	0.00405843	0.0741983	1.226
Zc3h3	0.00405902	0.0741983	1.307
Zfp3	0.00406385	0.0742247	-1.191
Fermt1	0.00406873	0.0742517	-1.204
Pnpla1	0.00407647	0.0743311	1.204
Mknk2	0.00409128	0.0745271	1.46
Cd9	0.00409403	0.0745271	-1.174
Tmem91	0.00409873	0.0745474	1.166
Ugdh	0.00410196	0.0745474	-1.53
Atp6v1d	0.00410751	0.0745862	-1.522
Seh1l	0.0041165	0.0746369	-1.231
Exosc7	0.00411869	0.0746369	-1.343
Tmem219	0.00412053	0.0746369	-1.155
2410004B18Rik	0.00413437	0.0748256	-1.193
Acin1	0.00414074	0.0748431	1.194
Cd7	0.00414218	0.0748431	1.341
Rdh14	0.0041465	0.0748477	-1.337
Slamf1	0.00414927	0.0748477	1.254
Ahnak2	0.004155	0.0748821	-1.729
Surf1	0.00416106	0.0748821	-1.287
Tacc3	0.0041618	0.0748821	1.23
Pex7	0.00416816	0.0748821	-1.565
Npcd	0.00416831	0.0748821	1.444
Fchsd1	0.00417172	0.0748821	1.238
Gata1	0.00419287	0.0751691	1.186
H13	0.00419457	0.0751691	1.306
Kifc1	0.00419961	0.0751691	1.151
Cnppd1	0.00420144	0.0751691	1.373
Lmbrd1	0.00421123	0.0752797	-1.33
Tm7sf3	0.00421451	0.0752797	1.146
Lrrc8b	0.00421803	0.0752812	1.411
Dld	0.00423188	0.0753126	-1.5
Ska3	0.00423292	0.0753126	1.471
Ell3	0.00424255	0.0753126	-1.308
Amz2	0.00424375	0.0753126	-1.459
Nfkbiz	0.00424405	0.0753126	1.465
Ndufv2	0.00424977	0.0753126	-1.277
Akr1c12	0.00425203	0.0753126	-1.423
Natd1	0.00425213	0.0753126	1.128
Olfr1294	0.00425289	0.0753126	-1.19
Cab39	0.00425549	0.0753126	-1.2
Ttc30b	0.00425818	0.0753126	-1.501
Fstl4	0.00426168	0.0753126	1.279
Emc1	0.00426453	0.0753126	1.36
Ces1b	0.00427999	0.0755246	-1.188
Srrm2	0.00429464	0.0756802	1.602
Mrrf	0.00429898	0.0756802	-1.309
Metap1	0.00429919	0.0756802	-1.231
Cbarp	0.0043124	0.0758383	1.363
Crtc2	0.0043151	0.0758383	1.586
Capn7	0.00432939	0.0760284	-1.284
Lgr5	0.00433581	0.0760634	1.135
Surf2	0.00433834	0.0760634	-1.326
Copg1	0.00435017	0.0762098	1.322
Nabp2	0.00437913	0.0766184	1.178
Ctxn3	0.0043805	0.0766184	-1.35
Pax2	0.00439044	0.0767311	1.128
Chmp2a	0.00439431	0.0767373	-1.225
Bcl11a	0.00440901	0.0769327	1.319
Hsd17b10	0.00442211	0.0770609	-1.223
Mcm5	0.0044234	0.0770609	1.561
AI837181	0.00444306	0.0772836	1.411
Wdfy2	0.00444325	0.0772836	1.167
Cpox	0.00445347	0.0773998	-1.31
Mboat7	0.00446822	0.0775946	1.578
Gm13841	0.00448028	0.0777423	1.177
Gm11007	0.00450022	0.0779877	-1.399
Necap1	0.00450359	0.0779877	-1.262
Serf1	0.00450512	0.0779877	-1.562
Ttf2	0.00451226	0.0780495	1.14
Glrx5	0.00451917	0.0781073	-1.154
Ccr4	0.00453252	0.0782499	1.154
Fbxo46	0.00453457	0.0782499	1.322
Gltscr1l	0.00454222	0.0783202	1.193
Cnep1r1	0.00455067	0.0784041	-1.395
Chordc1	0.00456235	0.0785434	-1.389
Etl4	0.0045736	0.0786685	1.48
Dennd3	0.0045768	0.0786685	1.276
Rbm4b	0.00459055	0.0787872	-1.293
Sec61a1	0.00459215	0.0787872	1.219
Aup1	0.00459451	0.0787872	-1.197
Slc44a2	0.0046213	0.0791292	1.503
Zfp157	0.00462363	0.0791292	-1.26
Bahd1	0.00462705	0.0791292	1.205
BC026585	0.00462892	0.0791292	-1.405
Rpa2	0.00464323	0.0793119	1.223
Pctp	0.00465128	0.0793874	1.182
Cuta	0.00465846	0.0794479	1.161
Eif3f	0.00467412	0.0796511	-1.113
Slc29a3	0.00467765	0.0796511	1.136
Supt7l	0.00469143	0.0798082	1.285
1700063H04Rik	0.00469586	0.0798082	-1.164
4930432M17Rik	0.00470054	0.0798082	1.176
Mybbp1a	0.00470564	0.0798082	1.238
Ddx3x	0.00470603	0.0798082	-1.443
Lpcat4	0.00470876	0.0798082	1.636
Rhoc	0.004719	0.0799198	-1.324
Nufip2	0.00472366	0.0799369	-1.48
Smek1	0.00474157	0.0801781	-1.253
Arf3	0.00475133	0.080281	1.328
Spdl1	0.00476516	0.0804526	1.103
Foxp1	0.00480114	0.0809975	1.365
Pdp2	0.00481314	0.0810398	-1.446
Ppdpf	0.00481581	0.0810398	-1.233
Cuedc2	0.00481585	0.0810398	-1.228
Hapln1	0.00481846	0.0810398	-1.257
Adam9	0.0048232	0.0810571	1.279
Zfp84	0.0048315	0.0810749	-1.336
Trappc4	0.00483166	0.0810749	-1.249
Arih2	0.00484962	0.0813139	-1.21
Dusp23	0.00487997	0.0817601	-1.341
Prpf3	0.00489049	0.0818736	-1.368
Wfikkn1	0.00489487	0.0818843	1.199
Slc16a3	0.00490506	0.0819077	1.29
Cyba	0.00491056	0.0819077	1.345
Cav3	0.00492156	0.0819077	-1.225
Pola2	0.00492287	0.0819077	1.519
Gm3317	0.00492334	0.0819077	-1.282
Gm3488	0.00492334	0.0819077	-1.282
Ksr1	0.00492565	0.0819077	1.44
Rpl7l1	0.00492622	0.0819077	-1.202
Tcea2	0.00493206	0.0819425	-1.257
Ces1d	0.00493659	0.0819556	-2.207
Prkab1	0.00494464	0.0819725	1.473
Gm21814	0.0049451	0.0819725	-1.661
Acaca	0.00495362	0.0820516	1.297
Txndc15	0.0049603	0.0821001	-1.207
Gm10382	0.0049763	0.0822528	1.631
Sln	0.00497704	0.0822528	-1.263
Hinfp	0.00499519	0.0824841	-1.144
Ncapd2	0.00499921	0.0824841	1.298
Cdk10	0.00500235	0.0824841	1.255
Gcc2	0.00503055	0.0828335	1.432
Pdp1	0.00503602	0.0828335	-1.368
2410015M20Rik	0.005037	0.0828335	-1.155
Triap1	0.00504148	0.0828335	-1.229
Ncoa1	0.00504578	0.0828335	1.36
Tnk2	0.00504625	0.0828335	1.302
Dpys	0.00506276	0.0830421	1.133
Zar1l	0.00506681	0.0830463	-1.14
Tlx2	0.00507667	0.0831038	1.163
4930453N24Rik	0.00507791	0.0831038	-1.273
Hist1h2be	0.00509152	0.0832438	-1.639
Fam96b	0.0050961	0.0832438	-1.148
Zfp54	0.00510069	0.0832438	-1.323
Bpifb3	0.00510168	0.0832438	-1.177
Tapbp	0.00510834	0.0832903	1.485
Gm17374	0.00511753	0.0833384	1.215
BC017158	0.00511891	0.0833384	1.243
Sfi1	0.00515183	0.0837477	1.276
Tbc1d20	0.00515613	0.0837477	1.197
Ap1s3	0.00515736	0.0837477	-1.273
1190007I07Rik	0.00515936	0.0837477	-1.304
Maob	0.00517177	0.0838869	-1.633
Capns1	0.00518754	0.0840805	1.272
C1d	0.0051991	0.0842054	-1.479
Gpr1	0.00520317	0.0842091	1.184
Atp1b4	0.00521143	0.0842803	1.183
9030617O03Rik	0.00523421	0.0845862	1.33
Lyplal1	0.00525017	0.0847161	-1.336
Ttll7	0.00525046	0.0847161	-1.317
Prdx3	0.00525386	0.0847161	-1.352
Nxpe5	0.00527271	0.0849574	1.26
Zfp945	0.00528819	0.0851442	-1.424
Tuba1b	0.00529614	0.0852094	1.376
Iyd	0.00531396	0.0854333	-1.389
Lrriq3	0.00532027	0.0854719	-1.207
Gm4791	0.00533215	0.0856	1.11
Pigw	0.00533795	0.0856303	-1.431
Gm5803	0.00535023	0.0856858	-1.276
Tax1bp1	0.00535275	0.0856858	1.359
Sytl3	0.00535316	0.0856858	1.125
Hexa	0.00537027	0.0858968	1.2
Cdc20b	0.00537612	0.0859275	1.185
Xpr1	0.00541816	0.0865056	-1.49
Itga3	0.00542595	0.0865056	1.446
Pnma5	0.00543055	0.0865056	1.153
Rxrb	0.00543477	0.0865056	1.37
Dimt1	0.00544263	0.0865056	-1.239
Kif18b	0.00544276	0.0865056	1.191
Fkrp	0.00544553	0.0865056	-1.254
Srsf5	0.00544891	0.0865056	1.334
Wdr81	0.00545243	0.0865056	1.332
Pdzd11	0.00545538	0.0865056	-1.271
Tox	0.00545577	0.0865056	1.38
Nol6	0.00547952	0.0867411	1.371
Nat9	0.00548179	0.0867411	-1.283
Mrps36	0.00548251	0.0867411	-1.234
Stat2	0.00549427	0.0868642	1.379
Gtf3c1	0.00549881	0.0868732	1.147
Rnaseh2c	0.00552345	0.0870054	-1.233
Aamdc	0.00552623	0.0870054	-1.466
Hoxc4	0.00552849	0.0870054	1.137
2610528A11Rik	0.00553423	0.0870054	1.4
Ube2q2	0.00553423	0.0870054	-1.449
Rhox4a	0.00553937	0.0870054	1.163
Hgh1	0.00554058	0.0870054	-1.235
Slbp	0.00554266	0.0870054	1.166
Brix1	0.00554296	0.0870054	-1.415
Gm20721	0.00557356	0.0873997	1.39
Rc3h2	0.00557915	0.0873997	-1.207
Slc12a8	0.00558006	0.0873997	1.553
Pfkm	0.00558648	0.0874376	-1.235
Golgb1	0.00559297	0.0874767	1.386
Ccdc170	0.00560522	0.0876056	1.188
Bsn	0.00563578	0.0879733	1.141
Pym1	0.00564277	0.0879733	1.168
Adnp2	0.00564565	0.0879733	-1.273
Acap2	0.00564614	0.0879733	-1.331
Armc5	0.00565628	0.0879733	1.198
Zmpste24	0.00566634	0.0879733	-1.211
Vdr	0.00566792	0.0879733	1.426
Fam110a	0.00567546	0.0879733	1.216
Med21	0.00567606	0.0879733	-1.294
Gm14476	0.00568101	0.0879733	-1.19
Gm14479	0.00568101	0.0879733	-1.19
Gm14482	0.00568101	0.0879733	-1.19
Gm14483	0.00568101	0.0879733	-1.19
Capn5	0.00568799	0.0879827	1.548
Tmlhe	0.00568966	0.0879827	-1.484
Fnbp1	0.00570285	0.0881244	-1.422
Ptgr2	0.00570902	0.0881575	-1.377
Wdr45b	0.00574332	0.0886246	-1.242
Arl6	0.00575749	0.0886856	-1.422
Utp6	0.00575793	0.0886856	-1.317
Rab3d	0.00575943	0.0886856	1.401
Tmem89	0.00576801	0.0887376	1.119
Nucb1	0.00577092	0.0887376	1.32
N6amt2	0.00578342	0.0888232	-1.249
AI413582	0.0057868	0.0888232	-1.144
Slc17a5	0.00579135	0.0888232	-1.286
Itprip	0.00579273	0.0888232	1.175
Uhrf1	0.00579773	0.0888376	1.431
Tuba4a	0.00580355	0.0888645	1.291
Golga2	0.00580997	0.0889007	1.319
Yars2	0.0058194	0.0889827	-1.407
Tln2	0.00583823	0.0891612	1.234
Zfp110	0.00584097	0.0891612	-1.241
Ttc7	0.00584649	0.0891612	1.176
Cd209f	0.00584908	0.0891612	-1.162
Bms1	0.00585151	0.0891612	-1.244
Ehd4	0.00585552	0.0891612	1.441
Nudt21	0.00586003	0.0891678	-1.42
Scd1	0.00587068	0.0892168	1.696
Ccdc58	0.00587926	0.0892168	-1.354
Ccnh	0.00587952	0.0892168	-1.348
Tm2d1	0.00587956	0.0892168	-1.535
Psmf1	0.00588608	0.0892539	1.369
Tceb1	0.00589358	0.0893056	-1.298
Lsm1	0.00590608	0.0894257	-1.306
Nckap5	0.00591227	0.0894257	1.454
Pitx2	0.00591712	0.0894257	1.149
Cntrl	0.00591785	0.0894257	1.291
Dsc2	0.00593968	0.0896796	1.403
Ube2w	0.00594285	0.0896796	-1.225
Anks3	0.00597601	0.0900619	-1.187
Olfr1428	0.00597641	0.0900619	-1.174
Rad54l	0.00600368	0.0904105	1.162
Sstr5	0.0060084	0.0904194	1.205
Csnk1g3	0.00603658	0.0907811	-1.13
Selenbp1	0.00606191	0.0909766	-1.749
Trp53rkb	0.00606459	0.0909766	-1.169
Fam189a1	0.00606493	0.0909766	1.338
Slain1	0.00606622	0.0909766	1.178
Klf16	0.00610247	0.0913032	1.164
Fkbp1a	0.00610452	0.0913032	1.217
Bmp7	0.00610552	0.0913032	1.47
St14	0.00610866	0.0913032	1.38
Ptdss1	0.00610886	0.0913032	-1.498
Gca	0.0061194	0.0913575	-1.52
Snrpg	0.00612084	0.0913575	1.113
Crk	0.00613466	0.0914594	1.157
Bex4	0.00613634	0.0914594	-1.144
Elp4	0.00614345	0.0914594	-1.422
Armcx3	0.00614439	0.0914594	-1.566
Cstf2	0.00615406	0.0915412	1.225
Taf12	0.00617147	0.0916782	-1.237
Ntf5	0.00617165	0.0916782	1.186
Prickle3	0.00619399	0.091927	1.369
Preb	0.00619947	0.091927	1.286
Rdh5	0.00620101	0.091927	-1.266
Tdg	0.00620914	0.0919852	1.525
Zfp493	0.00624172	0.0923949	-1.222
Actrt1	0.00624524	0.0923949	1.189
Nudt4	0.00626081	0.0925301	-1.283
Ndufb9	0.00626284	0.0925301	-1.19
2310061N02Rik	0.00627048	0.0925345	1.154
Fam32a	0.00627466	0.0925345	-1.171
Med9	0.00628229	0.0925345	1.176
Abce1	0.00629181	0.0925345	-1.416
Bin3	0.00629392	0.0925345	1.229
Gtse1	0.00629875	0.0925345	1.296
Clk1	0.00630329	0.0925345	-1.266
Prss32	0.00630454	0.0925345	1.361
0610009B22Rik	0.00630532	0.0925345	-1.577
Gm7951	0.00630565	0.0925345	1.126
Defb12	0.00630965	0.0925345	-1.118
Tmem216	0.00634424	0.092945	-1.177
Zfp414	0.00634782	0.092945	1.369
Supv3l1	0.00635225	0.092945	-1.323
Car12	0.0063586	0.092945	1.328
Lrrc57	0.00635961	0.092945	-1.232
Mvp	0.00636313	0.092945	1.269
Slc30a6	0.00637796	0.093068	-1.33
Sgta	0.00638005	0.093068	1.308
Scamp3	0.00640697	0.0933983	1.166
Vps35	0.00642155	0.0935445	-1.278
Hykk	0.00642555	0.0935445	-1.419
Arl8a	0.00645446	0.0939029	1.456
Sap30bp	0.00646709	0.0940242	-1.233
E2f7	0.00648463	0.0941685	1.272
Cox7a1	0.00648562	0.0941685	-1.466
Cyp4f17	0.00649111	0.0941857	1.118
Foxg1	0.00649656	0.0942023	1.145
A930004D18Rik	0.00650548	0.0942498	1.127
Disp1	0.00650845	0.0942498	-1.287
Btaf1	0.00651857	0.0943339	-1.416
Tex261	0.00653338	0.0944563	-1.194
Gdf7	0.0065408	0.0944563	1.146
Ano10	0.00654264	0.0944563	-1.633
Gm5485	0.00655139	0.0944563	-1.404
Ociad2	0.00655985	0.0944563	-1.53
Syce3	0.0065645	0.0944563	-1.171
Fbxo28	0.00656617	0.0944563	-1.216
Fbxl15	0.0065687	0.0944563	-1.211
Ciz1	0.00656964	0.0944563	1.3
Actb	0.00657307	0.0944563	1.158
Faah	0.00657451	0.0944563	1.197
Gtf2h1	0.00657919	0.0944614	-1.246
Elf2	0.00658762	0.0945204	1.399
Zdhhc18	0.00659649	0.0945858	1.395
Bcl2l1	0.00660156	0.0945965	-1.217
Gpn2	0.00661929	0.0947884	-1.177
Mterf1a	0.00664188	0.0949495	-1.266
Dennd1a	0.0066483	0.0949495	-1.212
Cenpn	0.00665026	0.0949495	1.235
Brd7	0.00665131	0.0949495	-1.251
Opa3	0.00665223	0.0949495	1.179
Ripk3	0.00666402	0.094979	2.146
Mms19	0.00666532	0.094979	1.259
Galns	0.00666957	0.094979	1.404
Sec23b	0.00667986	0.094979	1.317
Pdxdc1	0.00668436	0.094979	1.183
Ankzf1	0.00668444	0.094979	1.38
Olfr66	0.0066882	0.094979	1.117
Msmp	0.00668903	0.094979	1.313
Cfap46	0.00669428	0.0949919	1.108
Ccs	0.00670619	0.0950992	-1.377
Iffo2	0.00671357	0.0951422	-1.347
Lad1	0.00673185	0.095302	1.482
Jmjd4	0.00673355	0.095302	-1.194
Mrgbp	0.00675467	0.0955391	-1.161
Prex1	0.00676807	0.0956667	1.345
Olfr972	0.00677681	0.0957284	-1.244
Msl2	0.00679147	0.0958221	-1.443
Nfatc2ip	0.00680227	0.0958221	1.159
Gm14419	0.00680289	0.0958221	-1.364
Gm2004	0.00680289	0.0958221	-1.364
Olfr266	0.00680533	0.0958221	-1.18
Myo18a	0.00681542	0.0958502	1.348
Plxnb2	0.00681609	0.0958502	1.347
Lpp	0.00684553	0.0962023	1.415
Kif2c	0.00685719	0.0962914	1.498
Nagpa	0.00686302	0.0962914	1.288
Pbx4	0.00686802	0.0962914	1.167
Krt31	0.00687452	0.0962914	1.11
Lasp1	0.00687657	0.0962914	1.398
Fam84b	0.00688189	0.0962914	-1.168
Sec24a	0.00688547	0.0962914	1.208
Moap1	0.00688707	0.0962914	-1.461
Svopl	0.00690382	0.0963893	-1.12
Psma1	0.00690675	0.0963893	-1.22
Grb14	0.00690729	0.0963893	-1.708
Ift22	0.0069255	0.0965818	-1.223
Cd5	0.00694347	0.0967707	1.186
Rdm1	0.00696305	0.0969391	-1.407
Rnf123	0.00696441	0.0969391	1.324
Med15	0.00697094	0.0969683	1.353
Gm3667	0.00698275	0.0970709	-1.247
Ap4s1	0.00698724	0.0970716	-1.287
Gid8	0.00699839	0.0971586	-1.425
Carm1	0.00700238	0.0971586	1.366
Arl4a	0.0070073	0.0971652	-1.411
Prosc	0.0070163	0.0972284	1.141
Cnot7	0.00702674	0.0973114	-1.307
Gm13286	0.00704781	0.0975142	1.141
Ttc14	0.00705029	0.0975142	-1.275
Tcte2	0.00708782	0.0979151	1.158
Kctd11	0.00708823	0.0979151	-1.286
Gm6232	0.00710238	0.0979707	1.185
Lpar5	0.00710546	0.0979707	1.455
Mptx1	0.00710696	0.0979707	-2.337
Adamts8	0.00711341	0.0979707	1.146
Ticrr	0.00711529	0.0979707	1.303
Gm14137	0.00712108	0.0979707	1.559
Gapdh	0.00712359	0.0979707	1.205
Ppt2	0.00713536	0.0980708	-1.363
Ube2l3	0.00714121	0.0980896	1.153
Zfp330	0.00714658	0.0981018	-1.252
Rnf26	0.00716196	0.0982046	1.175
Mvk	0.00716304	0.0982046	1.367
Snx33	0.00716991	0.0982371	-1.22
Ints5	0.00719922	0.098577	1.164
Crip1	0.00721041	0.0986221	-1.158
Midn	0.00721152	0.0986221	1.566
Rabif	0.00722144	0.0986528	-1.171
Top1	0.00722964	0.0986528	1.288
Ick	0.00723009	0.0986528	1.54
Mrs2	0.0072318	0.0986528	-1.297
Mfap1a	0.00724095	0.098716	-1.282
Rgp1	0.00727284	0.0990371	1.234
Chic2	0.00727414	0.0990371	-1.346
Rogdi	0.00727808	0.0990371	1.426
Spin4	0.00728746	0.0991031	-1.199
Abtb2	0.00731703	0.0993702	-1.414
Znhit1	0.0073198	0.0993702	1.28
Tomm70a	0.00732073	0.0993702	-1.34
Prmt2	0.00733458	0.0994966	-1.451
Slc25a22	0.00734892	0.0996293	1.181
Tas2r126	0.00735735	0.0996465	-1.137
Nhsl1	0.00736261	0.0996465	1.351
Gm10135	0.00736385	0.0996465	1.566
Map1lc3a	0.00737445	0.0997111	-1.26
Ddx24	0.00737773	0.0997111	1.314
Tspan31	0.00738856	0.0997957	1.297
S100z	0.00740534	0.0999606	-1.283
Car4	0.00741834	0.100074	-1.654
Mina	0.00742357	0.100083	-1.243
Clec14a	0.00743884	0.100227	-1.261
Bpifb9b	0.00744514	0.100251	1.162
Smndc1	0.00746495	0.100455	-1.27
Pbx2	0.00747662	0.100551	-1.339
Lyrm7	0.00749503	0.100736	-1.189
Fbxo38	0.00750135	0.100759	-1.363
Rab35	0.0075066	0.100768	1.203
Alg11	0.00753192	0.101046	-1.296
Fam178a	0.00754234	0.101124	-1.281
Aasdhppt	0.00754801	0.101138	-1.378
Sp2	0.00756493	0.101242	1.296
Isx	0.00756502	0.101242	2.379
Tcaf3	0.0075825	0.10141	1.185
1700020A23Rik	0.00758799	0.10141	1.121
Rnf7	0.00759148	0.10141	-1.229
BC049352	0.0076003	0.101466	1.177
Polr2l	0.00761343	0.101562	-1.177
Gm12657	0.0076184	0.101562	-1.181
Rasal1	0.00762262	0.101562	1.13
Nnat	0.00762909	0.101562	1.244
Pklr	0.00763073	0.101562	1.204
Mga	0.00764319	0.101617	-1.352
Tmem161a	0.00764414	0.101617	1.223
Dusp10	0.00765171	0.101656	1.456
Eri2	0.00766113	0.101719	-1.178
Mrps33	0.00766928	0.101766	-1.292
Rhob	0.00769391	0.101992	1.485
Rmrp	0.0076957	0.101992	1.18
Zfp524	0.00771333	0.102072	1.204
B930078G14Rik	0.00771343	0.102072	1.207
Nfu1	0.00771566	0.102072	-1.349
Isca1	0.00774304	0.102372	-1.188
Nmd3	0.00775401	0.102455	-1.199
Gm14410	0.00776514	0.10254	-1.398
Ccar2	0.00778974	0.102652	1.173
Gm3629	0.00779673	0.102652	-1.267
Gm3739	0.00779673	0.102652	-1.267
Smim8	0.00779705	0.102652	-1.42
Yy1	0.00779709	0.102652	-1.257
Trub1	0.00780712	0.102699	-1.163
Mob3a	0.00781	0.102699	1.186
Uts2r	0.00782679	0.102858	1.141
G3bp2	0.00784282	0.102977	-1.169
Yap1	0.00784528	0.102977	1.158
Asxl1	0.00790184	0.103629	1.273
Foxred1	0.00790899	0.103629	1.129
Ranbp2	0.0079092	0.103629	-1.519
Pdcd6	0.0079143	0.103634	-1.375
Ppp1r10	0.00792192	0.103672	1.332
Ap3s1	0.00796306	0.104148	-1.35
Tspyl1	0.00797949	0.104301	1.345
Pwp1	0.00800171	0.104529	-1.249
Mast4	0.00802399	0.104751	1.344
Brcc3	0.00802832	0.104751	-1.289
Hax1	0.00804288	0.104879	-1.247
Syvn1	0.00805571	0.104934	1.282
Rundc3b	0.00806063	0.104934	-1.497
Tomm20	0.0080658	0.104934	-1.209
Gm17304	0.0080663	0.104934	1.23
Tldc1	0.00809093	0.10509	1.18
Zfp944	0.00809191	0.10509	-1.289
Gm10721	0.00809471	0.10509	1.414
Fbxo7	0.0081017	0.10509	-1.198
Cand1	0.00810253	0.10509	-1.235
Hsbp1	0.00811925	0.10509	1.113
Exoc3	0.00812064	0.10509	-1.22
Arhgef1	0.00812152	0.10509	1.317
Krtap5-5	0.00812156	0.10509	-1.135
2810025M15Rik	0.00812912	0.105105	-1.302
Mcmbp	0.00813481	0.105105	-1.23
Hint1	0.00813708	0.105105	-1.176
Ubl7	0.00815999	0.105339	1.352
Mrpl38	0.00816547	0.105347	1.206
1600012H06Rik	0.00818204	0.105499	-1.375
Mrpl39	0.00819866	0.105651	-1.192
D10Jhu81e	0.00821873	0.105847	-1.313
Sulf2	0.00823537	0.10596	2.536
Malt1	0.0082372	0.10596	1.435
Sh3rf2	0.00824321	0.105975	1.406
Skap2	0.00825606	0.106078	1.181
Slc6a6	0.00826381	0.106115	1.31
Cript	0.00827236	0.106163	-1.357
Foxi3	0.00829445	0.106285	1.142
Rccd1	0.00829642	0.106285	1.367
Dmp1	0.00829649	0.106285	-1.287
Opn4	0.00830251	0.1063	1.144
Smchd1	0.00830784	0.106306	-1.374
Pnpla8	0.00831759	0.106308	-1.446
Gpr89	0.00831771	0.106308	-1.336
Sdhaf2	0.00832346	0.10632	-1.151
Tstd2	0.0083304	0.106346	-1.245
Btn1a1	0.00833961	0.106402	-1.133
Hdlbp	0.00835287	0.106459	1.2
Gm10801	0.00835379	0.106459	1.39
E330021D16Rik	0.00838327	0.106772	1.138
Gimap5	0.00841165	0.107071	1.151
Wdr83	0.00842937	0.107131	-1.159
Klk6	0.00843376	0.107131	-1.16
Sf3a1	0.00843402	0.107131	1.382
Yipf5	0.00844524	0.107131	-1.223
Vopp1	0.00844899	0.107131	1.304
Sec31a	0.00845041	0.107131	1.383
Lrrc29	0.00845065	0.107131	1.154
Zxdb	0.00847397	0.107365	-1.372
Zfp526	0.00849255	0.107538	1.259
Mapk7	0.00854531	0.108143	1.2
Bpifb6	0.00855473	0.1082	1.114
Ankrd13a	0.00857771	0.108428	1.226
Gm9869	0.00858307	0.108433	1.191
Med12	0.00859032	0.108462	1.241
Ruvbl1	0.00859746	0.10849	-1.292
Ddah1	0.00862611	0.108788	2.746
Rab8b	0.00863995	0.1089	1.528
Atf6b	0.00864771	0.108935	1.409
Nsf	0.00866734	0.10912	1.598
Prrg4	0.00868798	0.109317	2.263
Gm8615	0.00870612	0.109388	1.155
Tmub1	0.0087103	0.109388	1.301
Akap9	0.00871263	0.109388	1.253
Xrcc4	0.00871366	0.109388	-1.162
Umod	0.00872469	0.109406	1.148
Irgq	0.00872511	0.109406	1.179
Lin7b	0.00873248	0.109435	1.112
Rhbg	0.00874127	0.109435	-1.493
Espl1	0.00874242	0.109435	1.185
Noc3l	0.00875112	0.109482	-1.22
Tmem204	0.00876097	0.109514	-1.263
Sncb	0.00876375	0.109514	1.194
Amigo3	0.0087692	0.109518	1.229
Higd1b	0.00877818	0.109518	-1.156
Rhox4c	0.00877902	0.109518	1.169
Papola	0.00880983	0.109757	-1.329
Asf1b	0.00881374	0.109757	1.761
Vmn2r57	0.00881524	0.109757	-1.189
Klk1b24	0.00881826	0.109757	-1.231
Parva	0.00884255	0.109997	1.267
Trim17	0.00886119	0.110166	-1.444
Clec3b	0.00886898	0.110195	-1.457
Zfp697	0.00887362	0.110195	-1.166
Prdx6	0.00888326	0.110252	-1.292
Ppm1a	0.00889761	0.110368	-1.309
Mblac2	0.00890337	0.110377	-1.258
Pgm5	0.00891366	0.110442	-1.429
Mcm8	0.0089625	0.110984	-1.181
Cdk16	0.00897577	0.111027	1.361
Usp7	0.00897612	0.111027	1.222
Bcdin3d	0.00899046	0.111141	-1.165
2410016O06Rik	0.00900895	0.111259	-1.259
Hist1h2bc	0.00901018	0.111259	-1.24
Ktn1	0.00901749	0.111287	-1.309
Ptk7	0.00903183	0.111401	1.382
Zfp292	0.0090397	0.111435	-1.342
Ldah	0.00904913	0.111467	1.393
Arpc5l	0.0090525	0.111467	-1.268
Cenpt	0.00907144	0.11161	1.493
Wdr61	0.00907456	0.11161	-1.305
BC089597	0.00908473	0.11161	-1.298
2900026A02Rik	0.00908868	0.11161	1.688
Psmc6	0.00908961	0.11161	-1.243
Pthlh	0.00915205	0.112247	-1.137
Nmu	0.00915977	0.112247	-1.415
Tango6	0.00916742	0.112247	1.14
Zranb1	0.00916857	0.112247	-1.495
Spop	0.00917061	0.112247	-1.264
Gm10217	0.00917472	0.112247	1.248
Sharpin	0.00917978	0.112247	1.198
Hist1h3i	0.00918246	0.112247	1.316
Tmem165	0.0091877	0.112248	-1.277
Col1a1	0.00920041	0.112341	1.4
Tm2d3	0.00921392	0.112443	-1.241
Gpr55	0.00924178	0.11272	1.197
Cmbl	0.00927187	0.113024	-1.456
Cpne2	0.00930527	0.113368	1.229
Srp19	0.00932082	0.113458	1.351
Gripap1	0.0093238	0.113458	-1.202
1700017B05Rik	0.00932826	0.113458	1.222
Cfap20	0.00934895	0.113596	-1.273
Prkd2	0.00934997	0.113596	1.348
Tex30	0.00935885	0.113641	-1.467
Cklf	0.00937788	0.113809	-1.322
Cpeb3	0.00939035	0.113897	1.124
Timm8b	0.00939862	0.113934	-1.269
Slc9a6	0.00943388	0.114243	-1.226
Nlrp9b	0.00943456	0.114243	-1.636
Depdc1a	0.00944095	0.114257	1.419
Zdhhc8	0.00944655	0.114262	-1.493
Dynlt1a	0.00946205	0.114386	1.156
Tspan9	0.00946826	0.114387	1.156
Lrp5	0.00947254	0.114387	1.232
Ly6c1	0.0094995	0.114649	2.603
Hist1h2ao	0.00954783	0.115105	1.235
Hist1h2ap	0.00954783	0.115105	1.235
Pet117	0.00956173	0.115209	1.193
Kifc5b	0.0095784	0.115347	1.107
Hdgfl1	0.00959441	0.115444	1.149
Ampd3	0.00960528	0.115444	1.315
Npepl1	0.00960581	0.115444	1.212
Pros1	0.00960757	0.115444	-1.379
St6galnac6	0.00961802	0.115477	1.604
Abr	0.00962092	0.115477	1.618
Pld3	0.0096298	0.115514	1.198
Sall4	0.00963711	0.115514	1.156
Mfi2	0.00963982	0.115514	1.175
Bbs12	0.00965797	0.115627	-1.227
Hist1h2bb	0.00966215	0.115627	1.674
Il15	0.00966506	0.115627	-2.404
P4hb	0.00967197	0.115633	1.124
Ccdc107	0.0096795	0.115633	-1.115
Ywhag	0.00968142	0.115633	1.2
Ccbl2	0.00973686	0.116231	-1.463
Ap5s1	0.0097603	0.116376	1.198
Tmem253	0.00976272	0.116376	1.344
2210404O09Rik	0.00976839	0.116376	-1.323
Gpr180	0.00977021	0.116376	-1.238
AW549877	0.0097997	0.116625	-1.547
Gp6	0.0098018	0.116625	-1.552
Gm4794	0.00982476	0.116835	-1.195
Ctnnb1	0.00984946	0.117028	1.166
Sycn	0.00985623	0.117028	-1.673
Ndufa8	0.00985709	0.117028	1.113
Eftud2	0.00986908	0.117107	1.277
Il18bp	0.00989039	0.117256	1.312
Ptges3l	0.00989231	0.117256	-1.289
Arhgap42	0.00990372	0.117327	-1.313
Plod3	0.00991325	0.117377	1.253
Cacfd1	0.00992887	0.117498	1.186
Tmem39b	0.00994005	0.117567	1.189
Tbrg3	0.00997107	0.117828	-1.249
Maoa	0.0099795	0.117828	-1.414
Egln1	0.00998097	0.117828	-1.29
Dpp9	0.00998861	0.117828	1.197
Trim29	0.00999373	0.117828	1.19
P2ry10	0.00999444	0.117828	-1.178
Fxyd2	0.0100023	0.117834	-1.197
AK157302	0.0100057	0.117834	-1.2
Tubd1	0.0100269	0.11802	-1.253
Smc2	0.0100474	0.118138	1.405
H3f3a	0.0100477	0.118138	-1.129
Svbp	0.0100625	0.118247	-1.335
Ube2i	0.0100875	0.118478	1.214
Gm5801	0.0101011	0.118574	-1.32
Rbm12b1	0.0101163	0.118662	-1.142
Vkorc1	0.0101194	0.118662	-1.348
Ppp2r5a	0.0101371	0.118806	-1.226
Vwa5a	0.0101575	0.118979	-1.335
Fzd5	0.010166	0.118979	1.359
Csta1	0.0101682	0.118979	-1.657
1810037I17Rik	0.0101745	0.118989	-1.188
Ppil3	0.0102134	0.119344	-1.248
Mrpl51	0.0102163	0.119344	-1.167
Prr11	0.0102213	0.119344	1.493
Olfr1497	0.0102322	0.119358	1.132
Orai3	0.0102334	0.119358	1.214
Nploc4	0.0102473	0.119458	1.287
Zufsp	0.0102549	0.11946	-1.851
Jarid2	0.0102585	0.11946	1.216
Uba1	0.0102648	0.11947	1.316
Olfr390	0.0102787	0.119568	-1.173
Dusp28	0.0102922	0.119662	-1.156
Arhgap8	0.0103062	0.119761	1.202
Cyp7a1	0.0103266	0.119935	-1.13
Cts6	0.0103338	0.119955	-1.219
Rnf138	0.0103607	0.120168	-1.337
Ube2n	0.0103682	0.120168	-1.177
Cdhr5	0.0103722	0.120168	1.334
Hist2h4	0.0103799	0.120168	1.453
Slc50a1	0.0103884	0.120168	1.221
Polr1c	0.0103885	0.120168	-1.339
Cth	0.0103913	0.120168	-1.359
Tuba1c	0.0103962	0.120168	1.387
Ccm2l	0.0104064	0.120223	-1.167
Adgrg1	0.0104174	0.120286	1.339
Actl11	0.0104324	0.120396	-1.131
Hist1h4a	0.0104443	0.120455	1.331
Olfr572	0.010449	0.120455	1.189
Zfp61	0.0104547	0.120455	-1.11
Zfp942	0.0104596	0.120455	-1.313
Krt24	0.0104664	0.120455	1.124
Zfp354a	0.0104705	0.120455	-1.248
Spag9	0.0105045	0.120782	-1.134
Efhb	0.0105178	0.120843	-1.226
Hist1h3c	0.010528	0.120843	1.233
3110057O12Rik	0.010534	0.120843	1.274
Traf2	0.0105349	0.120843	-1.288
Khk	0.0105374	0.120843	-1.267
Mrpl44	0.0105443	0.120859	-1.224
Commd1	0.0105544	0.120912	-1.335
Ska1	0.0105661	0.120982	1.278
Rnf103	0.0105968	0.121243	-1.297
B3galnt2	0.0105999	0.121243	-1.165
Rpusd2	0.0106097	0.121291	1.166
Gnb2l1	0.0106167	0.121308	-1.141
Gm6658	0.0106317	0.121415	1.201
Itm2b	0.0106592	0.121667	-1.077
Oxnad1	0.0106654	0.121669	1.29
Atg4a	0.0106723	0.121669	-1.125
Plec	0.0106762	0.121669	1.283
Ccdc88c	0.0106898	0.1217	1.21
Ikbkb	0.0106915	0.1217	1.23
Hspbp1	0.0106955	0.1217	1.152
Slc15a1	0.0107358	0.122	-1.875
Snx1	0.0107359	0.122	-1.224
Asmt	0.0107412	0.122	1.162
Nedd1	0.0107442	0.122	-1.369
Cftr	0.0107602	0.122118	-1.592
Anxa8	0.0107799	0.122151	1.717
Olfr1130	0.0107804	0.122151	1.185
Hdac2	0.0107888	0.122151	-1.496
Tgds	0.010801	0.122151	-1.288
Sod1	0.0108036	0.122151	-1.085
2006-09-01	0.010808	0.122151	1.229
Pum1	0.010808	0.122151	1.162
Stra8	0.0108084	0.122151	-1.129
Katnb1	0.0108168	0.122151	1.193
Lmtk2	0.0108189	0.122151	1.155
Uqcrb	0.0108532	0.122474	-1.11
Shpk	0.0108718	0.122608	1.197
2300003K06Rik	0.0108804	0.122608	1.099
Cdkn2b	0.0108818	0.122608	-1.17
Spink8	0.0109077	0.122833	1.116
Ly6a	0.010913	0.122833	1.969
Arih1	0.0109383	0.122956	-1.477
Ptpn4	0.010939	0.122956	-1.202
Scnm1	0.0109408	0.122956	-1.131
Lcorl	0.0109746	0.123273	1.349
Fbf1	0.0109865	0.123325	1.205
Eaf1	0.0109905	0.123325	1.215
1110032A03Rik	0.0110016	0.123329	-1.292
E2f2	0.0110022	0.123329	2.079
Gm2897	0.0110188	0.123403	-1.182
Lyrm5	0.01102	0.123403	-1.415
Mrpl32	0.0110294	0.123406	-1.25
H2-T22	0.0110316	0.123406	-1.31
Gm14475	0.0110654	0.123697	-1.134
Ttyh2	0.0110702	0.123697	1.505
Vmn2r40	0.0110746	0.123697	-1.193
Nudt1	0.0110865	0.123768	-1.306
Qpctl	0.0110946	0.123794	1.669
Efcab9	0.0111162	0.123891	1.15
Krt14	0.0111193	0.123891	1.779
Fam63a	0.0111214	0.123891	1.239
Ulk1	0.0111303	0.123891	1.208
Ces2c	0.0111316	0.123891	-1.48
Unc5b	0.0111425	0.123891	1.34
Mid1	0.0111469	0.123891	1.767
Pex14	0.0111527	0.123891	1.125
Tpd52	0.0111584	0.123891	1.142
Utp18	0.0111598	0.123891	-1.279
Eif2s1	0.0111685	0.123924	-1.294
Cdcp1	0.0111869	0.124005	1.25
Wipf3	0.0111871	0.124005	1.204
Afmid	0.0112034	0.124074	1.229
Dguok	0.0112063	0.124074	-1.278
Klk1b5	0.0112188	0.124074	-1.482
Gm4984	0.01122	0.124074	1.136
Nrm	0.0112217	0.124074	1.16
Grk4	0.0112333	0.12414	-1.217
4632415L05Rik	0.011244	0.124195	-1.183
Vdac1	0.0112593	0.124265	-1.309
Tfam	0.0112617	0.124265	-1.338
Baiap2l2	0.0112722	0.124291	1.289
Med7	0.0112755	0.124291	-1.343
Poll	0.0112846	0.12433	1.135
Ube2g1	0.0113094	0.12449	-1.236
Mat2a	0.0113106	0.12449	-1.392
Sp3	0.0113167	0.124495	-1.408
Tnfrsf8	0.0113426	0.124717	1.847
Eif2a	0.0113642	0.124892	-1.292
Fndc3b	0.0113729	0.124895	1.565
Taf8	0.0113759	0.124895	1.298
Alg1	0.011383	0.124911	-1.295
Grn	0.0114038	0.125076	1.424
Fer1l6	0.0114292	0.125292	-1.378
Tcf4	0.0114449	0.125401	1.5
Vsir	0.0114613	0.125518	1.365
Fam132b	0.0115028	0.12586	1.199
[truncated: 19,882 more rows]

## Sheet: HSD DSS- vs HSD DSS+
Genes	p-Value	FDR	foldChange
Gm13235	9.17415e-09	0.000159905	1.571
Gm13139	2.19238e-08	0.000159905	2.239
Gm13248	1.49068e-08	0.000159905	2.358
Ctsc	8.45404e-08	0.000462457	1.864
Eea1	7.12335e-07	0.00242943	1.406
2610305D13Rik	8.72349e-07	0.00242943	1.596
42248	7.03785e-07	0.00242943	1.625
Zfp62	8.88234e-07	0.00242943	1.809
Il17re	1.04266e-06	0.00253494	-1.899
Mycbp2	1.3165e-06	0.00288063	1.363
Il17rb	2.11618e-06	0.00362223	-1.55
Gm13145	2.15205e-06	0.00362223	1.25
Tmem30a	2.04684e-06	0.00362223	1.579
Smek2	2.55888e-06	0.00399935	1.529
Gm6377	3.25371e-06	0.00474629	1.531
Clec5a	3.57671e-06	0.00489137	1.819
Arhgap15	4.7529e-06	0.00611755	2.076
Csnk1g3	6.29285e-06	0.00724704	1.26
4932438A13Rik	6.23018e-06	0.00724704	1.616
Ints12	7.24696e-06	0.00792854	1.48
Ap3m1	8.33306e-06	0.00868265	1.431
Spag9	9.18261e-06	0.00873586	1.256
Ckap5	8.95497e-06	0.00873586	1.707
Tmem39a	1.26328e-05	0.0100115	-1.42
Tmem106a	1.55993e-05	0.0100115	-1.375
Gprasp1	1.72295e-05	0.0100115	-1.193
Pigyl	1.5364e-05	0.0100115	-1.191
Cdc42	1.83298e-05	0.0100115	1.216
Gimap6	1.26188e-05	0.0100115	1.29
Riok3	1.65162e-05	0.0100115	1.344
Rpl22l1	1.79563e-05	0.0100115	1.372
Zfp758	1.53199e-05	0.0100115	1.378
Lamp2	1.95355e-05	0.0100115	1.415
Bmi1	1.79609e-05	0.0100115	1.416
Usp15	1.2738e-05	0.0100115	1.441
Uba5	1.64748e-05	0.0100115	1.458
Taf9	1.60266e-05	0.0100115	1.492
Dnajc10	1.61981e-05	0.0100115	1.505
Naa15	1.96743e-05	0.0100115	1.594
Fam111a	1.87868e-05	0.0100115	1.604
Depdc1a	1.71312e-05	0.0100115	1.78
Arhgap5	1.67815e-05	0.0100115	1.951
Sell	1.50124e-05	0.0100115	4.13
Fam49b	2.06202e-05	0.0102543	1.395
Sirt5	2.23729e-05	0.0107292	-1.317
Ccdc84	2.25558e-05	0.0107292	-1.312
Lyz2	2.32245e-05	0.0108123	1.646
Ccdc90b	2.74257e-05	0.0125021	1.263
Slc28a2	2.91242e-05	0.0130054	1.988
St6galnac2	3.05901e-05	0.0131956	-1.792
Btf3	3.16586e-05	0.0131956	1.178
Otud6b	3.19232e-05	0.0131956	1.413
Smarca5-ps	3.19623e-05	0.0131956	1.754
Reep6	3.37873e-05	0.0133663	-1.774
Dact2	3.35898e-05	0.0133663	-1.31
Aspa	3.42084e-05	0.0133663	1.721
Blzf1	3.62512e-05	0.013916	1.449
Osbpl9	3.7004e-05	0.0139601	1.528
Oaz3	4.13283e-05	0.0150375	-2.609
Baz1a	4.19216e-05	0.0150375	1.399
Pls3	4.09408e-05	0.0150375	1.604
Ttll6	4.68272e-05	0.0153197	-1.827
Ttll10	4.52314e-05	0.0153197	-1.576
Nr1i3	4.53851e-05	0.0153197	-1.45
Tmem230	4.73947e-05	0.0153197	-1.223
Adamts6	4.81553e-05	0.0153197	1.411
Etf1	4.83096e-05	0.0153197	1.424
Plaa	4.39455e-05	0.0153197	1.455
Dock10	4.74964e-05	0.0153197	1.683
Ccdc17	4.99567e-05	0.0156158	-1.31
Cdh11	5.38311e-05	0.0165898	1.338
Rap1b	5.46977e-05	0.0166228	1.416
G2e3	5.67342e-05	0.0170055	1.675
Vps26a	5.81397e-05	0.0171913	1.313
Cdr2	5.97503e-05	0.017432	1.503
Rpl7	6.3217e-05	0.0179643	1.117
Itgb1	6.30918e-05	0.0179643	1.555
Cdc27	6.82173e-05	0.0188629	1.394
Capn7	6.89653e-05	0.0188629	1.478
39326	6.86893e-05	0.0188629	1.75
Ces2a	7.22543e-05	0.0189811	-2.947
Ush1c	7.37349e-05	0.0189811	-1.472
Cisd3	7.34507e-05	0.0189811	-1.357
Ergic2	7.03235e-05	0.0189811	1.725
Ccng1	7.14704e-05	0.0189811	1.791
Trpm7	7.48805e-05	0.0190519	1.501
Cdkn1a	7.88555e-05	0.0192403	-1.487
Zfp467	7.87817e-05	0.0192403	-1.478
BC107364	7.97951e-05	0.0192403	-1.17
Sh3glb1	8.00481e-05	0.0192403	1.386
Gm13152	8.04793e-05	0.0192403	1.528
Pmch	8.10353e-05	0.0192403	1.594
Sirpb1a	8.17762e-05	0.0192403	1.61
Eif3e	8.59594e-05	0.0200093	1.423
Bcap31	8.70261e-05	0.0200444	-1.182
Fxyd4	8.91181e-05	0.02027	-2.389
Tnk1	8.98582e-05	0.02027	-1.286
Denr	9.17723e-05	0.0204905	1.314
Gm13150	9.46349e-05	0.020635	1.283
Cops2	9.52488e-05	0.020635	1.716
Apoc2	9.35321e-05	0.020635	1.929
Cd53	9.6236e-05	0.0206445	1.884
F11r	9.78296e-05	0.0207826	-1.484
Atg4a	0.000100893	0.0211125	1.188
Gmfb	0.000101312	0.0211125	1.507
Chac2	0.000102463	0.0211509	1.503
Gm4663	0.000104292	0.0213272	-1.182
Pcf11	0.000105595	0.0213938	1.446
Fam180a	0.000108244	0.0215317	-1.336
Tmem123	0.000107655	0.0215317	1.568
Fkbp3	0.000110513	0.0215905	1.389
Gm4759	0.000109647	0.0215905	1.457
Yipf2	0.000114612	0.0218564	-1.522
Ccnjl	0.00011587	0.0218564	-1.513
Wfdc8	0.000113759	0.0218564	-1.225
Ybx1	0.000115079	0.0218564	1.23
9030624G23Rik	0.000117818	0.022034	1.402
Tmsb10	0.000120503	0.0223451	1.556
Gmfg	0.000125319	0.0230428	1.486
Hamp2	0.000131815	0.0234492	-1.207
Nrd1	0.000131106	0.0234492	1.279
Tmod3	0.000131195	0.0234492	1.416
Psmc6	0.000130592	0.0234492	1.434
Slc9a4	0.000134296	0.0236978	1.27
Anxa1	0.000136083	0.0238211	2.15
Hspa4	0.000139314	0.0240027	1.328
Slfn5	0.000139025	0.0240027	1.812
Txnrd3	0.00014239	0.024341	-1.346
Gm13157	0.000145536	0.0246858	1.369
Lipt2	0.00014852	0.0249493	-1.31
2810474O19Rik	0.00015051	0.0249493	1.333
Gm13242	0.000150276	0.0249493	1.433
Slc10a3	0.000152581	0.0249571	-1.331
Ugp2	0.000152838	0.0249571	1.34
Kcnf1	0.000154967	0.0251172	-1.446
Dock11	0.000157706	0.0253733	1.685
Vps35	0.00016003	0.0255592	1.482
Gm17296	0.000162604	0.0257822	-1.257
1110007C09Rik	0.000166897	0.0260848	-1.246
Dync1i2	0.000166697	0.0260848	1.27
H1f0	0.000170242	0.0262136	-1.388
Rhoq	0.000171315	0.0262136	1.404
Gm13251	0.000170249	0.0262136	1.856
Gm18853	0.000175513	0.0266695	2.989
Gpr83	0.000176828	0.026684	-1.424
Vsig10	0.000180213	0.0268896	-1.599
Lcp1	0.000180648	0.0268896	2.369
Rtn4	0.000183655	0.0271524	1.428
Zfp251	0.00018535	0.0272191	-1.333
Hoxb9	0.000187814	0.027397	-1.513
Spint2	0.000189409	0.0274468	-1.46
Abi3	0.000190672	0.027448	-1.311
Med21	0.000192503	0.0274621	1.448
Usp45	0.00019328	0.0274621	1.471
Bnip3l	0.00019508	0.0275391	1.264
Rpl7a	0.000201699	0.0280982	1.114
Metap2	0.000204056	0.0280982	1.323
Srsf10	0.000201476	0.0280982	1.491
Colec12	0.000204178	0.0280982	1.597
Gm20267	0.000213651	0.029218	-1.246
Tpm4	0.000217722	0.0295899	1.431
Hoxa11os	0.000225137	0.0301903	-1.686
Pdia3	0.000226279	0.0301903	1.34
Ero1l	0.00022388	0.0301903	1.639
Zbtb8a	0.000232531	0.0302566	-1.269
Cab39l	0.00023369	0.0302566	1.395
Lyn	0.000231465	0.0302566	1.554
Cd47	0.000232356	0.0302566	1.633
Pof1b	0.000228697	0.0302566	2.114
Serpina3g	0.000237586	0.0304071	1.391
Skiv2l2	0.000237632	0.0304071	1.462
Camk1d	0.00024723	0.0305059	-1.627
Ube3a	0.000245799	0.0305059	1.37
Eif4g2	0.000248163	0.0305059	1.582
Cxcl5	0.000240566	0.0305059	1.93
Ncapg	0.000242245	0.0305059	1.934
Hcls1	0.000247908	0.0305059	2.211
Gm1966	0.000247734	0.0305059	2.514
Zfand5	0.00025591	0.0311277	1.628
Kif23	0.000256066	0.0311277	1.817
Taok1	0.000259203	0.0313349	1.416
Mptx1	0.000263777	0.0314938	-3.7
Thap3	0.000264835	0.0314938	-1.27
Tmem29	0.000262364	0.0314938	1.371
Smap1	0.000267957	0.0315224	1.254
Cast	0.000266617	0.0315224	1.37
Cul4b	0.000270121	0.0316071	1.542
Tmem30b	0.00027646	0.0318513	-1.685
Mrps22	0.000276576	0.0318513	1.356
Med14	0.000275252	0.0318513	1.444
Sfxn5	0.000286644	0.0323302	-1.564
Nap1l1	0.000286567	0.0323302	1.453
Kpna3	0.000284738	0.0323302	1.466
Evi2a	0.000282492	0.0323302	1.567
Cipc	0.000292072	0.0325085	-1.442
Tgm2	0.000292682	0.0325085	1.584
Skil	0.000290105	0.0325085	1.731
Arhgdib	0.000295985	0.0327094	1.825
Arfgef3	0.000298056	0.0327727	-1.314
Bcl2a1b	0.000300966	0.0329272	2.014
Fam101b	0.00030989	0.0335678	-1.318
Jak2	0.000308845	0.0335678	1.403
Naca	0.000317424	0.0342145	1.196
Zfp141	0.000324964	0.0348556	1.583
Glt1d1	0.00033215	0.0352805	-1.586
Tra2b	0.000330999	0.0352805	1.323
Cdh1	0.000337438	0.035669	-1.423
Cep128	0.000344581	0.0359037	1.359
Uba3	0.00034319	0.0359037	1.468
Ptprc	0.000342729	0.0359037	2.379
Rpl4	0.00034972	0.0360954	1.14
Cse1l	0.000348434	0.0360954	1.521
Npc2	0.000351948	0.0361321	-1.352
Nabp1	0.000353379	0.0361321	1.619
Nadsyn1	0.000357334	0.0362834	-1.326
Ppfibp1	0.000358175	0.0362834	1.357
Shmt1	0.000360722	0.0363314	-1.353
Stk3	0.000362049	0.0363314	1.357
Arfgef1	0.00036529	0.0363314	1.437
Tomm70a	0.000364292	0.0363314	1.528
Anxa9	0.000368082	0.0364434	1.249
Gsdmc3	0.000370568	0.0365244	-2.382
Asah2	0.000373642	0.0366621	1.233
Gm13212	0.000380348	0.0370254	1.734
Slc15a3	0.000380729	0.0370254	2.081
Ccdc120	0.000385007	0.0371116	-1.531
Tmc7	0.000383628	0.0371116	-1.339
Cyp2d40	0.000391768	0.0375977	-1.345
Mptx2	0.000394881	0.0376342	-3.569
Pyhin1	0.000395588	0.0376342	2.847
AI504432	0.000398598	0.0377564	1.4
R3hdm2	0.000401787	0.0378944	-1.378
Asun	0.000408087	0.0383234	1.303
Hist2h2be	0.000412358	0.038559	-1.445
Fbln1	0.000416923	0.0386864	-1.405
Psmc2	0.000417257	0.0386864	1.605
Slc1a1	0.00042433	0.0391762	-1.752
Gsdmc2	0.000428104	0.0393586	-2.087
Gm12666	0.000438139	0.0400232	1.215
Il13ra1	0.000438992	0.0400232	1.546
Fam151b	0.000444509	0.0403581	1.211
Gjb3	0.000463715	0.0407492	-1.686
Calm2	0.000460431	0.0407492	1.162
Gsg1l2	0.000459099	0.0407492	1.171
D1Ertd622e	0.000463351	0.0407492	1.263
Bin2	0.000454197	0.0407492	1.276
Csf1r	0.000462027	0.0407492	1.542
Ifi203	0.000461168	0.0407492	2.179
Ly6d	0.000455629	0.0407492	2.393
1110001J03Rik	0.000472798	0.0413812	-1.246
Hmha1	0.000475938	0.04149	1.232
Mndal	0.000482604	0.0419042	2.24
Nab1	0.00048481	0.0419293	1.384
C330027C09Rik	0.000491619	0.0423509	1.556
Scaf4	0.000522456	0.0443583	-1.189
Rcn1	0.000517615	0.0443583	1.215
Twistnb	0.000522942	0.0443583	1.283
Krit1	0.000523031	0.0443583	1.359
Tmem80	0.000535406	0.0445552	-1.31
Klhl26	0.000537571	0.0445552	-1.214
Ms4a6c	0.000531708	0.0445552	1.366
Fpr2	0.000536802	0.0445552	1.383
Tmed5	0.000533618	0.0445552	1.387
Ms4a6b	0.000534657	0.0445552	1.773
Cpxm1	0.00054155	0.0447157	1.79
Tiparp	0.000547042	0.0449993	1.502
Bank1	0.000554916	0.0454761	2.845
Camsap3	0.000562389	0.0457458	-1.471
Bcl2a1d	0.000560664	0.0457458	1.859
Cd86	0.000564717	0.0457651	1.635
Tbc1d13	0.000618267	0.0460424	-1.424
Cutal	0.000587886	0.0460424	-1.415
Pllp	0.000623976	0.0460424	-1.406
Casp2	0.000592284	0.0460424	-1.396
Tmem41a	0.000595457	0.0460424	-1.349
Klk1b8	0.000617069	0.0460424	-1.304
Coq6	0.000622967	0.0460424	-1.288
Pklr	0.000616054	0.0460424	-1.259
Fam221b	0.000592434	0.0460424	-1.229
Isca2	0.000612752	0.0460424	-1.189
Rho	0.000624526	0.0460424	-1.176
Capn10	0.000592001	0.0460424	-1.175
Cdv3	0.000627058	0.0460424	1.175
Rex2	0.000577319	0.0460424	1.258
Serbp1	0.00059686	0.0460424	1.284
Rab5a	0.00061761	0.0460424	1.287
Kdelc1	0.000597629	0.0460424	1.302
Ets1	0.000599481	0.0460424	1.322
Eif4e3	0.000618609	0.0460424	1.332
A530064D06Rik	0.000586493	0.0460424	1.371
Erbb2ip	0.000589279	0.0460424	1.449
Dmxl1	0.000614259	0.0460424	1.452
Dynlt3	0.000604724	0.0460424	1.459
Gusb	0.000607076	0.0460424	1.477
Cd69	0.000570319	0.0460424	1.525
Setdb2	0.000585734	0.0460424	1.611
Wtap	0.000581679	0.0460424	1.661
Gvin1	0.000625228	0.0460424	2.388
Tfec	0.000641634	0.0469551	1.995
St8sia5	0.000648355	0.0469757	-1.853
Kif13b	0.000647107	0.0469757	-1.561
Ly86	0.000645273	0.0469757	2.188
Acy3	0.000657423	0.0474592	-1.633
Ephx1	0.000660269	0.0474592	-1.415
Rdh10	0.000661535	0.0474592	1.809
Rgs18	0.000666849	0.0476841	1.382
Gm16686	0.000674973	0.0477964	1.168
Rlim	0.000674713	0.0477964	1.336
6720489N17Rik	0.000673093	0.0477964	1.462
Rps20	0.000681419	0.0479425	1.123
Matr3	0.000680363	0.0479425	1.392
Aoc1	0.000686118	0.0481184	-1.874
Tnks2	0.000700148	0.0487896	1.379
9930111J21Rik2	0.00069954	0.0487896	1.778
Hexdc	0.000705751	0.0489668	-1.377
Twf1	0.000707166	0.0489668	1.437
Snx5	0.000711812	0.049133	1.281
Eif1a	0.000729517	0.0501967	1.281
Clcn5	0.000731981	0.0502084	-1.346
Ssr3	0.000737065	0.0503991	1.419
Spats2	0.000741367	0.0505353	1.461
Tor1b	0.000744168	0.0505687	1.213
Mn1	0.000749317	0.050761	-1.181
Ankrd53	0.000761417	0.0514215	1.193
9930111J21Rik1	0.000769691	0.0518203	1.692
Fgf1	0.000773175	0.0518952	-1.358
Tcea1	0.000776283	0.0519445	1.494
Pfdn4	0.000778679	0.051946	1.609
Tnfrsf11b	0.000788049	0.0524112	1.316
Fam162b	0.000793806	0.0526342	1.761
C1s2	0.000797756	0.0527362	1.289
Galnt2	0.000805346	0.0530777	1.234
Cenpq	0.000809461	0.0531886	1.515
Adam9	0.000817983	0.0535877	1.316
Gdf15	0.000834233	0.0537667	-1.316
Impg1	0.000826508	0.0537667	-1.167
Gm5039	0.000827482	0.0537667	1.25
Gm9930	0.000831099	0.0537667	1.251
Picalm	0.000831375	0.0537667	1.286
Agfg1	0.000837917	0.0537667	1.354
Tigd2	0.000837776	0.0537667	1.382
Cyb5b	0.000844723	0.0539241	-1.445
Rnf115	0.000845298	0.0539241	1.261
Wfdc2	0.000854484	0.0541941	-1.628
Arhgap11a	0.000852909	0.0541941	1.347
Prpf40a	0.000865246	0.0547181	1.343
Lcorl	0.000880122	0.0554984	1.498
Fuom	0.000884516	0.0556152	-1.201
Casp4	0.000889428	0.0557638	1.863
Bcl2a1a	0.000894448	0.0559183	1.9
Zfp600	0.000901728	0.0562128	1.369
Msrb1	0.000918136	0.0570731	1.283
Tmem53	0.00093075	0.0576933	-1.489
Zfp932	0.000941022	0.0580014	1.293
Hist2h2bb	0.000938933	0.0580014	1.623
Cxxc1	0.000964382	0.0580241	-1.161
Fam45a	0.000965256	0.0580241	1.21
Bnip3	0.000952268	0.0580241	1.22
Emc2	0.000949244	0.0580241	1.283
B230307C23Rik	0.000955149	0.0580241	1.315
Top1	0.000950536	0.0580241	1.368
Fbxo30	0.0009652	0.0580241	1.425
Slfn8	0.00095255	0.0580241	1.48
Fxr1	0.000957853	0.0580241	1.56
Lrrc26	0.000992045	0.0593086	-1.525
Ms4a4c	0.000992046	0.0593086	1.689
Ano5	0.00100089	0.0595123	1.184
Lrrfip1	0.00100069	0.0595123	1.257
Ada	0.00101527	0.060041	1.493
Il1b	0.00101481	0.060041	5.972
Gm5150	0.00102001	0.0601585	1.318
Sema5a	0.00102914	0.0604011	-1.551
Tlcd1	0.00103516	0.0604011	-1.345
Gm17364	0.00103279	0.0604011	1.193
Cwh43	0.00103291	0.0604011	3.031
Camk2d	0.00104612	0.0608782	1.381
Rprm	0.00104898	0.0608826	-1.199
Pm20d1	0.00105616	0.0611372	-1.55
Cep70	0.00106694	0.0615981	1.37
Crlf3	0.00107294	0.0616192	1.209
Eif2s1	0.00107173	0.0616192	1.45
Atf7ip2	0.00108319	0.0618832	1.291
Clec2f	0.00108308	0.0618832	1.31
Elfn2	0.00109165	0.0621117	-1.219
Gm9844	0.00109287	0.0621117	1.415
Rfxank	0.00110538	0.0625411	-1.405
C030048H21Rik	0.00110614	0.0625411	-1.174
Il11ra2	0.00111034	0.0626167	-1.219
Plekhg6	0.00113272	0.0629063	-1.381
2410002F23Rik	0.00112791	0.0629063	-1.297
1700019G17Rik	0.00112418	0.0629063	-1.294
Dnase2a	0.00113142	0.0629063	1.34
Polb	0.00112687	0.0629063	1.385
Gdi2	0.00112085	0.0629063	1.442
Klf5	0.00113729	0.0630001	-1.27
Cops3	0.0011448	0.0630014	1.27
Phf3	0.00114138	0.0630014	1.275
Phf20l1	0.00114595	0.0630014	1.376
Cep350	0.00115133	0.0630826	1.291
Batf	0.00115481	0.0630826	1.318
Pros1	0.0011615	0.0630826	1.518
Cd48	0.00115748	0.0630826	1.69
Kif20b	0.00116184	0.0630826	1.701
Il2rg	0.00116748	0.063232	1.624
Gbp2b	0.00117221	0.0633314	1.377
1810032O08Rik	0.00120453	0.0647574	-1.246
Bclaf1	0.00120404	0.0647574	1.314
Dopey2	0.00121168	0.0648232	-1.318
Olfr666	0.0012114	0.0648232	-1.177
Mt2	0.00121719	0.0649594	1.849
Srsf5	0.00123292	0.065639	-1.273
Cdk13	0.00124254	0.0659902	1.145
Nol8	0.00124805	0.0661223	1.421
Rnf25	0.00128181	0.0674211	-1.225
Rock2	0.00127738	0.0674211	1.503
Dgat2	0.0012802	0.0674211	1.634
Ifi27	0.00128757	0.0675621	-1.534
Il22ra1	0.00129299	0.0676374	-1.513
ND1	0.00129519	0.0676374	1.148
Zwint	0.00131251	0.0683785	1.417
Atxn7l3b	0.00132152	0.068533	-1.241
Ppm1m	0.00132174	0.068533	1.205
Slc38a1	0.00132669	0.068627	-1.296
Ankrd40	0.00133153	0.0687152	-1.289
Cybb	0.00134079	0.0690304	1.879
D630039A03Rik	0.00134687	0.0691806	-1.598
Rpl6	0.0013582	0.0695988	1.143
Fer1l6	0.00138283	0.0696232	-1.528
Shank2	0.00137324	0.0696232	-1.315
Slc7a15	0.00138731	0.0696232	-1.274
Map2k1	0.0013849	0.0696232	-1.262
Zfp28	0.00138289	0.0696232	-1.22
Dennd1c	0.00137309	0.0696232	1.256
Nckap1	0.00138043	0.0696232	1.477
Rapgef6	0.00138028	0.0696232	1.489
Clca3a2	0.00136384	0.0696232	2.023
Mlxipl	0.00139152	0.0696746	-1.355
Lgmn	0.00139555	0.0697172	1.855
Appl1	0.00141108	0.0703324	1.463
Sema5b	0.00142764	0.0706749	-1.131
Nmt2	0.00142679	0.0706749	1.32
Gm3837	0.00142178	0.0706749	1.344
Bcl2a1c	0.00143319	0.070789	1.38
Lztfl1	0.00144652	0.0712867	1.401
Ociad2	0.00146495	0.0715806	-1.631
Alkbh6	0.00147151	0.0715806	-1.245
Rwdd4a	0.00147211	0.0715806	1.242
Crem	0.00146073	0.0715806	1.316
Cnep1r1	0.00146054	0.0715806	1.408
Ccl8	0.0014661	0.0715806	2.799
Des	0.00151419	0.0718812	-1.715
C030037D09Rik	0.00149679	0.0718812	-1.262
Chchd10	0.00150457	0.0718812	-1.231
Ctdspl	0.00150077	0.0718812	-1.192
Muc3	0.00148303	0.0718812	-1.144
Tmtc3	0.00151133	0.0718812	1.196
Ccnyl1	0.00150559	0.0718812	1.223
Pds5a	0.00151443	0.0718812	1.304
Hmgb2	0.00149426	0.0718812	1.435
C1galt1c1	0.00148981	0.0718812	1.456
Postn	0.00149074	0.0718812	2.075
Rorc	0.00156245	0.0718863	-1.537
Pigq	0.00151942	0.0718863	-1.444
Cyp4f13	0.0015509	0.0718863	-1.383
Chrnb1	0.00155234	0.0718863	-1.338
Spint1	0.00153375	0.0718863	-1.321
Arhgap32	0.0015554	0.0718863	-1.272
Ndrg4	0.00154273	0.0718863	-1.269
Lcmt2	0.00156382	0.0718863	-1.159
Plcd1	0.00152205	0.0718863	-1.152
P4hb	0.00155326	0.0718863	1.146
Gm4307	0.00153281	0.0718863	1.175
Itga4	0.00155195	0.0718863	1.252
Aoah	0.00156175	0.0718863	1.318
Casc5	0.00152492	0.0718863	1.479
Nusap1	0.00154624	0.0718863	1.561
Rhbdl2	0.00157959	0.0721564	-1.432
Mrpl44	0.00157734	0.0721564	-1.277
Rpl36al	0.00157314	0.0721564	1.224
Tpp1	0.00160866	0.0728758	-1.311
Gm5595	0.00160799	0.0728758	1.413
Dsc2	0.00160152	0.0728758	1.592
Ifi204	0.00160763	0.0728758	1.782
Ide	0.00161679	0.0730929	1.503
Shoc2	0.00163185	0.0736218	1.301
Clec1b	0.00163901	0.0737927	1.65
Ret	0.00164324	0.0738312	1.317
Atxn7l3	0.00165357	0.0738785	-1.232
Ropn1	0.00165679	0.0738785	-1.144
Rbm18	0.00166118	0.0738785	1.22
Ascc3	0.00165655	0.0738785	1.371
Xdh	0.00165888	0.0738785	1.752
Capn13	0.00168678	0.0747133	-1.62
Ccdc107	0.00168675	0.0747133	-1.146
Phax	0.00171142	0.0755787	1.365
Tra2a	0.00171322	0.0755787	1.523
S100a1	0.00172177	0.075803	-1.211
Fcgbp	0.00174036	0.0760096	-1.245
Arap1	0.00173664	0.0760096	1.334
Runx3	0.00173875	0.0760096	1.349
Adgrl3	0.00173865	0.0760096	1.429
Nup160	0.00174818	0.0761992	1.307
Sycn	0.00175423	0.0762666	-2.036
Itgam	0.0017567	0.0762666	1.485
Rfx7	0.00177538	0.0768257	1.186
Mpzl1	0.0017766	0.0768257	1.226
Trim30b	0.00178358	0.0769391	1.353
Clca4b	0.00178626	0.0769391	12.762
Ufm1	0.00179749	0.0771195	1.308
Osmr	0.00179606	0.0771195	1.427
Nptn	0.00180814	0.077132	1.377
Rap1a	0.00180836	0.077132	1.42
Ptpn1	0.00180648	0.077132	1.896
Vmn1r201	0.00183095	0.0778599	1.157
Rasgrp3	0.00183254	0.0778599	1.556
Eno3	0.0018475	0.0783434	-1.533
Gm4070	0.00185128	0.0783516	1.393
Gsdma	0.00187006	0.0788417	-1.2
Ncl	0.00186896	0.0788417	1.298
Hmgn2	0.00187448	0.078876	1.283
Ggcx	0.00188459	0.0791492	-1.306
Slamf6	0.0019164	0.0803308	1.82
Nr3c2	0.00193434	0.0809279	-1.789
Gstt3	0.00193885	0.0809443	-1.363
Ilvbl	0.001946	0.0809443	-1.295
Olfr1200	0.0019431	0.0809443	-1.144
Igf1	0.00195323	0.0809443	1.594
Mospd2	0.00195115	0.0809443	1.617
Ccdc82	0.00196214	0.081007	1.264
Hacd4	0.00196187	0.081007	1.425
Ppig	0.00196655	0.0810359	1.295
Qdpr	0.00198963	0.081681	-1.579
Wfdc18	0.00198967	0.081681	4.183
Gm10595	0.00201965	0.0822474	1.13
Gm21966	0.00201965	0.0822474	1.13
Zfp131	0.00201597	0.0822474	1.33
Snx10	0.00201513	0.0822474	1.411
S100a9	0.00202226	0.0822474	6.371
Pdcd5	0.00203471	0.0825405	1.252
Ppp3cc	0.00203701	0.0825405	1.383
Nt5c	0.00204301	0.0826306	-1.236
Sema7a	0.00205055	0.0827825	1.423
Gda	0.0020727	0.0835224	1.433
Cyp2s1	0.0020871	0.083862	-2.179
Skap2	0.00209072	0.083862	1.216
Map3k3	0.00209262	0.083862	1.33
6030426L16Rik	0.00210019	0.0840116	1.411
Olfr1132	0.00210796	0.0841376	-1.172
Smc2	0.00211168	0.0841376	1.554
Ube2l6	0.00211488	0.0841376	1.708
Cfap97	0.00212566	0.084342	1.301
Ckap2l	0.00212773	0.084342	1.498
Lsamp	0.00216384	0.0846993	-1.315
Gm9997	0.00214892	0.0846993	-1.168
Ikzf1	0.00214636	0.0846993	1.319
Mex3c	0.00215752	0.0846993	1.43
Treml2	0.00215902	0.0846993	1.453
Terf1	0.00216239	0.0846993	1.47
Rac2	0.00214454	0.0846993	2.075
Pkdcc	0.00217287	0.0848416	-1.258
Cr2	0.00217523	0.0848416	2.327
Nr1h3	0.00218623	0.0850186	-1.368
Erp27	0.00218754	0.0850186	1.14
Khdc1a	0.00219999	0.0853509	1.46
Gstm6	0.00220888	0.0855442	-1.422
Cpm	0.00223384	0.0856132	-1.808
Ttc36	0.00224942	0.0856132	-1.192
Pik3c2b	0.0022534	0.0856132	-1.192
Tmem25	0.00221711	0.0856132	-1.165
Ngrn	0.00225881	0.0856132	-1.136
Gnl2	0.00226585	0.0856132	1.165
Rad50	0.00223593	0.0856132	1.24
Actr3	0.00225288	0.0856132	1.298
Tsga10	0.00227023	0.0856132	1.304
Hipk3	0.00224035	0.0856132	1.307
3300002I08Rik	0.00228109	0.0856132	1.367
Phip	0.00225354	0.0856132	1.388
Psmd13	0.00224335	0.0856132	1.389
Ebf1	0.00223874	0.0856132	1.43
Lin54	0.00228085	0.0856132	1.44
Rad18	0.0022659	0.0856132	1.54
Gsap	0.00228102	0.0856132	1.639
Plek	0.00227544	0.0856132	1.876
AF251705	0.00229773	0.0860901	1.509
Ncf4	0.00230353	0.0861599	1.839
Btk	0.00231648	0.0864256	1.546
C1galt1	0.00231853	0.0864256	1.696
Clec2i	0.00232505	0.0865211	1.322
Olfr419	0.00234561	0.0871381	-1.154
Gsdmc4	0.00236537	0.087427	-1.734
Lcn5	0.00236437	0.087427	-1.153
Itih2	0.00236166	0.087427	-1.148
Arhgef6	0.00237392	0.087595	1.459
Ggt1	0.00238311	0.0877859	2.348
Olfr1484	0.0023914	0.0877957	-1.133
Zeb2	0.00239052	0.0877957	1.383
Cxcl16	0.00239796	0.0878891	1.529
Rprd1b	0.00241342	0.0880134	-1.272
Gm13305	0.00241126	0.0880134	-1.229
Sar1a	0.00240835	0.0880134	1.158
Xrn2	0.0024193	0.0880812	1.289
Urb2	0.00243623	0.0885502	-1.283
Zdhhc14	0.00244037	0.0885536	-1.304
Rfc4	0.00244542	0.0885898	1.192
Suclg1	0.00245809	0.0887549	-1.323
Tmsb4x	0.00245479	0.0887549	1.574
Klk1	0.00248008	0.0888162	-1.674
Rapgef5	0.00247594	0.0888162	1.247
Akap17b	0.00246468	0.0888162	1.258
Cd180	0.00247049	0.0888162	1.374
Tmem184c	0.00247951	0.0888162	1.597
Ercc5	0.00249335	0.0891453	1.217
Rhox5	0.0025108	0.0894768	1.22
Msn	0.00250707	0.0894768	1.542
Nipbl	0.00255239	0.0906311	1.345
2610021A01Rik	0.00255976	0.0906311	1.444
Pdcd10	0.00255687	0.0906311	1.45
Ms4a6d	0.00255956	0.0906311	1.968
Phgr1	0.00256964	0.0908124	-1.625
Ppdpf	0.00257318	0.0908124	-1.263
Fhl1	0.00258548	0.0910998	-1.787
Snrpe	0.00260069	0.0913196	1.189
Gpsm3	0.00260841	0.0913196	1.201
Hnrnpm	0.0025963	0.0913196	1.244
Por	0.00260484	0.0913196	1.322
Imp4	0.00262494	0.0917515	-1.176
Tmem141	0.00264082	0.0920125	-1.169
Tax1bp1	0.00263996	0.0920125	1.428
Rnf125	0.00267395	0.0929753	1.84
Ifitm1	0.00267695	0.0929753	2.228
Ccnb1	0.00268757	0.0931962	1.648
Zfp398	0.00269467	0.0932944	-1.243
Pgk1	0.00270019	0.0933378	1.405
Unc80	0.00270855	0.0934793	-1.173
BC035044	0.0027333	0.0940263	1.286
Syap1	0.00274147	0.0940263	1.492
Mpp6	0.00274159	0.0940263	1.567
Ccl2	0.00273364	0.0940263	1.695
Wee1	0.00275081	0.0941612	-1.403
Rcor3	0.00275902	0.0941612	-1.299
Zfp277	0.00276274	0.0941612	1.33
Lpxn	0.00276063	0.0941612	1.447
Trem3	0.00276957	0.0942471	1.471
Odf3b	0.00279101	0.0943006	-1.937
Ppp3ca	0.0027946	0.0943006	1.273
Zfp397	0.00277818	0.0943006	1.316
Fli1	0.00278743	0.0943006	1.349
Rars	0.00278308	0.0943006	1.386
Dennd4a	0.002797	0.0943006	1.648
Clybl	0.00281796	0.0948554	-1.29
Homer1	0.00282212	0.0948554	1.219
Dnaja1	0.00283686	0.0949133	1.48
Cd55b	0.00282904	0.0949133	1.504
Cfh	0.00283447	0.0949133	1.57
Lst1	0.0028438	0.0950004	1.526
Cyp2d12	0.00284841	0.0950094	-1.886
Sac3d1	0.0028774	0.0950979	-1.162
Kcns3	0.00287525	0.0950979	-1.147
Ergic3	0.00288149	0.0950979	-1.136
Klra2	0.00286658	0.0950979	1.258
Kif11	0.00286019	0.0950979	1.437
Clca3a1	0.00287488	0.0950979	1.714
Serpina3f	0.00287489	0.0950979	1.862
Gsdmc	0.00290596	0.0953138	-1.775
Zdhhc23	0.00291387	0.0953138	-1.513
As3mt	0.00290903	0.0953138	-1.281
D630041G03Rik	0.00289769	0.0953138	-1.195
Pkn2	0.00291417	0.0953138	1.346
Car13	0.00290694	0.0953138	1.448
Kcne3	0.00293608	0.0957444	-1.349
Taf1d	0.00293342	0.0957444	1.547
Ceacam18	0.00296126	0.0962783	-1.61
Plekhh1	0.00296069	0.0962783	-1.386
Nlrp3	0.00297037	0.0964314	1.526
Kif5b	0.00299057	0.0969431	1.562
Tfcp2l1	0.00299618	0.0969815	-1.385
Pecr	0.00300679	0.0971811	-1.217
Hif1a	0.003022	0.0975286	1.733
Tacc2	0.00302718	0.0975518	-1.382
Krtap16-3	0.00303346	0.0976104	1.15
Ipo13	0.00305482	0.0981535	-1.238
Cenpe	0.00306117	0.0982132	1.666
Rab2a	0.00307608	0.0985471	1.225
4921511H03Rik	0.00308749	0.098618	-1.138
Ddx25	0.00309181	0.098618	1.203
Pilra	0.0030893	0.098618	2.056
Neurl1b	0.00311093	0.0987956	-1.408
Cyba	0.00310662	0.0987956	1.354
Parp8	0.00310805	0.0987956	1.497
Mt1	0.00311865	0.0988974	1.789
Selenbp1	0.00319224	0.099359	-1.743
Paqr5	0.00316956	0.099359	-1.554
Zfp941	0.00317961	0.099359	-1.211
Csrp2	0.00317551	0.099359	-1.193
Chmp4b	0.00317102	0.099359	1.161
Rpf1	0.00318821	0.099359	1.23
Akirin1	0.00315755	0.099359	1.271
Pla2g7	0.00318307	0.099359	1.28
Fcrl5	0.00317104	0.099359	1.292
Zfx	0.00317855	0.099359	1.361
Prc1	0.00314746	0.099359	1.483
Vamp7	0.00318588	0.099359	1.511
Samd9l	0.0031723	0.099359	1.8
Hrh2	0.00320337	0.0994227	1.269
Btla	0.00320083	0.0994227	1.398
Nsd1	0.00322338	0.0996549	1.236
Stxbp3	0.00322452	0.0996549	1.335
Fnbp1l	0.00322094	0.0996549	1.504
Sprr2j-ps	0.00324786	0.0999937	-1.625
Ube2l3	0.00324353	0.0999937	1.159
Ptpn12	0.00324919	0.0999937	1.491
Rbm7	0.00325862	0.100003	1.243
Adam10	0.00325668	0.100003	1.469
F2rl1	0.00331467	0.100157	-1.406
Tmem143	0.00327773	0.100157	-1.336
Arsb	0.00334849	0.100157	-1.274
Neu3	0.00328373	0.100157	-1.229
Igf2bp1	0.00331311	0.100157	-1.191
Gm13275	0.00334028	0.100157	-1.146
Rpl18	0.00333285	0.100157	1.073
Wipf1	0.00327129	0.100157	1.163
Kdelc2	0.00329829	0.100157	1.25
Ska1	0.00328995	0.100157	1.316
Creb1	0.00332094	0.100157	1.335
Lpgat1	0.00334596	0.100157	1.499
Ccr1	0.00332073	0.100157	1.539
Rp2	0.00335061	0.100157	1.556
Cdc42ep2	0.00334844	0.100157	1.605
Fcgr4	0.00329793	0.100157	1.754
Cd55	0.00331562	0.100157	1.817
Cd79b	0.0033235	0.100157	1.833
Hbb-bs	0.00333884	0.100157	1.978
Ndufa9	0.00339117	0.100545	-1.212
Rnf166	0.00338793	0.100545	-1.171
Cenpf	0.00338529	0.100545	1.252
Akr1b10	0.00338034	0.100545	1.253
Cxcl1	0.0033794	0.100545	1.276
Csf2rb	0.00337599	0.100545	1.473
Epb41l1	0.00339644	0.100565	-1.46
Ccl6	0.00340552	0.100698	-1.373
Rbp1	0.00341254	0.100769	2.46
C130026I21Rik	0.00342053	0.100869	1.221
Slc5a1	0.00343108	0.101044	-1.521
Rplp1	0.00346009	0.101761	1.08
Akr7a5	0.00346611	0.101801	-1.182
Cela1	0.00348761	0.102217	-2.038
Slc30a4	0.00348961	0.102217	1.535
Pitpna	0.00349901	0.102219	1.123
Cnn2	0.00349777	0.102219	1.279
Nub1	0.00353627	0.103032	1.148
Fcrl1	0.00353216	0.103032	1.71
Gm10153	0.00355532	0.103185	1.191
Chsy3	0.00354965	0.103185	1.468
Lum	0.00355568	0.103185	1.839
Inpp5f	0.00358015	0.103758	1.352
Ybx2	0.00359128	0.103915	-1.683
Cks1b	0.00359506	0.103915	1.556
Fhl3	0.00360256	0.103994	1.19
Foxa2	0.00362409	0.104252	-1.67
Clic5	0.00364006	0.104252	-1.56
Gm9955	0.00363284	0.104252	1.144
Plekhm3	0.00362388	0.104252	1.161
Ckap2	0.00363215	0.104252	1.252
Gm8369	0.00363594	0.104252	1.476
Abhd1	0.0036524	0.104468	-1.12
Gm15446	0.00366224	0.104479	1.32
Clec7a	0.00366232	0.104479	1.655
Tnni1	0.00368497	0.104697	-1.58
Sh2b1	0.00367549	0.104697	-1.208
Abcf2	0.00369389	0.104697	1.207
Sf3b5	0.00368232	0.104697	1.306
Caprin1	0.00369181	0.104697	1.348
Gpr174	0.00372514	0.10544	1.31
Slpi	0.00372973	0.10544	2.68
Slc46a1	0.00373861	0.105554	-1.71
Acot3	0.00374389	0.105567	-1.153
C1s1	0.00377553	0.106322	1.446
Zfp775	0.00378155	0.106355	-1.199
Rap2c	0.00379795	0.106679	1.452
Cxcl13	0.00380388	0.106709	3.63
Exoc6b	0.00382705	0.107084	1.464
Hbb-bt	0.00382239	0.107084	1.959
Xpo1	0.00385003	0.107589	1.595
Klk1b21	0.00386725	0.107933	-1.152
Sgol2a	0.00388042	0.108162	1.391
Bfsp2	0.00388633	0.108189	1.277
Adamtsl5	0.00390576	0.108432	-1.264
Iqcd	0.0039092	0.108432	-1.12
Bpifb1	0.00391121	0.108432	1.142
Il3ra	0.00391486	0.108432	1.426
Tsen34	0.00392381	0.108542	1.28
Scnn1a	0.003951	0.108744	-1.64
Zfp865	0.00395008	0.108744	-1.188
Ccdc109b	0.00393887	0.108744	1.377
Gm4955	0.0039491	0.108744	1.796
Arhgap25	0.00396247	0.108923	1.174
Nudt4	0.00398316	0.109068	-1.308
Pramef6	0.0039885	0.109068	-1.173
Enpp4	0.00398702	0.109068	1.331
Stag1	0.00399266	0.109068	1.42
Clec4n	0.00398496	0.109068	1.482
Usb1	0.00400706	0.109325	-1.201
S100g	0.00401483	0.109379	-1.993
Rc3h2	0.00401905	0.109379	1.206
Atoh1	0.00404079	0.109689	-1.652
Polrmt	0.00405049	0.109689	-1.284
Prkar2a	0.00404982	0.109689	-1.273
Hars	0.00403924	0.109689	1.319
Klhdc7a	0.00407232	0.110056	-1.131
Mical3	0.00407913	0.110056	1.184
Aif1	0.00407911	0.110056	1.963
Ubr3	0.00409238	0.110278	1.215
Limd2	0.00410379	0.110449	1.23
Lrrc19	0.004112	0.110534	1.669
Mthfd1	0.00412415	0.110725	-1.289
Mmp9	0.00413878	0.110981	2.033
Ctse	0.00427407	0.112285	-2.037
Vstm5	0.00424159	0.112285	-1.481
Tns4	0.0042291	0.112285	-1.474
Otub1	0.00427347	0.112285	-1.428
Pipox	0.00429296	0.112285	-1.378
Pip4k2c	0.00425767	0.112285	-1.218
Prop1	0.00429516	0.112285	-1.146
Gm3286	0.00427887	0.112285	-1.133
Gm5725	0.00425515	0.112285	1.141
Stx17	0.00420091	0.112285	1.203
Ell2	0.00419556	0.112285	1.313
Tmf1	0.00424657	0.112285	1.322
Gm10130	0.00429123	0.112285	1.342
Med7	0.00422569	0.112285	1.379
Phf10	0.00420524	0.112285	1.393
Phf11b	0.00429264	0.112285	1.42
D17H6S56E-5	0.00429041	0.112285	1.546
0610010F05Rik	0.00421939	0.112285	1.661
Mki67	0.00421768	0.112285	1.777
Cd37	0.00428365	0.112285	1.963
S100a8	0.00421475	0.112285	10.575
Dnajb4	0.00430291	0.112353	1.616
Bcl9	0.00430893	0.112376	-1.236
Pgpep1	0.00433014	0.112729	-1.233
Wbp5	0.00433342	0.112729	1.447
Ifnar2	0.00433793	0.112729	1.73
Cd52	0.00436861	0.1129	1.215
Micu2	0.00437028	0.1129	1.255
2700060E02Rik	0.00436474	0.1129	1.283
Zzz3	0.00435127	0.1129	1.341
Lypla1	0.00435854	0.1129	1.459
Nars	0.00438873	0.113243	1.332
Tmem246	0.00440421	0.113508	-1.213
Tcea3	0.0044289	0.113876	-1.494
Tm4sf5	0.0044285	0.113876	-1.216
Lman1	0.00443934	0.114011	1.336
Casp14	0.00446322	0.114222	-1.677
Laptm4a	0.0044618	0.114222	-1.215
Prob1	0.00445565	0.114222	-1.138
Slc35g1	0.00451408	0.11448	-1.223
Ist1	0.00450716	0.11448	-1.121
Dok2	0.00451516	0.11448	1.203
Gm14399	0.00451065	0.11448	1.305
Grap	0.00449602	0.11448	1.314
Dcp2	0.00448972	0.11448	1.456
Diaph2	0.00448803	0.11448	1.544
Dcn	0.00449693	0.11448	1.82
Zfp518a	0.00452204	0.114522	1.415
Atg5	0.00452921	0.114571	1.208
Tsr3	0.00454766	0.114905	-1.192
Zan	0.00462391	0.115692	-2.039
Sytl1	0.00458994	0.115692	-1.23
E2f3	0.00460416	0.115692	-1.228
Rps24	0.00463331	0.115692	1.153
Gm614	0.0045992	0.115692	1.268
Cct5	0.00460052	0.115692	1.277
Khdc1c	0.00462972	0.115692	1.311
Cenpa	0.0046189	0.115692	1.453
Samhd1	0.004637	0.115692	1.498
Hba-a1	0.00463148	0.115692	2.902
Hba-a2	0.00461563	0.115692	2.975
Krtap29-1	0.0046504	0.115894	1.141
Gstt1	0.00469318	0.116828	-1.329
Kazald1	0.00481156	0.117225	-1.336
S100z	0.00471683	0.117225	-1.282
Ebp	0.00481285	0.117225	-1.279
Gm3317	0.00473424	0.117225	-1.254
Gm3488	0.00473424	0.117225	-1.254
Igsf3	0.0047681	0.117225	-1.192
Gm2444	0.00479182	0.117225	-1.168
Mov10l1	0.00477681	0.117225	-1.162
Bex4	0.00481858	0.117225	-1.134
Ost4	0.0047749	0.117225	1.081
Zfp345	0.00478085	0.117225	1.169
Eif3m	0.00480483	0.117225	1.216
Oraov1	0.00482703	0.117225	1.227
Hdlbp	0.00479543	0.117225	1.245
Eif3j2	0.00472177	0.117225	1.263
Lysmd3	0.00474891	0.117225	1.283
Zfp809	0.00480479	0.117225	1.286
N4bp2l2	0.00480909	0.117225	1.289
Prex1	0.00479535	0.117225	1.315
Dram1	0.00479677	0.117225	1.321
Ppp3r1	0.00482488	0.117225	1.375
Cacybp	0.00478047	0.117225	1.609
Bmp2	0.0048607	0.117622	-1.365
Zfp512b	0.00486468	0.117622	-1.31
Tmem222	0.00488458	0.117622	-1.229
Gna11	0.00486807	0.117622	-1.219
Btbd19	0.00487679	0.117622	1.2
Galk2	0.00488195	0.117622	1.255
Uchl3	0.004888	0.117622	1.306
Klhl6	0.00489173	0.117622	1.382
Lrrk2	0.00488029	0.117622	1.516
Ggt6	0.00490555	0.117696	-1.269
Zfp800	0.00490048	0.117696	1.394
Nudt13	0.00491262	0.117736	-1.213
Fam179b	0.00492154	0.117821	1.352
Trip4	0.00493034	0.117838	-1.253
Prg4	0.00493679	0.117838	1.501
Dock2	0.0049384	0.117838	1.773
Zfp873	0.00494747	0.117925	1.376
0610011F06Rik	0.00497751	0.118255	-1.184
Zcwpw1	0.00497655	0.118255	-1.173
Sav1	0.00496751	0.118255	1.25
Nsun4	0.0049891	0.118274	-1.16
Lcp2	0.00498687	0.118274	1.254
1700008J07Rik	0.00499775	0.11835	-1.198
Ndufa6	0.00501267	0.118575	-1.133
Ppargc1a	0.00501937	0.118606	-1.593
Hrh4	0.00502709	0.11866	-1.145
Traf3ip3	0.00504624	0.118814	1.3
Cd19	0.00504731	0.118814	2.028
Iigp1	0.00504992	0.118814	2.054
Tango2	0.00506628	0.119071	-1.208
Sdhaf2	0.00508278	0.119222	1.151
Clec4a3	0.00508358	0.119222	1.317
Fam65b	0.00509338	0.119324	1.222
Trpm6	0.00512471	0.119673	-1.683
Nr1i2	0.00512391	0.119673	-1.383
Bnc2	0.005117	0.119673	2.055
Fam213b	0.00515951	0.119736	-1.451
Cox7a1	0.00513415	0.119736	-1.41
Me3	0.00514161	0.119736	-1.203
Tlk1	0.00515427	0.119736	1.172
Zfp429	0.00514609	0.119736	1.216
Rasgrp1	0.00516022	0.119736	1.218
Klk1b22	0.00518855	0.119889	-1.329
Ogdh	0.00520904	0.119889	-1.315
Mical2	0.00521064	0.119889	-1.291
Comt	0.0052013	0.119889	-1.25
Fahd1	0.00519692	0.119889	-1.23
Trp53bp2	0.00520744	0.119889	-1.217
Duoxa1	0.0051864	0.119889	1.115
Fcgr2b	0.0051749	0.119889	1.741
Fundc1	0.00522233	0.120031	1.211
Cyp4f16	0.00524266	0.12012	-1.504
Sf3a3	0.00523863	0.12012	1.263
Zfp943	0.00523532	0.12012	1.383
Ms4a1	0.00525225	0.120206	1.187
Lilrb4a	0.0052574	0.120206	3.496
Cct2	0.00528912	0.120682	1.172
Pik3ap1	0.00528926	0.120682	1.558
Krt17	0.0053164	0.120683	-1.288
Aldh1b1	0.00534098	0.120683	-1.228
Fzd7	0.00530546	0.120683	-1.218
2410015M20Rik	0.00534466	0.120683	-1.141
Dstn	0.00534192	0.120683	1.115
Rab5c	0.00530741	0.120683	1.212
Cnr2	0.00531929	0.120683	1.232
Map3k14	0.00532843	0.120683	1.31
Zfp770	0.00536099	0.120683	1.322
Mpeg1	0.00531731	0.120683	1.453
Mtdh	0.00533357	0.120683	1.523
Degs1	0.00535571	0.120683	1.622
Igfbp4	0.00535463	0.120683	2.373
Lilr4b	0.00537928	0.12097	1.57
Tpsg1	0.00540235	0.121257	-1.562
Kif15	0.00540313	0.121257	1.728
Gm9324	0.00542278	0.121574	-1.146
Prss47	0.0054394	0.121821	-1.155
Atp11c	0.00546205	0.12183	1.255
Epc2	0.00546026	0.12183	1.288
2210418O10Rik	0.00545407	0.12183	1.334
Gm14296	0.00545407	0.12183	1.334
Cyp2d22	0.00548531	0.1221	-1.541
Fam195a	0.00548231	0.1221	-1.311
Tom1	0.00550414	0.122394	-1.21
Stmn4	0.00553592	0.122603	-1.201
Atp6v0e2	0.00552624	0.122603	-1.162
Rps27a	0.00552644	0.122603	1.125
LOC105244763	0.00553496	0.122603	1.286
Klk1b5	0.00558114	0.12271	-1.608
Tm2d3	0.00558565	0.12271	-1.26
Prss52	0.00557992	0.12271	-1.16
Efcab1	0.00556054	0.12271	-1.146
Tpp2	0.00555578	0.12271	1.241
Gcc2	0.00557926	0.12271	1.463
Jmjd1c	0.00554992	0.12271	1.56
Vcan	0.00557881	0.12271	1.949
Mycbpap	0.00560189	0.122896	-1.226
Mmp10	0.00560532	0.122896	4.209
Stk35	0.00563246	0.123043	-1.18
Zfp746	0.00563758	0.123043	-1.134
Lims1	0.00562421	0.123043	1.287
Xiap	0.00564014	0.123043	1.337
Arg2	0.00563094	0.123043	1.727
Slc39a4	0.00566388	0.123253	-1.499
Smim4	0.00567182	0.123253	-1.263
Gpr65	0.00565611	0.123253	1.168
Cav2	0.00567229	0.123253	1.193
Nmt1	0.00568434	0.123392	1.228
Ces2g	0.00573123	0.123568	-1.703
9330182O14Rik	0.00573197	0.123568	-1.146
Npb	0.00569937	0.123568	-1.127
Prdx1	0.00571134	0.123568	1.147
Bnip2	0.00571702	0.123568	1.296
Smc5	0.0057284	0.123568	1.423
Scarb2	0.00571743	0.123568	1.572
Gm4302	0.00575432	0.123928	1.156
Dbp	0.00577937	0.123979	-1.708
Tex261	0.00577218	0.123979	-1.173
Nhlrc1	0.00577742	0.123979	-1.101
Capza1	0.00576471	0.123979	1.431
Dand5	0.00581134	0.124421	-1.261
Il1a	0.00580811	0.124421	1.798
Ube2v2	0.00581974	0.124451	1.456
Fam13a	0.00582413	0.124451	1.475
9330159N05Rik	0.00583426	0.12448	-1.265
Pum3	0.00585392	0.12448	1.192
Cyld	0.00585387	0.12448	1.319
Snx7	0.00584185	0.12448	1.459
Sgol1	0.00584484	0.12448	1.6
Tmem211	0.00587747	0.124859	-1.134
Shpk	0.00588724	0.124945	-1.207
Snapin	0.00589356	0.124958	-1.442
Lancl1	0.00590749	0.125132	-1.294
Gstm2	0.00594278	0.125758	-1.417
Plpp6	0.00596032	0.125823	-1.184
Bzw1	0.00595672	0.125823	1.355
Irg1	0.00596312	0.125823	2.273
Tnpo3	0.0059761	0.125855	1.219
Slfn2	0.00597299	0.125855	1.414
Olfr694	0.00600057	0.126248	-1.104
Kcnh6	0.00601851	0.126504	-1.249
AB124611	0.0060274	0.12657	1.595
Pet117	0.00603535	0.126615	-1.18
Rilpl2	0.00604704	0.126618	1.315
Il1rl1	0.00604678	0.126618	5.223
Gm13125	0.00605972	0.126646	1.139
Ppp4r2	0.00606	0.126646	1.195
Cfap126	0.00606603	0.126652	1.248
Slc6a19	0.00608123	0.126848	1.17
Morn2	0.00609311	0.126975	-1.156
Snx3	0.00611116	0.127029	-1.124
Gm8453	0.00611312	0.127029	-1.108
Vmn1r118	0.00611312	0.127029	-1.108
Fam21	0.00612138	0.12708	1.181
Arl6ip1	0.0061603	0.127766	1.223
Fmr1	0.00618372	0.128116	1.367
Pde4b	0.00618885	0.128116	2.702
2900060B14Rik	0.00620164	0.128259	1.437
Zscan22	0.00623551	0.12841	-1.208
Gm9990	0.00624999	0.12841	-1.176
Kif27	0.00623882	0.12841	-1.139
Arhgap29	0.00623084	0.12841	1.259
Aimp1	0.00624891	0.12841	1.303
Bpgm	0.00621569	0.12841	1.308
Gpbp1	0.00624505	0.12841	1.364
Abat	0.00627873	0.128638	-1.614
Rffl	0.00627363	0.128638	-1.28
Slc9a6	0.00626806	0.128638	1.196
Hmx1	0.00630814	0.129119	-1.101
Dnajb5	0.0063389	0.129403	-1.349
Mta2	0.00633974	0.129403	1.208
Col18a1	0.00632852	0.129403	2.549
Pex11b	0.00634752	0.129441	-1.236
Acad12	0.00635855	0.129533	-1.338
BC003965	0.00636386	0.129533	-1.166
P2rx3	0.00639591	0.130064	-1.195
Asah1	0.0064047	0.130122	1.295
Zfp52	0.00641295	0.130169	1.4
Tlr3	0.00642409	0.130274	1.412
Vash1	0.00643533	0.130381	1.121
Pkp4	0.00646324	0.130825	1.253
Macrod1	0.0065195	0.131197	-1.362
Rin2	0.00651373	0.131197	-1.268
Inca1	0.00651399	0.131197	-1.202
Ttll8	0.00653477	0.131197	-1.128
Rab11a	0.00653556	0.131197	1.184
Asf1a	0.00650033	0.131197	1.278
Raph1	0.00653499	0.131197	1.333
Fcer1g	0.0065303	0.131197	1.385
Grem1	0.00652281	0.131197	2.431
Fuz	0.00654875	0.131341	-1.249
Erich5	0.00657904	0.131828	-1.14
Plbd1	0.00660413	0.132168	-1.683
Dcaf5	0.00661411	0.132168	-1.24
Rps6	0.00661242	0.132168	1.08
Tmem171	0.00662422	0.132215	-1.539
Fam196b	0.0066286	0.132215	1.237
Hmgcll1	0.00663957	0.132314	1.186
Cyp2d34	0.00667335	0.132866	-1.448
Ntpcr	0.0066883	0.132952	-1.17
Dnajc19	0.00668982	0.132952	1.163
C3	0.00670054	0.133044	2.859
Echdc3	0.00676507	0.133404	-1.259
Klhl18	0.00677067	0.133404	-1.236
1700052K11Rik	0.0067384	0.133404	-1.176
Zfp697	0.00679291	0.133404	-1.166
Gm14092	0.00677001	0.133404	-1.149
Cacul1	0.00678927	0.133404	1.21
Dok3	0.00678142	0.133404	1.22
Itfg1	0.00676057	0.133404	1.329
Npm1	0.00674192	0.133404	1.33
Ifi47	0.0067472	0.133404	1.334
Zfp644	0.00679794	0.133404	1.418
Gimap3	0.00678535	0.133404	1.442
Slu7	0.00679501	0.133404	1.555
Tlr8	0.00680535	0.13343	1.269
Mepce	0.00683193	0.133831	-1.267
Prmt2	0.00685724	0.134207	-1.532
Kif18a	0.00686956	0.134328	1.398
LOC100861916	0.00689201	0.134555	1.404
Taf2	0.00689347	0.134555	1.522
Msantd4	0.00690254	0.134612	1.3
Higd2a	0.00693459	0.13478	-1.157
Ccdc186	0.0069358	0.13478	1.175
Ubr7	0.00692886	0.13478	1.199
Cdkl3	0.0069268	0.13478	1.379
Cntnap3	0.00694952	0.13486	-1.142
Icam1	0.00695226	0.13486	1.375
Gstm4	0.00700295	0.134904	-1.21
Zfhx3	0.00698687	0.134904	-1.207
Mvb12a	0.0070044	0.134904	-1.146
Zc2hc1a	0.00701618	0.134904	1.214
Lrrc20	0.00698106	0.134904	1.272
Gpd2	0.00700628	0.134904	1.288
Sgcb	0.00699453	0.134904	1.433
Ifitm3	0.00701397	0.134904	1.595
Hspa5	0.00699361	0.134904	1.612
Myl7	0.00698148	0.134904	3.716
Neto2	0.00703295	0.135024	1.22
Gpx2	0.00703476	0.135024	1.399
Commd3	0.00704825	0.135164	1.286
Pold4	0.00707418	0.135543	1.142
Gsto2	0.00711745	0.135659	-1.256
Tecr	0.00711025	0.135659	-1.179
Abhd17b	0.00710842	0.135659	1.258
Suv39h2	0.00708754	0.135659	1.5
Tyrobp	0.00710851	0.135659	1.887
Emb	0.00711684	0.135659	2.631
Hint1	0.00713715	0.13568	-1.166
Ythdf3	0.00713674	0.13568	1.237
Gm16494	0.00713223	0.13568	1.245
Rpl38	0.00717062	0.13608	1.077
Clec4d	0.00716877	0.13608	3.312
Prr15l	0.00721036	0.136243	-1.321
Rac3	0.00719683	0.136243	1.275
Pgd	0.00720291	0.136243	1.316
Col3a1	0.00720908	0.136243	1.613
Inhba	0.00719952	0.136243	1.829
Ttc25	0.00723572	0.136605	-1.19
Klf3	0.00724479	0.136644	-1.374
Phactr4	0.00725186	0.136644	-1.369
Fcgr3	0.00725652	0.136644	2.01
Adi1	0.00727172	0.136649	-1.492
Ate1	0.00728177	0.136649	1.282
Mga	0.00728003	0.136649	1.381
Ppic	0.0072693	0.136649	1.551
Usp8	0.00729326	0.136747	1.175
Ly6g6f	0.00731593	0.137055	-1.151
Vps29	0.00733027	0.137206	1.187
Rad52	0.00733694	0.137213	-1.111
Tst	0.00735557	0.137327	-1.346
Efcab11	0.00734986	0.137327	1.153
Elp5	0.00737404	0.137437	-1.173
Zc3hav1	0.00736902	0.137437	1.27
Igfbp5	0.00738227	0.137474	2.62
Ccdc34	0.00743566	0.138232	1.449
Mastl	0.00743897	0.138232	1.506
Spon2	0.00744194	0.138232	1.904
Klk1b4	0.00746098	0.138233	-1.633
Dctd	0.00745581	0.138233	-1.386
Prss41	0.00745769	0.138233	-1.184
Tmem167	0.00747239	0.138328	1.349
Lrrc51	0.00753021	0.138928	-1.337
Ephx3	0.00752988	0.138928	1.173
Zfp850	0.00752903	0.138928	1.243
Thoc2	0.00751631	0.138928	1.386
Tstd1	0.00754295	0.139046	-1.28
Paip2	0.00755774	0.139201	1.19
Pmp22	0.00757565	0.139341	-1.541
Klk1b7-ps	0.00759129	0.139341	-1.212
Twf2	0.00758421	0.139341	1.217
Senp6	0.00759081	0.139341	1.256
Mrpl33	0.00759715	0.139341	1.274
Pccb	0.00762651	0.139491	-1.321
Calm1	0.00761882	0.139491	1.149
Glipr2	0.00763085	0.139491	1.38
Sccpdh	0.00762869	0.139491	2.114
Sugt1	0.00766606	0.140018	1.405
Rhbg	0.00769241	0.140382	-1.406
Tfrc	0.00771994	0.140767	1.69
Zfp827	0.00772646	0.140768	-1.237
Zfp292	0.00777676	0.141567	1.324
Hdac7	0.00779816	0.141838	1.163
Ly9	0.00782886	0.142278	1.179
Gm15401	0.0078624	0.142298	-2.08
Eps8l3	0.0078622	0.142298	-1.379
Eef1a1	0.00784023	0.142298	1.127
Hnrnph2	0.00785128	0.142298	1.205
S100a4	0.00786246	0.142298	1.987
Hnrnpk	0.00788117	0.142401	1.269
Mpp5	0.00787536	0.142401	1.409
Sipa1	0.00788836	0.142413	1.128
Orm3	0.00791261	0.142734	1.179
Gm10935	0.00792927	0.142916	-1.412
Vrk1	0.00794039	0.142999	1.381
Stip1	0.00794929	0.143041	1.41
Pls1	0.0079613	0.14314	1.385
Wbp1	0.00797142	0.143204	-1.299
Rab3il1	0.00797935	0.143209	1.228
Hcar2	0.00798476	0.143209	1.399
Zfp639	0.0080016	0.143276	1.245
Hmgb1	0.00799703	0.143276	1.27
Cbl	0.00802594	0.143326	-1.229
Trub1	0.00802655	0.143326	-1.146
Fas	0.0080437	0.143326	1.166
Rad21	0.00804125	0.143326	1.213
Eif5	0.00804314	0.143326	1.269
Rrm1	0.00801736	0.143326	1.548
Exosc8	0.00806241	0.143443	1.247
Diaph3	0.00806337	0.143443	1.332
Sgk1	0.00808052	0.143631	-1.485
Il18bp	0.00810238	0.143903	1.275
Scml4	0.00813241	0.144319	-1.273
Atp8b4	0.00815784	0.144653	1.338
Ccr2	0.00817881	0.144907	1.528
Rltpr	0.00819887	0.145089	1.139
4930522L14Rik	0.0082023	0.145089	1.305
Tpx2	0.00821905	0.145267	1.54
Myo1f	0.00825393	0.145646	1.216
Pecam1	0.00826044	0.145646	1.375
Nckap1l	0.00824838	0.145646	1.571
Rnf19b	0.00827088	0.145713	1.418
9030617O03Rik	0.00829799	0.145732	-1.263
Kcnk16	0.00828111	0.145732	-1.14
Atr	0.00829863	0.145732	1.15
Jak1	0.00828619	0.145732	1.194
Acss1	0.00836788	0.145894	-1.512
Slc1a5	0.00834275	0.145894	-1.352
Klk1b9	0.00836392	0.145894	-1.222
Arhgap8	0.00833124	0.145894	-1.211
Dgkz	0.00835108	0.145894	-1.125
Cerk	0.00833905	0.145894	1.184
Ogfrl1	0.0083349	0.145894	1.246
Il4ra	0.00835463	0.145894	1.842
Hgf	0.00836409	0.145894	2.918
Zmat5	0.00838103	0.146007	-1.165
Gpm6b	0.00839136	0.146071	1.897
Stx4a	0.00843776	0.146704	-1.267
Ywhaq	0.00844113	0.146704	1.225
Zfp831	0.00846243	0.146725	1.161
Gm4944	0.00845401	0.146725	1.207
Dnm1l	0.00846101	0.146725	1.279
Vps4b	0.00847151	0.146766	1.304
Gpx7	0.00848622	0.146788	1.216
4930453N24Rik	0.00848331	0.146788	1.239
Iws1	0.00851038	0.146974	1.243
Gzmb	0.00850943	0.146974	1.29
Ppbp	0.00853146	0.147221	1.768
Txndc9	0.00854698	0.147373	1.254
Zfp319	0.00856306	0.147534	-1.122
Dusp28	0.00858774	0.147843	-1.145
Spata5	0.00859593	0.147868	1.168
Usp2	0.00862892	0.148019	-1.406
Erlin2	0.008625	0.148019	-1.242
Tff3	0.00861173	0.148019	-1.179
Itsn2	0.00863178	0.148019	1.346
Ascl2	0.00864305	0.148096	-1.229
Scnn1g	0.00865503	0.148185	-1.931
B3gnt7	0.00867999	0.148265	-1.511
Ppif	0.00867089	0.148265	-1.356
Ptdss2	0.00867974	0.148265	-1.256
Ptges3l	0.00869798	0.148319	-1.277
Orc3	0.00870353	0.148319	1.389
Trnt1	0.00870113	0.148319	1.454
Chil1	0.00871183	0.148345	1.341
Clasp2	0.00873122	0.14856	1.206
Ang4	0.00874015	0.148596	-5.258
Nxpe3	0.0087787	0.14902	1.228
Ranbp6	0.00877305	0.14902	1.276
Gm10021	0.00879706	0.1491	-1.312
G6pdx	0.00879368	0.1491	1.238
Gimap8	0.00881073	0.149216	1.166
Ptch1	0.00882881	0.149407	-1.404
Pbrm1	0.00884024	0.149485	1.409
Pla2g2a	0.00885218	0.149571	3.502
Fyb	0.0088852	0.150013	1.737
Ccnb2	0.00889445	0.150054	1.411
Prrx2	0.00890783	0.150164	1.12
Acad8	0.008937	0.150308	-1.24
Cpeb3	0.0089344	0.150308	1.117
Apool	0.00893416	0.150308	1.283
Rgmb	0.00898033	0.150893	-1.131
Eppin	0.00899123	0.150893	-1.129
Cd14	0.00899247	0.150893	1.456
Ifi27l2b	0.00899945	0.150894	-1.317
Cd300a	0.00901232	0.150994	1.171
Slc37a2	0.00903231	0.151112	-2.685
Fbxl12	0.00904006	0.151112	-1.192
Ltb	0.00903988	0.151112	1.609
Cbfb	0.00905285	0.151177	1.147
Rsu1	0.00905775	0.151177	1.402
Chordc1	0.00906876	0.151245	1.533
Angpt1	0.00909358	0.151275	1.213
Milr1	0.00909824	0.151275	1.263
40787	0.00909181	0.151275	1.44
Zfp97	0.0090914	0.151275	1.475
Gpr161	0.00913383	0.151667	-1.128
Tcerg1l	0.00913566	0.151667	1.231
Letm2	0.00914511	0.151709	-1.138
Htr1d	0.00920796	0.152636	-1.164
Ott	0.00921855	0.152696	-1.17
Eif3c	0.00923601	0.152844	1.134
Adora2b	0.00924146	0.152844	1.235
Krt4	0.00926128	0.15294	-1.142
Tmem173	0.00925779	0.15294	1.574
Nudt16l1	0.00928752	0.153258	-1.193
Alpk1	0.00929509	0.153267	-1.185
Evl	0.00930363	0.153293	1.217
Gm3239	0.00933259	0.153509	-1.157
Glipr1	0.00933129	0.153509	1.259
Gm5141	0.00933779	0.153509	1.378
Smim24	0.00943351	0.153814	-1.407
Kif19a	0.00937864	0.153814	-1.103
Otud7b	0.00940768	0.153814	1.145
Smc1a	0.00937378	0.153814	1.161
Cby1	0.00943008	0.153814	1.165
St8sia1	0.00943369	0.153814	1.217
Zmym2	0.00940585	0.153814	1.253
Rnf2	0.00938695	0.153814	1.288
Csde1	0.00940674	0.153814	1.46
Fscn1	0.00940271	0.153814	1.542
Nucb2	0.00942177	0.153814	1.567
Acsl4	0.00944246	0.153843	2.182
Lyst	0.00945877	0.153897	1.268
Casp8ap2	0.0094599	0.153897	1.381
Gdpgp1	0.00949374	0.154219	-1.212
Srd5a1	0.00948872	0.154219	1.385
Fhl4	0.00952605	0.154629	-1.141
Cep76	0.00956234	0.155103	1.225
Txnl4a	0.00958657	0.155381	-1.166
2200002D01Rik	0.00959699	0.155429	-1.234
Vmn1r172	0.00960377	0.155429	1.151
Arcn1	0.00961226	0.155451	1.242
Nras	0.00963055	0.155628	1.29
Mmp3	0.00963739	0.155628	6.182
Ccna2	0.0096558	0.15581	1.488
Gm3264	0.00971536	0.155966	-1.185
Srsf6	0.00970848	0.155966	-1.152
Hltf	0.00968032	0.155966	1.388
Orc6	0.00971372	0.155966	1.423
Vpreb3	0.00969939	0.155966	1.51
Clec4e	0.00969366	0.155966	1.929
Arg1	0.00969956	0.155966	2
Mcoln1	0.00973043	0.155979	-1.341
Prrc2c	0.00972896	0.155979	1.243
Spink1	0.0097823	0.15635	-1.295
Ccdc3	0.00979122	0.15635	-1.217
Ftsj3	0.00978059	0.15635	1.153
Zfp281	0.00979008	0.15635	1.315
Sh3kbp1	0.00976993	0.15635	1.898
Fpr1	0.00979646	0.15635	3.006
Ssh2	0.00984784	0.157056	1.389
Dpp8	0.00986298	0.157183	1.309
Ctcfl	0.00987333	0.157233	-1.167
Hes2	0.00990358	0.157486	1.127
Plaur	0.00990233	0.157486	2.741
Pir	0.00994645	0.157612	1.185
Nbn	0.00994754	0.157612	1.311
Gm14418	0.00994577	0.157612	1.317
Smarca5	0.00992144	0.157612	1.397
Plat	0.00994049	0.157612	1.435
Wee2	0.00996459	0.157661	-1.15
Olfr1016	0.00996506	0.157661	1.139
Gm4349	0.0100262	0.158285	-1.203
Samd12	0.0100239	0.158285	1.295
Suco	0.010023	0.158285	1.456
Hoxa2	0.0100605	0.158369	-1.179
Fip1l1	0.0100596	0.158369	1.189
Smim15	0.0100533	0.158369	1.3
Dhx15	0.0100522	0.158369	1.349
2610524H06Rik	0.0100773	0.158519	1.237
Anxa4	0.0100972	0.158719	1.322
Bcas1	0.0101198	0.158959	-1.355
Slc38a6	0.0101341	0.159022	1.291
Padi4	0.0101383	0.159022	1.594
F830016B08Rik	0.0101509	0.159078	1.23
Kif20a	0.0101564	0.159078	1.337
Lin52	0.0101955	0.159228	-1.171
Gbp10	0.0101774	0.159228	1.365
Rel	0.010181	0.159228	1.58
Loxl2	0.0102022	0.159228	1.69
Chl1	0.0102023	0.159228	1.859
Sh3bgr	0.0102467	0.159466	-1.388
Pik3c2a	0.0102392	0.159466	1.533
Lgi2	0.0102448	0.159466	2.61
Wfdc17	0.0102334	0.159466	2.719
Gm11627	0.0102948	0.159877	-1.266
Krt72	0.0102947	0.159877	-1.098
Mphosph9	0.0103097	0.159877	1.137
Uso1	0.010308	0.159877	1.186
Cdc5l	0.0102987	0.159877	1.294
Cbll1	0.0103315	0.160084	-1.33
Thy1	0.0103376	0.160084	1.194
Krtap5-3	0.0103457	0.160095	1.116
Tarm1	0.0103623	0.160238	2.081
Tmem218	0.0104211	0.161032	-1.315
Rpusd2	0.0104283	0.161032	-1.161
Gria1	0.0104441	0.161119	-1.196
Pcdh7	0.0104487	0.161119	1.703
Stxbp5	0.0104598	0.161177	1.338
Angptl1	0.0104994	0.161673	1.235
Tcn2	0.010545	0.161759	-1.391
Slc6a5	0.0105641	0.161759	1.135
Olfr740	0.0105423	0.161759	1.14
Ptma	0.0105572	0.161759	1.159
Ifnk	0.0105361	0.161759	1.218
Polr3g	0.010555	0.161759	1.245
Fjx1	0.0105596	0.161759	1.273
2210408I21Rik	0.010514	0.161759	1.317
Atp12a	0.0106301	0.161921	-1.69
Myh14	0.0106327	0.161921	-1.365
Fuk	0.0106017	0.161921	-1.226
Klk1b16	0.0106209	0.161921	-1.192
Prosc	0.0106184	0.161921	-1.125
Gm13238	0.0106339	0.161921	1.144
Olfr103	0.0106085	0.161921	1.158
Csnk2a1	0.0106305	0.161921	1.188
Pank1	0.0106683	0.162332	-1.342
Ctsf	0.0107557	0.162449	-1.284
Olfr1109	0.010723	0.162449	1.164
Arhgap9	0.0107725	0.162449	1.204
Sec63	0.0107478	0.162449	1.22
Eps15	0.0106851	0.162449	1.352
Ccl9	0.010694	0.162449	1.42
Tpr	0.0107385	0.162449	1.47
Tln1	0.0107713	0.162449	1.545
Zfp958	0.0107635	0.162449	1.56
Hook3	0.0107517	0.162449	1.574
Gsta3	0.0107008	0.162449	1.716
Il1f9	0.0107603	0.162449	2.297
Capg	0.0107674	0.162449	2.67
D330020A13Rik	0.0108251	0.162793	-1.15
Fam135b	0.0108104	0.162793	-1.139
Gimap4	0.0108192	0.162793	1.189
Arhgap30	0.0108223	0.162793	1.346
Taf10	0.0108378	0.162872	1.164
Bod1l	0.0108573	0.163053	1.233
Ddah1	0.0108736	0.163187	2.284
Zbtb21	0.0109263	0.163528	-1.222
Mettl11b	0.0109193	0.163528	-1.176
Capza2	0.0109051	0.163528	1.35
Pim1	0.0109189	0.163528	1.548
Itgb1bp1	0.0109465	0.163615	1.222
Gm12250	0.0109471	0.163615	1.745
Cyp4f18	0.0109706	0.163856	1.324
Gm7020	0.0109937	0.16393	-1.219
Gnb1l	0.0110131	0.16393	-1.145
Cdkn3	0.0109878	0.16393	1.378
Trem1	0.0110057	0.16393	2.121
Wfdc21	0.0110125	0.16393	3.017
Vmo1	0.0110431	0.164265	-1.177
Zeb1	0.0110558	0.164343	1.392
Ccz1	0.0110735	0.164493	1.209
Fbxw22	0.011091	0.164561	-1.201
Chm	0.0110931	0.164561	1.347
Abca1	0.0111124	0.164737	1.547
Dhx40	0.0111383	0.165009	1.488
Ldlrad3	0.0111518	0.165097	-1.352
Sp4	0.0111599	0.165104	1.307
Rasa1	0.0111752	0.16522	1.403
Mrgpra2a	0.0112098	0.165396	1.352
Rsf1	0.0112068	0.165396	1.389
Rev3l	0.0112077	0.165396	1.437
Slc29a4	0.0112221	0.165466	-1.149
Dcp1b	0.0112421	0.165538	-1.362
Sh3bgrl	0.0112356	0.165538	1.3
Gbp3	0.0112556	0.165625	1.95
Gm10451	0.0112771	0.165787	-1.179
Tcp1	0.0112818	0.165787	1.34
Sult2b1	0.0113594	0.166044	-1.626
9030624J02Rik	0.0113535	0.166044	-1.234
Mlst8	0.0113512	0.166044	-1.217
Tmem107	0.0113457	0.166044	-1.118
Srsf7	0.0113146	0.166044	1.263
Nfam1	0.0113084	0.166044	1.269
Jkamp	0.0113369	0.166044	1.273
Myot	0.01136	0.166044	1.422
Mbd2	0.0114294	0.166948	1.127
Gm14325	0.0114381	0.166963	1.347
Kcna10	0.011477	0.167339	-1.127
Olfr926	0.0114792	0.167339	1.135
Anp32a	0.0114993	0.167521	1.196
Hmgn3	0.0115075	0.167528	1.586
Pla1a	0.0115488	0.168018	1.984
Frrs1	0.0115586	0.168049	-1.391
Hexb	0.011579	0.168122	-1.678
Fmnl1	0.0115735	0.168122	1.703
Tspan33	0.0115915	0.168193	-1.365
Rhoh	0.0116342	0.1687	1.175
Samsn1	0.0117052	0.169616	2.934
Adss	0.0117283	0.169839	1.251
Tmtc4	0.0117446	0.169963	1.121
Alg14	0.0117673	0.170178	1.268
Per3	0.0118139	0.170706	-1.234
Gnpda2	0.0118194	0.170706	1.247
Rad51ap1	0.0118485	0.171014	1.284
Fcgr1	0.0118662	0.171118	1.241
Cd22	0.0118713	0.171118	1.536
Scgb2b2	0.0119308	0.171466	-1.154
Olfr197	0.0119284	0.171466	1.161
Coro1a	0.0119312	0.171466	1.167
Kctd4	0.0119574	0.171466	1.216
Zfp937	0.0119585	0.171466	1.288
Tex30	0.0119661	0.171466	1.383
Tnf	0.0119104	0.171466	1.423
Tgfb1	0.0119421	0.171466	1.473
Ptges	0.0119518	0.171466	2.02
Hvcn1	0.0120115	0.171713	1.178
Rala	0.0120147	0.171713	1.338
Erap1	0.0120114	0.171713	1.36
Tespa1	0.0120029	0.171713	1.558
Zfp488	0.0120262	0.171765	1.087
Cdc16	0.0120657	0.171777	1.161
Ubxn4	0.0120741	0.171777	1.162
Igbp1	0.0120473	0.171777	1.269
Gsr	0.0120682	0.171777	1.339
Mad2l1	0.0120535	0.171777	1.554
Mmp13	0.0120646	0.171777	3.158
Mina	0.0121225	0.172172	-1.213
Dpm2	0.0121254	0.172172	-1.206
Ddhd1	0.0121165	0.172172	1.272
Riok2	0.0121418	0.172292	1.299
Serinc5	0.0121525	0.172309	-1.538
Pcolce	0.0121587	0.172309	1.296
Map3k13	0.0121824	0.172316	-1.393
Znrf3	0.0122753	0.172316	-1.277
Abo	0.0122788	0.172316	-1.234
Esrrg	0.0122376	0.172316	-1.211
Pdlim1	0.0122176	0.172316	-1.166
Srd5a3	0.0122049	0.172316	-1.141
Dnttip2	0.0122852	0.172316	1.331
Elmod2	0.0122832	0.172316	1.332
Rbms1	0.0121846	0.172316	1.363
Zfp708	0.0122665	0.172316	1.388
Apobec3	0.0122077	0.172316	1.411
Strn3	0.0122816	0.172316	1.478
Mcemp1	0.0122437	0.172316	1.547
Rb1cc1	0.0122395	0.172316	1.552
Sulf1	0.0122431	0.172316	1.689
Cxcr2	0.012224	0.172316	1.734
Blmh	0.0122987	0.172394	1.265
Wbscr27	0.0123417	0.172866	-1.209
Tmed7	0.0123481	0.172866	1.223
Mrfap1	0.0123816	0.173002	-1.129
Dmtf1	0.0123761	0.173002	1.262
Cdk17	0.0123774	0.173002	1.298
Zfp148	0.0123899	0.173008	1.395
Chd7	0.0123985	0.173018	-1.346
Ppp1r13b	0.0124419	0.173513	-1.297
Pde9a	0.0124583	0.17363	1.403
Gm13287	0.0124679	0.173639	-1.139
Hnrnpu	0.0124827	0.173639	1.258
Ikzf3	0.0124794	0.173639	1.32
Kctd9	0.0125002	0.173772	1.256
Ablim1	0.0125427	0.174072	-1.376
Ern2	0.0125437	0.174072	-1.342
Scgb3a2	0.0125457	0.174072	-1.187
Usp25	0.0125586	0.174141	1.227
Grem2	0.0126146	0.174696	-1.158
Rab11fip2	0.0126073	0.174696	1.344
Gm20026	0.0127508	0.17489	-1.349
Fhit	0.012654	0.17489	-1.232
6430573F11Rik	0.0127336	0.17489	-1.209
P2ry4	0.0127315	0.17489	-1.187
Tas2r121	0.0127346	0.17489	1.114
Lce6a	0.0127473	0.17489	1.126
Cxcr6	0.0126882	0.17489	1.191
Snn	0.012661	0.17489	1.214
Arfip1	0.0126964	0.17489	1.225
Slfn1	0.0127404	0.17489	1.245
Gclm	0.0127521	0.17489	1.277
5730507C01Rik	0.0127287	0.17489	1.282
Ctage5	0.0126839	0.17489	1.324
Sp100	0.0127404	0.17489	1.488
Top2a	0.0126367	0.17489	1.619
Cemip	0.0127565	0.17489	5.938
Rb1	0.0127727	0.175002	1.268
Tex264	0.012789	0.175117	-1.164
Car4	0.0128041	0.175178	-1.601
Tmem54	0.0128175	0.175178	-1.315
Hoxb8	0.012816	0.175178	-1.159
Gm14420	0.0128383	0.175252	1.326
Cdc7	0.012839	0.175252	1.424
Uba6	0.0128596	0.175352	1.288
Cbwd1	0.0128623	0.175352	1.317
Baz2a	0.0128841	0.175467	-1.285
Col1a1	0.0128868	0.175467	1.339
Lypla2	0.0129112	0.175568	-1.427
Champ1	0.0129331	0.175568	-1.217
Plch2	0.0129504	0.175568	-1.199
Saysd1	0.0129474	0.175568	-1.106
Adgra1	0.0129138	0.175568	1.111
Sec62	0.0129316	0.175568	1.234
Nid2	0.0129365	0.175568	1.307
Ktn1	0.0129692	0.175606	1.258
Rnf128	0.0129633	0.175606	1.447
Thoc1	0.0129883	0.175756	1.292
Hist1h3a	0.0129995	0.175798	1.168
Tppp3	0.0130132	0.175875	-1.665
Trim59	0.0130256	0.175934	1.38
Prss22	0.0130473	0.176098	1.212
Srpx2	0.0130538	0.176098	1.393
Gm5858	0.0130664	0.176159	1.169
Ston1	0.0131043	0.176344	-1.306
Npl	0.0130968	0.176344	1.162
Gpsm2	0.0131006	0.176344	1.29
Lgals12	0.0131414	0.176412	-1.408
Zfp92	0.0131277	0.176412	-1.153
Mrc2	0.0131416	0.176412	1.237
Prrg1	0.0131286	0.176412	1.427
Tspan15	0.0131965	0.176419	-1.316
Sap130	0.0131684	0.176419	-1.2
Tcta	0.0131941	0.176419	-1.125
Ubfd1	0.0132118	0.176419	1.097
Son	0.0132116	0.176419	1.17
Pydc3	0.0132096	0.176419	1.197
Mob4	0.0131682	0.176419	1.341
Abce1	0.0131733	0.176419	1.391
Irgm1	0.0132147	0.176419	1.648
March1	0.0132309	0.176527	1.318
Mier3	0.0132548	0.176738	-1.26
Stk-ps2	0.0132664	0.176786	-1.151
Fam134b	0.0132956	0.176852	-1.585
Rilp	0.0132948	0.176852	-1.223
Fat1	0.0132805	0.176852	-1.206
Itgb5	0.0133213	0.177087	1.329
Gm609	0.0133359	0.177172	-1.632
Magix	0.0133861	0.177574	-1.153
Marveld3	0.0133948	0.177574	-1.121
Emg1	0.0133999	0.177574	1.155
Zfp825	0.0134036	0.177574	1.254
Ube2c	0.0134067	0.177574	1.365
Rps3a1	0.01342	0.177642	1.101
Tspan1	0.013429	0.177655	-1.121
Pilrb2	0.0134391	0.17768	1.208
Mapre2	0.0135049	0.177915	-1.347
Obfc1	0.0135129	0.177915	-1.224
Ccdc67	0.0134661	0.177915	-1.167
Nutf2	0.0135028	0.177915	1.149
Cycs	0.0135085	0.177915	1.169
Dbf4	0.0135138	0.177915	1.262
Tgfbr1	0.0135096	0.177915	1.316
Trak1	0.0135587	0.178256	-1.396
Fxyd2	0.0135641	0.178256	-1.201
Tnfaip2	0.0135589	0.178256	2.113
Pskh1	0.0136363	0.179097	-1.257
Pdk2	0.0136656	0.179138	-1.366
Atg101	0.0136794	0.179138	-1.247
Nelfb	0.0136803	0.179138	-1.188
Xylt2	0.0136733	0.179138	1.149
Armcx2	0.0136588	0.179138	1.552
2310035C23Rik	0.0136937	0.179169	1.322
Far1	0.0136991	0.179169	1.435
Ccnh	0.0137186	0.179318	1.3
Zg16	0.0137415	0.179509	-1.194
Sprr2a3	0.0137527	0.179549	-1.149
Gm4951	0.0137905	0.179935	1.657
Hoxa4	0.0138138	0.180131	1.123
Fam193a	0.0138483	0.180473	-1.161
Tgtp2	0.0138652	0.180585	3.326
Rgs7	0.0139126	0.181095	-1.264
Klhl11	0.013922	0.18111	1.132
Fam98c	0.0139312	0.181122	-1.215
Gab1	0.0140088	0.181196	-1.365
Slc39a9	0.0140044	0.181196	-1.298
Camta2	0.0140089	0.181196	-1.244
BC049762	0.0139915	0.181196	1.09
Pgm2l1	0.013975	0.181196	1.194
Ppp1r16b	0.0139875	0.181196	1.198
Rrm2	0.0139805	0.181196	1.267
Knstrn	0.0140114	0.181196	1.292
Gbp4	0.0139856	0.181196	1.82
Kptn	0.0140684	0.181388	-1.23
Gm8653	0.0140566	0.181388	1.119
Lrrc18	0.0140557	0.181388	1.256
Ddx1	0.0140598	0.181388	1.299
Ms4a4d	0.0140674	0.181388	1.318
Gm3604	0.0140843	0.181388	1.327
Tstd3	0.0140813	0.181388	1.394
Gjb1	0.0141248	0.181418	-1.388
Rpl41	0.0141038	0.181418	1.08
Nde1	0.014128	0.181418	1.121
Tgm1	0.0141162	0.181418	1.508
Dhrs9	0.0141238	0.181418	2.086
Sh3bp1	0.0141408	0.181475	1.236
Txnip	0.0141493	0.181477	-1.234
Cyp2d13	0.0142038	0.181676	-1.347
Gm2237	0.0142585	0.181676	-1.269
Fam222a	0.0141888	0.181676	-1.231
Stard10	0.014281	0.181676	-1.192
2610306M01Rik	0.0142141	0.181676	-1.177
Cytip	0.0142325	0.181676	1.161
Wdr45b	0.0142047	0.181676	1.197
Srgap2	0.0142485	0.181676	1.197
Ube2h	0.0142163	0.181676	1.216
Cd24a	0.0142779	0.181676	1.258
Lrrc8b	0.0142761	0.181676	1.343
Mlkl	0.0142329	0.181676	1.412
Pmepa1	0.0142622	0.181676	1.505
Csf2rb2	0.0142518	0.181676	1.799
Stra13	0.0143094	0.181932	1.137
Mcee	0.0143197	0.181957	-1.178
Amotl2	0.0143401	0.182005	-1.114
Fam3c	0.0143401	0.182005	1.343
Gm14403	0.0143679	0.182251	1.431
Angptl8	0.0143815	0.182319	-1.161
Sybu	0.0143943	0.18232	-1.165
Pirb	0.0143983	0.18232	2.356
1700028J19Rik	0.0144208	0.182418	-1.222
Foxn4	0.0144644	0.182418	1.093
Six1	0.0144579	0.182418	1.29
Lbr	0.0144385	0.182418	1.304
Ranbp1	0.0144486	0.182418	1.344
Cnot6	0.0144412	0.182418	1.353
Fam92a	0.0144595	0.182418	1.468
Zfp282	0.0145039	0.182489	-1.14
Gm13277	0.0145327	0.182489	-1.126
Gm13278	0.0145327	0.182489	-1.126
Gm13279	0.0145327	0.182489	-1.126
Gm13289	0.0145327	0.182489	-1.126
Gm13290	0.0145327	0.182489	-1.126
Dsn1	0.014508	0.182489	1.174
BC094916	0.0145368	0.182489	1.346
Hoxb13	0.0145668	0.18258	-1.496
Wnk4	0.014569	0.18258	-1.24
Nsa2	0.0145684	0.18258	1.335
Ldoc1l	0.0146131	0.183028	-1.139
Mdm1	0.0146238	0.183057	1.193
Rpl24	0.0146583	0.183384	1.19
Snx2	0.0146749	0.183487	1.289
BC026585	0.0147214	0.183753	-1.311
Rftn2	0.014706	0.183753	-1.166
Tmem209	0.0147209	0.183753	1.2
Prelid1	0.014747	0.183967	1.174
Pde3b	0.0147553	0.183967	1.476
Ceacam12	0.014776	0.184119	1.739
Cp	0.0147949	0.18425	4.433
Ddc	0.014813	0.18437	-1.215
Emc9	0.0148247	0.184411	-1.167
Olfr748	0.0148583	0.184656	-1.139
Ttc13	0.0148612	0.184656	1.26
Smpx	0.0148773	0.184751	-1.61
Glyatl3	0.0148958	0.184876	-1.145
Il11	0.0149291	0.185183	1.675
Wdtc1	0.0149646	0.185309	-1.395
Epg5	0.014962	0.185309	-1.125
Gm11595	0.0149541	0.185309	1.142
Fam217a	0.0150047	0.185701	-1.136
Agap1	0.0150271	0.185767	-1.245
Med4	0.0150259	0.185767	1.198
Gm21778	0.0150502	0.185843	-1.12
Asprv1	0.0150465	0.185843	1.238
Zfp608	0.0151004	0.186358	-1.23
Cox4i1	0.0151104	0.186376	-1.052
Olfr433	0.0151279	0.186486	-1.121
Phf11d	0.0151489	0.18664	1.476
Zfp599	0.0152033	0.1871	1.112
Mpp1	0.0152008	0.1871	1.215
Hpdl	0.0152324	0.187115	-1.268
Med20	0.0152473	0.187115	-1.21
Kif2a	0.0152359	0.187115	1.189
Prkdc	0.0152318	0.187115	1.227
Strap	0.0152417	0.187115	1.36
Fancm	0.0152772	0.187377	1.185
Gpr183	0.0153023	0.18758	1.207
Trappc13	0.015321	0.187704	1.38
Msrb2	0.015365	0.188137	-1.316
Spert	0.0153759	0.188148	-1.1
Gm5893	0.015383	0.188148	1.105
Irx2	0.0153985	0.188232	-1.118
Rpl23a	0.0154075	0.188236	1.115
Fam174b	0.0154286	0.18839	-1.296
A630001G21Rik	0.0154379	0.188398	1.138
Gjb6	0.0154587	0.188441	-1.119
Dlgap5	0.0154501	0.188441	1.408
Mylk	0.0154712	0.188488	-1.356
Edn2	0.0155	0.188528	-1.319
Snrpb	0.0155089	0.188528	-1.144
Psmd1	0.0154994	0.188528	1.223
Malt1	0.0155075	0.188528	1.312
Cachd1	0.0155646	0.189099	-1.611
Vcl	0.0155788	0.189167	1.3
Tgm3	0.0155892	0.189189	-1.896
Gm3002	0.0156132	0.18927	-1.226
C4b	0.0156056	0.18927	1.704
Cox8a	0.0156608	0.189499	-1.115
Slc25a37	0.0156667	0.189499	1.23
Exoc6	0.0156563	0.189499	1.306
Elk3	0.0156526	0.189499	1.327
Dynll1	0.0156838	0.189601	1.181
Zfp39	0.0157026	0.189723	1.13
Wipf2	0.0157124	0.189736	-1.212
Gli1	0.0157243	0.189776	-1.172
Sh3bgrl3	0.0157463	0.189937	1.267
Kif22	0.0157705	0.190123	1.37
Spon1	0.0158021	0.1904	1.496
Tulp4	0.0158541	0.190607	-1.199
Nrg3	0.0158474	0.190607	-1.154
Pglyrp1	0.0158419	0.190607	1.186
Hectd1	0.0158539	0.190607	1.459
Fig4	0.0158918	0.190955	1.144
Cdca8	0.0159096	0.190958	1.301
Mgat4c	0.0159016	0.190958	2.915
Acp5	0.0159893	0.19181	-1.33
Lrrc25	0.0160021	0.191858	1.167
Ovol2	0.0160597	0.192143	-1.267
Top3a	0.0160635	0.192143	-1.192
Lrrc74a	0.0160672	0.192143	-1.117
Apc2	0.0160533	0.192143	-1.087
Tmem106b	0.0160697	0.192143	1.698
Rce1	0.0160856	0.192228	-1.228
Zfp936	0.0161015	0.192313	1.197
Zfp618	0.0161769	0.192593	-1.423
Trim63	0.0161497	0.192593	-1.118
Fcer2a	0.0161795	0.192593	1.154
Cep85	0.0161583	0.192593	1.16
Pilrb1	0.0161954	0.192593	1.178
2610002M06Rik	0.016186	0.192593	1.256
Rbbp8	0.0161903	0.192593	1.366
Plet1	0.01616	0.192593	4.842
Rps18	0.0162148	0.192719	1.064
Ncf1	0.0162412	0.192928	1.156
Slc8b1	0.0162507	0.192937	-1.368
Tgfbi	0.0162834	0.19322	1.671
Saa3	0.0163261	0.193621	3.467
Cd300ld	0.0163387	0.193665	1.29
Zfp729b	0.0163663	0.193888	1.242
Mbnl1	0.016391	0.193934	1.274
Rfc3	0.0163931	0.193934	1.28
Mecom	0.0163968	0.193934	1.367
Rdh7	0.0164247	0.19395	-1.242
E330014E10Rik	0.0164229	0.19395	-1.094
Wfdc12	0.0164092	0.19395	1.31
Esf1	0.016443	0.194061	1.44
Rab25	0.016491	0.194523	-1.188
Adam8	0.0165232	0.194783	1.378
Igfbp7	0.0165308	0.194783	1.477
Gm14085	0.0165455	0.19485	1.127
Olfr566	0.016583	0.195187	1.091
Hsf2	0.0166007	0.19529	1.263
Nob1	0.0166242	0.195461	1.077
Tmem236	0.0166872	0.195992	-1.381
Eny2	0.0166821	0.195992	1.195
BC021614	0.016705	0.196096	1.575
Vmn1r65	0.0167236	0.196208	1.127
Rpl26	0.0167515	0.196325	1.124
Snw1	0.0167476	0.196325	1.181
Ank3	0.0167829	0.19653	-1.373
Rlbp1	0.0168049	0.19653	-1.106
Adgrf4	0.0168031	0.19653	1.148
Mctp1	0.0167974	0.19653	1.897
Pbk	0.0168332	0.196756	1.57
Nit1	0.0169065	0.197507	-1.19
Ptpn18	0.0169317	0.197591	-1.213
Trip12	0.0169287	0.197591	1.259
Ttr	0.0169469	0.197663	-1.628
Erh	0.0169945	0.198112	1.311
Mtmr12	0.0170274	0.19839	-1.159
Cnn1	0.0172138	0.198436	-1.314
Cog2	0.0170933	0.198436	-1.304
Gm3336	0.0170506	0.198436	-1.263
Gm5819	0.0170925	0.198436	-1.205
Slc6a12	0.0170834	0.198436	-1.197
P2rx5	0.0171698	0.198436	-1.18
Olfr1290	0.0171171	0.198436	-1.172
Gm4399	0.0171459	0.198436	1.109
Gm4406	0.0171459	0.198436	1.109
Fsip1	0.0172224	0.198436	1.114
Ftl1	0.0171943	0.198436	1.122
Rgs19	0.017151	0.198436	1.129
Gm6483	0.0171975	0.198436	1.176
Ppp2r5a	0.0172309	0.198436	1.197
Chml	0.0172108	0.198436	1.236
P2ry13	0.0170642	0.198436	1.242
Erlec1	0.017137	0.198436	1.278
Clock	0.017219	0.198436	1.282
2010315B03Rik	0.0171984	0.198436	1.423
Lhfp	0.0171116	0.198436	1.6
Plekho2	0.0171049	0.198436	1.75
Mmp2	0.0170775	0.198436	1.774
Car2	0.0172763	0.198536	-1.287
Echs1	0.017257	0.198536	-1.221
Snapc3	0.0172849	0.198536	1.167
Zfp930	0.0172849	0.198536	1.314
Vcam1	0.0172612	0.198536	1.442
Ercc6l2	0.0173141	0.19871	-1.416
Pcmtd1	0.0173182	0.19871	1.358
Alas2	0.0173463	0.198928	2.729
Zfp583	0.017356	0.198935	1.099
Zfp719	0.0173668	0.198955	1.204
Rab3b	0.0173911	0.199128	-1.266
Tspan7	0.0174535	0.199529	-1.294
Smchd1	0.0174425	0.199529	1.33
Krcc1	0.0174481	0.199529	1.346
Atp11b	0.0174761	0.199579	1.378
Cfp	0.0174683	0.199579	1.588
Ncam2	0.0174917	0.199653	1.307
Cyhr1	0.0175145	0.199706	-1.166
Tlr7	0.0175124	0.199706	1.534
Dennd5b	0.0175776	0.199957	-1.363
Rangrf	0.0175535	0.199957	-1.202
Gm5622	0.0176188	0.199957	-1.127
Hmx3	0.0176008	0.199957	-1.113
Tomm34	0.0176141	0.199957	-1.112
Cd209e	0.0175827	0.199957	-1.109
Ahrr	0.0175602	0.199957	1.086
Akt3	0.0176084	0.199957	1.456
Mrgpra2b	0.0176084	0.199957	2.656
Csf3r	0.0176443	0.200143	1.705
Rnf186	0.0176792	0.20038	-1.529
St6galnac1	0.0176835	0.20038	-1.146
E030030I06Rik	0.0177003	0.200466	-1.15
Prss32	0.0177138	0.200515	-1.322
Zfp219	0.0177577	0.200908	-1.207
Itln1	0.0178188	0.201357	-1.308
Dctn3	0.0178249	0.201357	-1.125
Slc25a40	0.0178116	0.201357	1.246
Ctla2a	0.0178544	0.201585	3.192
Oit1	0.0178985	0.201798	-1.194
Mfng	0.0179009	0.201798	1.125
Fxyd5	0.0178982	0.201798	1.888
Capsl	0.0179173	0.20186	-1.762
Parm1	0.0179249	0.20186	-1.222
Pctp	0.0179763	0.202231	-1.148
Cacng1	0.0179756	0.202231	-1.095
Crim1	0.0179856	0.202232	-1.594
Gm13154	0.0180165	0.202475	1.174
Pdzk1ip1	0.0180818	0.202493	-1.395
Man2b1	0.0181174	0.202493	-1.212
Qtrtd1	0.0181174	0.202493	-1.182
Sowaha	0.0180452	0.202493	-1.169
Endou	0.0180857	0.202493	-1.146
Ccdc63	0.0181384	0.202493	-1.138
Wdr20rt	0.0181239	0.202493	-1.134
Cxcl17	0.0181097	0.202493	-1.112
Prox2	0.0180927	0.202493	-1.095
Ucn	0.0180929	0.202493	1.128
Gm14698	0.0181346	0.202493	1.148
Ankrd28	0.0180435	0.202493	1.223
Larp7	0.0181315	0.202493	1.275
Gm17334	0.018166	0.202697	1.332
Lama5	0.0182043	0.203022	1.469
Slfn10-ps	0.0182388	0.203199	1.207
Cxcl2	0.0182363	0.203199	2.702
Aqp9	0.0182699	0.203442	1.147
Phf12	0.0183075	0.203505	-1.194
Gpr82	0.018322	0.203505	1.21
Hist2h2ab	0.018297	0.203505	1.227
Trim5	0.0183216	0.203505	1.252
Ggta1	0.0182951	0.203505	1.272
Echdc1	0.018349	0.203701	1.309
Arl5a	0.0183767	0.203905	1.324
Gmpr	0.0184036	0.203997	-1.62
Lgals8	0.0183996	0.203997	1.196
Slc34a2	0.0184337	0.204021	-1.746
Hid1	0.018425	0.204021	-1.692
Dcaf4	0.0184254	0.204021	-1.132
Alkbh7	0.0185618	0.205171	-1.206
1810022K09Rik	0.0185658	0.205171	1.334
A230046K03Rik	0.018562	0.205171	1.359
Cdx1	0.0185958	0.205222	-1.163
Leprotl1	0.0185866	0.205222	-1.128
Fer	0.0185986	0.205222	1.249
Gsn	0.0186517	0.205346	-1.514
Fbxo6	0.0187081	0.205346	-1.237
Atp5d	0.018703	0.205346	-1.138
Tpt1	0.0187216	0.205346	1.113
Pon2	0.0186982	0.205346	1.217
Tnfaip8l2	0.018644	0.205346	1.241
Slfn3	0.0186812	0.205346	1.241
Osbpl8	0.0186653	0.205346	1.246
Dis3	0.0187224	0.205346	1.268
Cpne3	0.018639	0.205346	1.292
Zfp442	0.0187165	0.205346	1.317
Aldh1a3	0.0187067	0.205346	1.385
Zbtb33	0.0187388	0.205423	1.352
Nelfcd	0.0187799	0.205681	-1.158
5031414D18Rik	0.0187811	0.205681	1.256
Ufd1l	0.0188678	0.206527	1.163
[truncated: 19,882 more rows]

## Sheet: HSD vs HSD+CD
Genes	p-Value	FDR	foldChange
Higd1c	8.04479e-07	0.0176028	1.842
Abi3	6.20084e-06	0.0678403	-1.44
Fam101b	1.19342e-05	0.0750625	-1.45
Rab33a	1.56331e-05	0.0750625	1.531
Zfp251	1.71524e-05	0.0750625	-1.428
Sgk1	2.07256e-05	0.0755828	-2.386
Zfp758	3.64299e-05	0.113875	1.356
Oaz3	5.40321e-05	0.145958	-2.528
Fam180a	6.0035e-05	0.145958	-1.357
Clcn5	7.15637e-05	0.156589	-1.459
Tmem106a	8.77291e-05	0.160367	-1.316
Erbb2ip	8.79487e-05	0.160367	1.53
Eif3k	0.000129523	0.200452	1.129
G6pc2	0.000130686	0.200452	1.223
Zc3h14	0.000137415	0.200452	1.311
Tceb3	0.000188093	0.250472	1.191
Zfp62	0.000194599	0.250472	1.557
Dnase2a	0.000225922	0.274633	1.396
Rpl4	0.000243724	0.28068	1.144
Txnrd1	0.000409666	0.435517	-1.498
Scnn1g	0.000417981	0.435517	-3.133
Cyp2c55	0.000476876	0.457107	2.397
Syap1	0.000483362	0.457107	1.59
Gm3415	0.000545914	0.457107	-1.174
Smg6	0.000597605	0.457107	1.202
Tppp3	0.000635458	0.457107	1.577
Synm	0.000636476	0.457107	1.437
Fuz	0.000651449	0.457107	-1.351
Cxxc1	0.000658847	0.457107	-1.168
Cd200r2	0.000719206	0.457107	1.367
Uaca	0.000726769	0.457107	1.214
Kcnc3	0.000797398	0.457107	-1.149
Yipf2	0.000838991	0.457107	-1.402
E130311K13Rik	0.000839994	0.457107	1.175
Gprasp1	0.000850968	0.457107	-1.133
Pet117	0.000864167	0.457107	-1.236
Lin52	0.000881333	0.457107	-1.245
Nacad	0.000886013	0.457107	1.176
Clock	0.000992231	0.457107	1.407
Pcf11	0.00103543	0.457107	1.363
D8Ertd738e	0.00104184	0.457107	-1.103
A430005L14Rik	0.00111161	0.457107	-1.208
Ankrd37	0.00111777	0.457107	-2.102
Bcorl1	0.00113743	0.457107	1.284
Flt3l	0.0011448	0.457107	-1.296
2310079G19Rik	0.00115822	0.457107	2.206
Il17rb	0.0011691	0.457107	-1.278
Zfp592	0.00119712	0.457107	1.209
Gstm4	0.00120773	0.457107	1.215
C030034I22Rik	0.00124609	0.457107	-1.41
Tomm5	0.00127668	0.457107	-1.335
Nop10	0.00127955	0.457107	-1.223
Akap3	0.00128363	0.457107	1.27
Zbed4	0.00129371	0.457107	-1.284
Igfbp2	0.00130028	0.457107	1.446
Kif16b	0.0013015	0.457107	1.231
Rps4l	0.00131064	0.457107	-1.268
Epc1	0.00131415	0.457107	-1.194
Cst7	0.00132067	0.457107	-1.197
Iqcb1	0.00133731	0.457107	1.194
Gnai2	0.00134138	0.457107	1.334
Adprh	0.00135263	0.457107	-1.365
Prpf38b	0.00135654	0.457107	-1.263
Csnk1g3	0.00136116	0.457107	1.168
Arhgap5	0.00137252	0.457107	1.655
Npc1	0.00142383	0.457107	1.368
AU040972	0.00142627	0.457107	-1.162
Ash2l	0.00144888	0.457107	-1.2
Phf3	0.00145285	0.457107	1.269
Samhd1	0.00146234	0.457107	1.571
Sh2d1b1	0.00154747	0.476905	-1.354
Mrpl19	0.00162549	0.493992	-1.585
Vrtn	0.00168633	0.499336	1.176
Cttnbp2	0.00171455	0.499336	-1.288
Mtrr	0.00174527	0.499336	-1.174
Gm1553	0.00174609	0.499336	1.217
Zdhhc5	0.00176025	0.499336	-1.39
Adamtsl3	0.00178	0.499336	1.308
Nrbp1	0.0018308	0.507085	-1.309
Abcf2	0.00187823	0.508775	-1.288
Txnl4a	0.00188662	0.508775	-1.213
Mrps25	0.00197468	0.508775	-1.342
Rpf1	0.00201293	0.508775	1.242
Ikbkap	0.00208679	0.508775	-1.201
Ndufaf6	0.00209105	0.508775	-1.32
Eea1	0.0020932	0.508775	1.219
Cyp4f39	0.00210731	0.508775	1.183
Eif3e	0.00210879	0.508775	1.314
Srsf5	0.00211551	0.508775	-1.253
Vwa3b	0.00211619	0.508775	1.218
Carkd	0.00214539	0.508775	1.13
Bmp10	0.00216436	0.508775	1.155
Carhsp1	0.00216775	0.508775	1.181
Rnmtl1	0.00218568	0.508775	-1.333
Hpdl	0.0022467	0.509329	-1.379
Nptn	0.0022489	0.509329	1.368
Srsf6	0.00225789	0.509329	-1.19
Fam105a	0.00234606	0.516729	-1.337
Amica1	0.00236508	0.516729	-1.312
Colec10	0.00239383	0.516729	1.131
Gm8069	0.00242324	0.516729	-1.386
Fbxw28	0.00243161	0.516729	-1.206
Ddx20	0.00246806	0.516729	-1.412
Zfp941	0.00249175	0.516729	-1.219
Rad21	0.00250388	0.516729	1.247
Mfsd7b	0.0025118	0.516729	-1.287
P2rx5	0.00252685	0.516729	-1.249
Syde2	0.0025642	0.519512	1.253
Gtf2h4	0.00259495	0.520919	1.157
Msrb1	0.00265576	0.528279	1.252
Pklr	0.00273154	0.538457	-1.213
Zfp644	0.00276091	0.539389	1.469
Usp15	0.00279486	0.540784	1.275
Efhb	0.00281748	0.540784	1.293
Rprd1b	0.00284312	0.54096	-1.266
LOC102642717	0.00286962	0.541294	-1.108
Pigyl	0.00292669	0.544518	-1.112
S100g	0.00293648	0.544518	-2.074
Ubac1	0.00305371	0.560097	-1.305
Npy5r	0.00307169	0.560097	1.102
Jarid2	0.00318672	0.566553	-1.23
Lcmt2	0.0032076	0.566553	-1.145
Zfp820	0.0032415	0.566553	1.205
Ang4	0.00327493	0.566553	-12.917
Gpr135	0.00327944	0.566553	1.157
Npbwr1	0.00331308	0.566553	1.13
Kbtbd13	0.0033135	0.566553	-1.243
Olfr926	0.00340649	0.566553	1.159
Olfr314	0.00341614	0.566553	1.113
Ttc4	0.00344812	0.566553	-1.226
Kti12	0.00347466	0.566553	-1.21
Rnf14	0.0034775	0.566553	-1.265
Prg2	0.00348817	0.566553	-1.361
Mgst1	0.00349356	0.566553	1.409
Pdhb	0.00351699	0.566553	-1.18
Ifi27l2a	0.00354612	0.566553	-1.189
Prkaa1	0.00354727	0.566553	1.198
Znhit2	0.00362415	0.569489	-1.202
Slc29a4	0.00364171	0.569489	-1.178
Olfr1406	0.00365474	0.569489	-1.206
Mettl7a3	0.00366976	0.569489	1.729
Trpc5	0.00371409	0.57231	-1.159
Polr3d	0.00375998	0.575329	-1.259
Sgca	0.00379071	0.576003	1.158
Gdi2	0.0039367	0.582728	1.383
Igsf21	0.00393901	0.582728	-1.147
Nop2	0.00393919	0.582728	-1.382
Fahd1	0.00394149	0.582728	-1.24
Adam21	0.00398049	0.58283	-1.127
Pipox	0.00399788	0.58283	-1.383
Edil3	0.00404435	0.58283	1.408
Bcl9	0.00406272	0.58283	-1.238
Arfgef1	0.00409071	0.58283	1.338
1700006A11Rik	0.00412417	0.58283	-1.131
Slc7a8	0.00415434	0.58283	-1.515
Tlk1	0.00415527	0.58283	1.177
Il27	0.00419209	0.584249	1.145
Fbxw2	0.00427269	0.591713	-1.245
Abcd4	0.0043439	0.597792	-1.13
Sms	0.0044224	0.601961	-1.471
Kansl1l	0.00445457	0.601961	1.395
Atxn7l3b	0.00447355	0.601961	-1.203
Scn11a	0.00448714	0.601961	-1.149
Sema5b	0.00452032	0.601961	-1.113
Prl8a9	0.00453926	0.601961	-1.152
F2rl2	0.00464236	0.608502	-1.3
1700006E09Rik	0.00465056	0.608502	1.197
AI427809	0.00467202	0.608502	1.299
Keap1	0.00473688	0.608693	-1.24
Sash1	0.00477354	0.608693	1.194
Gm10935	0.0047807	0.608693	-1.455
Zxdb	0.00478475	0.608693	-1.362
Itpripl2	0.00488453	0.612837	1.249
Ncr1	0.00489312	0.612837	-1.182
Gm21798	0.00490135	0.612837	1.265
Gpr150	0.00499392	0.617425	1.113
Bnip3l	0.00504134	0.617425	1.189
Nr1h3	0.00504487	0.617425	-1.321
Cyp2c44	0.00505092	0.617425	1.21
Cts3	0.00510485	0.620551	1.138
Necap1	0.0051988	0.622922	-1.242
Zbtb16	0.00521378	0.622922	-1.685
Nkg7	0.00526701	0.622922	-1.425
Gm7020	0.00527854	0.622922	-1.249
Vegfa	0.005282	0.622922	-1.286
Gm3402	0.00529517	0.622922	-1.133
Taf5	0.00535423	0.622979	1.186
Zp2	0.00538466	0.622979	1.146
Ppp3ca	0.00539244	0.622979	1.251
Timm10	0.00540953	0.622979	-1.225
Mina	0.00558208	0.631136	-1.244
Sp3	0.00559226	0.631136	1.439
Sertad3	0.00559479	0.631136	1.152
Gm3755	0.0056064	0.631136	-1.173
Pof1b	0.0056399	0.631136	1.793
Cdkn1a	0.00569897	0.631136	-1.271
Cab39	0.00572424	0.631136	1.205
Zfp39	0.00576073	0.631136	1.151
Rab35	0.00581385	0.631136	-1.23
Parl	0.0058443	0.631136	-1.146
Cdk12	0.00587419	0.631136	1.374
Fxyd4	0.00593344	0.631136	-1.614
Csnk2a2	0.00593525	0.631136	-1.121
Cc2d1a	0.00597193	0.631136	-1.224
Rnf25	0.00600748	0.631136	-1.18
Sh2b1	0.00603451	0.631136	-1.192
Heatr3	0.00604009	0.631136	-1.212
Gja5	0.00606045	0.631136	1.123
Rpp21	0.0060772	0.631136	-1.142
Endog	0.00609707	0.631136	-1.27
Nlrc3	0.00613044	0.631136	-1.108
Pdcd5	0.00614938	0.631136	1.22
Gsdma	0.00616219	0.631136	-1.169
Slc38a1	0.00617262	0.631136	-1.234
Vps35	0.00626869	0.637978	1.328
Mcmbp	0.00635429	0.643695	1.221
1700008J07Rik	0.00641798	0.644629	-1.19
Uba3	0.00649763	0.644629	1.339
Scly	0.00650633	0.644629	-1.176
Wbscr17	0.00653481	0.644629	1.249
Ptprg	0.00656832	0.644629	1.527
Hdlbp	0.00659321	0.644629	1.235
Nrd1	0.00660307	0.644629	1.186
Derl3	0.00666214	0.644629	-1.159
Hsf2	0.00667424	0.644629	1.302
Shisa5	0.00668742	0.644629	-1.281
Ddx19b	0.00671992	0.644629	-1.133
Pou5f1	0.00676086	0.644629	1.113
Tmem216	0.00676376	0.644629	-1.162
BC003965	0.00677704	0.644629	-1.164
Plac8l1	0.00685282	0.644629	1.181
Narfl	0.00686928	0.644629	-1.156
Ang2	0.00689379	0.644629	-1.732
Rorc	0.0068938	0.644629	-1.411
Chrnb1	0.00696062	0.648108	-1.266
Gm26661	0.00707423	0.651026	1.12
Gjb5	0.0070757	0.651026	1.3
Grwd1	0.00708122	0.651026	-1.161
H2-M2	0.00716587	0.656052	-1.299
Pla2g3	0.00722028	0.657464	1.329
Mbd2	0.00724139	0.657464	1.136
Ms4a10	0.00730357	0.657659	1.288
Lpar4	0.00733161	0.657659	1.18
Stx4a	0.0073337	0.657659	-1.274
Nsun5	0.0074319	0.661665	-1.198
Tle1	0.00745507	0.661665	-1.395
Dsg2	0.00746909	0.661665	1.392
Zbtb33	0.00762547	0.672794	1.406
Dmp1	0.00768276	0.675126	-1.254
Fam195a	0.00773564	0.675728	-1.293
Kcng1	0.00775138	0.675728	-1.147
Drosha	0.00785058	0.67626	1.217
Spcs1	0.00787502	0.67626	-1.245
Syngr1	0.00794714	0.67626	1.278
4930451I11Rik	0.00795387	0.67626	1.154
Dab2	0.00798279	0.67626	1.284
Eif3h	0.00805908	0.67626	1.14
Gm7361	0.00808017	0.67626	1.138
Ahsa1	0.00812996	0.67626	-1.319
Lrrc20	0.00814435	0.67626	1.266
Tinf2	0.00815422	0.67626	-1.171
Prss56	0.00816769	0.67626	1.117
2010315B03Rik	0.00820852	0.67626	1.475
Trappc1	0.00822256	0.67626	1.181
Defb13	0.00823692	0.67626	1.195
Pabpc4	0.00823812	0.67626	-1.18
Myo15	0.00829083	0.67626	1.159
Csde1	0.00830577	0.67626	1.469
Grik3	0.00836083	0.67626	-1.155
Olfr1484	0.00837128	0.67626	-1.111
Fut9	0.00846761	0.67626	1.321
Adgrg7	0.00849339	0.67626	1.46
Pdgfd	0.00849506	0.67626	1.361
Cyp2b10	0.00850995	0.67626	-1.154
Ldoc1l	0.00855653	0.67626	-1.153
Trpv1	0.00859282	0.67626	1.129
Lpcat1	0.00860622	0.67626	1.149
Npb	0.00863103	0.67626	-1.119
Pkp1	0.00871137	0.67626	1.207
LOC380994	0.00878394	0.67626	1.166
Usp53	0.00883115	0.67626	1.522
Ctsq	0.00884581	0.67626	-1.139
Slc9a9	0.00885964	0.67626	1.168
Bach2	0.00893207	0.67626	1.147
Elk4	0.00896051	0.67626	-1.2
LOC100862206	0.00896108	0.67626	-1.116
0610011F06Rik	0.00897739	0.67626	1.143
Jchain	0.00899082	0.67626	-1.822
Mrpl34	0.00899777	0.67626	-1.177
Olfr196	0.00901776	0.67626	-1.233
Sphkap	0.00902571	0.67626	1.112
Snx8	0.00905011	0.67626	-1.22
Zfp277	0.00905554	0.67626	1.283
Vmn1r86	0.00912809	0.67936	1.162
Gm13248	0.00927613	0.682011	1.492
Paxip1	0.00928018	0.682011	-1.174
Adam32	0.00933189	0.682011	-1.257
Gstt1	0.00933804	0.682011	1.225
Psmc2	0.00936879	0.682011	1.423
Gata4	0.00952627	0.682011	1.152
Mfhas1	0.00954766	0.682011	-1.243
Taz	0.00961098	0.682011	-1.136
Cdc16	0.00963055	0.682011	1.167
Hist1h2bc	0.00964016	0.682011	1.214
Gm13139	0.00966878	0.682011	1.455
Zfp932	0.00970066	0.682011	1.22
Cul4a	0.00973734	0.682011	-1.311
Dupd1	0.00977932	0.682011	1.086
Cct6b	0.00978099	0.682011	1.192
Habp4	0.00984479	0.682011	-1.175
Snx2	0.00989815	0.682011	1.307
Chmp1b	0.00990532	0.682011	1.402
Upb1	0.00992533	0.682011	1.219
Olfr980	0.00993022	0.682011	1.184
Tor1aip2	0.00999269	0.682011	1.513
Vma21	0.010014	0.682011	-1.275
3300002I08Rik	0.0100404	0.682011	1.303
Hk2	0.0100737	0.682011	-1.641
Dhx30	0.0100795	0.682011	-1.206
Cap2	0.0100916	0.682011	1.276
Gm11175	0.0101112	0.682011	1.182
Rnf135	0.0101618	0.682011	-1.213
Zfp397	0.0101792	0.682011	1.266
Itk	0.0101915	0.682011	-1.129
Rbm45	0.0101921	0.682011	-1.241
Thg1l	0.010231	0.682011	-1.17
Nub1	0.010317	0.682011	1.128
Eif3a	0.0103481	0.682011	1.128
Rpn1	0.010371	0.682011	-1.292
Cd109	0.0105332	0.682011	1.146
Krtap16-1	0.0105406	0.682011	1.096
Ddx41	0.0105644	0.682011	-1.204
Krtap29-1	0.0106055	0.682011	1.126
Uvrag	0.0107077	0.682011	-1.252
Rpl18	0.0107485	0.682011	1.063
Hnrnpc	0.0107642	0.682011	-1.241
Tas2r126	0.0107925	0.682011	-1.121
Gm10021	0.0107975	0.682011	-1.299
Olfr862	0.0108236	0.682011	-1.135
Gnb2l1	0.0108642	0.682011	1.135
Ercc6l2	0.0108775	0.682011	-1.464
Olfr1220	0.0108828	0.682011	1.182
Slc27a5	0.0109424	0.682011	-1.163
Gm5916	0.0109619	0.682011	-1.111
Hnrnpa1	0.0109671	0.682011	1.232
Isca2	0.0109785	0.682011	-1.127
Mon1a	0.0110453	0.682011	-1.215
Ncoa5	0.0110616	0.682011	-1.197
Blvrb	0.01109	0.682011	1.212
Mfsd5	0.0111332	0.682011	-1.196
Cry1	0.0111501	0.682011	-1.232
Qrfpr	0.0111549	0.682011	1.117
Gnptab	0.0111678	0.682011	1.267
Ntan1	0.0111733	0.682011	-1.142
Klre1	0.011224	0.682011	-1.169
Zbtb8a	0.0112631	0.682011	-1.159
Mmgt2	0.0112716	0.682011	-1.246
Mrfap1	0.0112753	0.682011	-1.131
BC049762	0.0112762	0.682011	1.093
Gm9997	0.0113137	0.682011	-1.13
Lsg1	0.0113347	0.682011	-1.272
Prss30	0.0113364	0.682011	1.462
Setd5	0.0113414	0.682011	1.158
Sart3	0.0113968	0.682011	-1.169
Smn1	0.0114412	0.682011	-1.242
Plin3	0.0114476	0.682011	1.158
Olfr1257	0.0114548	0.682011	1.147
Vps37d	0.0114702	0.682011	1.13
Bhlha15	0.0115948	0.682996	-1.298
Sectm1b	0.0116006	0.682996	1.363
Ckap5	0.0116179	0.682996	1.356
Slamf7	0.0116435	0.682996	-1.327
Gm10471	0.011709	0.682996	1.177
Adcy9	0.0117229	0.682996	-1.198
Kpna6	0.0117419	0.682996	1.38
Chmp1a	0.0117509	0.682996	1.395
Timm23	0.0118125	0.682996	-1.175
Gm4969	0.0118136	0.682996	-1.123
Iars2	0.0118421	0.682996	1.528
Dicer1	0.0119163	0.682996	-1.229
Tax1bp1	0.0119182	0.682996	1.35
Fam229b	0.0119242	0.682996	1.22
Syn1	0.0119706	0.682996	-1.157
Tmtc4	0.0119862	0.682996	1.12
Gm13152	0.012038	0.684164	1.309
Prr14l	0.0121181	0.686321	-1.411
Smek2	0.0121678	0.686321	1.244
Olfr1239	0.01217	0.686321	-1.18
Bri3	0.0123108	0.691051	1.139
BC029214	0.012356	0.691051	-1.219
Tbl1x	0.0123657	0.691051	1.186
9130011E15Rik	0.0124162	0.691051	-1.159
Hoxb9	0.0124275	0.691051	-1.269
C330007P06Rik	0.012468	0.691051	-1.226
Lekr1	0.012475	0.691051	-1.243
3010026O09Rik	0.0125163	0.691591	1.102
Tln1	0.0125712	0.692117	1.532
Rab26	0.0125891	0.692117	1.164
Pdf	0.0126541	0.693944	-1.138
Edaradd	0.0127083	0.694889	-1.115
Oser1	0.0127483	0.694889	1.319
Dnajc13	0.0127666	0.694889	1.351
Fam69a	0.012803	0.695143	1.422
Gm3286	0.0128937	0.698334	-1.112
Cops2	0.0130054	0.701153	1.42
Pdia6	0.0130561	0.701153	-1.212
Kiz	0.0130736	0.701153	1.533
Bloc1s5	0.0130739	0.701153	-1.321
Spop	0.0131716	0.704665	-1.222
Fermt1	0.0132863	0.709066	1.178
Klf15	0.0133259	0.709452	-1.231
Prrg2	0.0134481	0.711084	-1.174
Agxt	0.0135426	0.711084	-1.099
Sh3bp4	0.0136513	0.711084	1.148
Rbbp9	0.013653	0.711084	1.293
Polr1b	0.013668	0.711084	-1.283
Gapvd1	0.0137096	0.711084	-1.166
Enpp3	0.0137604	0.711084	1.362
Fgd4	0.0138181	0.711084	1.36
Ptprz1	0.0138473	0.711084	1.252
Ndufab1	0.0138518	0.711084	-1.196
Cirh1a	0.0139409	0.711084	-1.319
Myh11	0.0139589	0.711084	1.49
Epha1	0.0139602	0.711084	1.134
Slc35e3	0.0139714	0.711084	1.482
Allc	0.0139759	0.711084	1.155
Gm8122	0.0140798	0.711084	-1.145
Abcb1a	0.0140916	0.711084	1.636
Gm16432	0.0141892	0.711084	1.297
Xylt2	0.0141935	0.711084	1.148
Gm10251	0.0142685	0.711084	-1.101
Gm9327	0.0143047	0.711084	-1.09
Pmis2	0.0143082	0.711084	-1.137
Vash1	0.0144	0.711084	1.107
Ppib	0.0144113	0.711084	-1.094
Map2k4	0.01443	0.711084	-1.365
Fbxo7	0.0145522	0.711084	-1.165
Olfr107	0.0145646	0.711084	-1.136
Golga7	0.0146216	0.711084	-1.185
Fbl	0.0146406	0.711084	-1.145
4930595D18Rik	0.0146531	0.711084	-1.103
Ralb	0.0146765	0.711084	-1.22
Abcb1b	0.0146869	0.711084	1.577
Nck1	0.0147243	0.711084	1.408
Per2	0.0147315	0.711084	-1.335
Glyr1	0.0148578	0.711084	-1.22
Prmt6	0.0148648	0.711084	-1.163
Dhx57	0.0149086	0.711084	1.14
Ndufa13	0.0149116	0.711084	-1.055
Vgll2	0.0149136	0.711084	-1.113
Zfp318	0.014935	0.711084	-1.348
Itpkc	0.0149559	0.711084	1.179
Tas2r113	0.0149828	0.711084	-1.137
Aff4	0.0150136	0.711084	1.151
Tex261	0.0150416	0.711084	-1.146
Ecsit	0.0150428	0.711084	-1.204
Rnd3	0.0150838	0.711084	1.257
Slc2a2	0.0150976	0.711084	1.149
Adamts13	0.0150999	0.711084	1.118
Sdr16c6	0.0151338	0.711084	1.194
Hspbp1	0.0151572	0.711084	-1.135
Akr1c14	0.0151895	0.711084	1.792
Spin2d	0.0152197	0.711084	-1.155
Ino80b	0.0152282	0.711084	-1.169
Ints12	0.0152291	0.711084	1.228
Il22	0.015332	0.711084	1.13
Aldh3a1	0.0153401	0.711084	1.131
Ly6i	0.0153488	0.711084	-1.355
Ntf3	0.0153808	0.711084	1.24
Tgif1	0.0153822	0.711084	1.295
Gpr101	0.0153848	0.711084	-1.149
Srr	0.0153964	0.711084	1.18
C330021F23Rik	0.0154	0.711084	1.108
Jmjd1c	0.0154464	0.711084	1.481
Olfr1412	0.0154489	0.711084	-1.127
Mpzl1	0.0154726	0.711084	1.169
Vmn1r208	0.0155015	0.711084	1.128
A430033K04Rik	0.0156016	0.713576	1.132
B3gat3	0.015621	0.713576	-1.148
Frat2	0.0156995	0.715354	1.155
Ctso	0.015755	0.715354	-1.219
Gm13145	0.0157847	0.715354	1.109
Snx5	0.0159085	0.715354	1.191
Olfr480	0.0159286	0.715354	-1.137
Pkn2	0.0159304	0.715354	1.273
Gdpd3	0.0160356	0.715354	1.165
Gm9758	0.0160414	0.715354	1.14
Ubap2	0.0161225	0.715354	-1.244
Axin1	0.0161258	0.715354	1.261
Ccdc186	0.0161722	0.715354	1.154
Il17re	0.0161847	0.715354	-1.246
Myoz2	0.0161941	0.715354	1.143
Cd160	0.0162278	0.715354	-1.129
Zc3h6	0.0162307	0.715354	1.343
Rab5a	0.0162389	0.715354	1.191
Tnks	0.0162474	0.715354	1.204
1110038F14Rik	0.0162484	0.715354	-1.181
Dcaf7	0.0163874	0.718456	1.252
Gja10	0.0163997	0.718456	1.132
Ccdc86	0.0165399	0.718456	-1.365
0610040J01Rik	0.0165765	0.718456	1.127
Odf3l2	0.0166015	0.718456	1.129
Folr2	0.0166291	0.718456	1.245
Cphx2	0.0166501	0.718456	1.222
Ddx25	0.0166611	0.718456	1.16
Polr3gl	0.0166633	0.718456	-1.213
Mthfd1	0.0167119	0.718456	-1.224
Eva1c	0.0167156	0.718456	-1.204
Rab29	0.0167189	0.718456	-1.207
Nck2	0.0167457	0.718456	1.197
Stim2	0.0167972	0.719257	-1.265
Vwa8	0.0168315	0.719317	1.19
Fuom	0.0169844	0.724436	-1.129
Eno1b	0.0170271	0.724843	-1.288
Fam83b	0.0171574	0.727536	1.54
1700113H08Rik	0.0171961	0.727536	1.116
Eif4g2	0.0172019	0.727536	1.353
Slu7	0.0172233	0.727536	1.481
Vmn1r183	0.0173831	0.72929	-1.14
Top1mt	0.0174845	0.72929	-1.14
Olfr687	0.0175229	0.72929	1.133
Gm6890	0.0175307	0.72929	-1.109
Gnrhr	0.0175776	0.72929	-1.112
Polr2d	0.0176335	0.72929	-1.268
Il13	0.0176609	0.72929	1.104
Cd7	0.0177075	0.72929	-1.244
Adra2b	0.0177189	0.72929	1.127
1110001J03Rik	0.0177387	0.72929	-1.144
1600002K03Rik	0.0177952	0.72929	-1.198
Csn1s2b	0.0178388	0.72929	-1.128
Tbcc	0.0178929	0.72929	-1.115
Sema6a	0.0178969	0.72929	1.352
Zbtb34	0.017899	0.72929	1.13
Pik3cb	0.0179193	0.72929	-1.425
E230029C05Rik	0.0179206	0.72929	-1.151
Scnn1b	0.0179527	0.72929	-1.49
Rrp8	0.0179541	0.72929	-1.214
Gm10800	0.0180157	0.72929	-1.358
Mis12	0.0180276	0.72929	1.267
Rnmt	0.0180592	0.72929	-1.204
Nxf3	0.0181051	0.72929	-1.141
Igf2	0.0181188	0.72929	1.149
Olfr3	0.0181261	0.72929	1.109
Gsta3	0.0181633	0.72929	1.658
Lyst	0.0181802	0.72929	1.242
Mrpl12	0.0182762	0.72929	-1.22
Ubp1	0.0183019	0.72929	-1.108
Utp14b	0.0183108	0.72929	1.724
Zbtb10	0.0183229	0.72929	1.294
Gm2237	0.0183409	0.72929	-1.255
Gm13235	0.0183647	0.72929	1.181
Cecr6	0.0184351	0.729408	1.112
Olfr477	0.0184601	0.729408	-1.107
Psme3	0.0184974	0.729408	-1.204
Klf17	0.018501	0.729408	1.106
Esp16	0.0185506	0.730047	-1.109
Ppie	0.0185977	0.730587	-1.153
Cstf2t	0.0186891	0.731791	-1.15
Crip1	0.0186953	0.731791	1.123
Hapln1	0.0187763	0.732507	1.2
Mrps18a	0.0187805	0.732507	-1.23
Zmym2	0.0188932	0.732905	1.227
Enpp2	0.0189047	0.732905	1.283
Rps19bp1	0.0189221	0.732905	-1.14
Psen2	0.0189247	0.732905	-1.216
Olfr877	0.0190159	0.735136	-1.158
Ctage5	0.0190574	0.735214	1.303
Vmn1r172	0.0191567	0.735214	1.135
Cd81	0.0192204	0.735214	1.248
Tmem242	0.0192493	0.735214	-1.259
Dgke	0.0192905	0.735214	1.145
Nr3c1	0.019312	0.735214	1.225
Ppp2ca	0.0193508	0.735214	1.194
Dctn6	0.0193646	0.735214	1.177
Lce3e	0.0194005	0.735214	1.139
Matn2	0.0194162	0.735214	1.151
Ascl1	0.0194399	0.735214	-1.171
Nhlrc1	0.0194435	0.735214	-1.083
Notch1	0.0194547	0.735214	1.112
Strn3	0.019606	0.739038	1.442
Clec14a	0.0196235	0.739038	1.186
Ncapd3	0.019658	0.739067	1.14
Ndufaf4	0.0197009	0.739233	-1.482
Ginm1	0.0197972	0.739233	1.191
Hlf	0.0197973	0.739233	-1.334
Fbxo11	0.0198389	0.739233	1.397
Ccng1	0.0198622	0.739233	1.423
Rufy4	0.0198651	0.739233	1.123
Gm9112	0.0199766	0.740197	1.101
Speer4b	0.0199841	0.740197	1.36
Tfcp2	0.0200409	0.740197	-1.151
Olfr1310	0.020075	0.740197	1.139
Pkn3	0.0200872	0.740197	1.108
Cobll1	0.020094	0.740197	-1.148
9430016H08Rik	0.0203232	0.74639	-1.329
Drg2	0.0203353	0.74639	-1.224
Gm21671	0.0203645	0.74639	1.224
LOC100861916	0.0204282	0.747473	1.341
A930017M01Rik	0.0204666	0.747629	-1.117
Glp1r	0.0205145	0.748129	-1.099
Mfsd7a	0.0205877	0.749529	1.145
Jag1	0.0206214	0.749529	-1.197
Phrf1	0.0206733	0.750169	-1.184
Dpp6	0.020784	0.751022	-1.157
Abcc12	0.0207849	0.751022	1.134
Nkx2-6	0.0208424	0.751022	1.119
LOC100862368	0.0208534	0.751022	1.153
Hspa8	0.0209276	0.751022	1.778
A730008H23Rik	0.0209325	0.751022	1.438
Foxn3	0.020971	0.751022	1.283
Pros1	0.0209714	0.751022	1.352
Papss1	0.0210058	0.751024	1.376
Ppfia1	0.0212126	0.757181	-1.214
Zfp846	0.0212842	0.757494	1.248
Churc1	0.0212906	0.757494	-1.208
Wdr43	0.0213525	0.758466	-1.253
Caln1	0.0214176	0.759543	-1.116
Cga	0.0214684	0.760062	1.115
Gdnf	0.0215017	0.760062	1.099
Mafb	0.0215518	0.760528	-1.443
Snapc1	0.0216489	0.760528	-1.258
Tmem69	0.0216892	0.760528	-1.211
Vapa	0.0217124	0.760528	1.235
Foxg1	0.0218008	0.760528	1.11
Erv3	0.0218381	0.760528	1.148
Matk	0.0218734	0.760528	1.096
Smim14	0.0218986	0.760528	1.249
Ptp4a2	0.0219299	0.760528	-1.15
Tmem186	0.0219302	0.760528	-1.193
Cd247	0.02198	0.760528	1.141
Olfr1432	0.0219806	0.760528	1.103
Nsun7	0.0220253	0.760528	-1.165
Gm11127	0.0220319	0.760528	1.112
Saxo2	0.0220528	0.760528	1.173
Fam43b	0.022071	0.760528	1.073
Ciapin1	0.0221504	0.762064	-1.207
Krtap27-1	0.0222907	0.765252	1.116
Thnsl2	0.022313	0.765252	1.16
Cyp2c70	0.0223536	0.765443	-1.18
Nme5	0.022415	0.766348	1.198
Zfp825	0.0225462	0.769605	1.233
Ccdc89	0.022612	0.769605	1.149
Dmbt1	0.0226358	0.769605	-1.113
Trim33	0.0226944	0.769605	1.223
Slc27a2	0.0227459	0.769605	1.16
Actg2	0.0227531	0.769605	1.281
Prkar2a	0.0227565	0.769605	-1.198
Klk15	0.02281	0.769711	-1.969
Tmem30a	0.02283	0.769711	1.237
Ctdspl	0.0229067	0.770813	1.11
Lrriq3	0.0229385	0.770813	1.14
Trpm7	0.0230197	0.770813	1.262
Ndufs5	0.0230218	0.770813	-1.123
Tpi1	0.02306	0.770813	-1.294
Ddx24	0.023074	0.770813	-1.268
Aldh1b1	0.0231403	0.771849	-1.173
Fmo1	0.0232282	0.772634	1.363
Spag11a	0.0232345	0.772634	-1.105
Trib2	0.0233076	0.77389	-1.231
Hnf4g	0.0235247	0.779269	1.472
Defb45	0.0235704	0.779269	1.459
Bpifb6	0.0235764	0.779269	1.086
Dlec1	0.0236127	0.77929	1.077
Gm14399	0.0236577	0.779598	1.237
Gm3264	0.0237028	0.779882	-1.156
Kcnq4	0.0237657	0.779882	1.117
Wbp11	0.0237737	0.779882	-1.377
Lum	0.0238416	0.779882	1.632
Ppp2r1b	0.0238541	0.779882	-1.149
Bcap31	0.0238801	0.779882	-1.088
Camk1d	0.0240371	0.782798	-1.282
Cphx1	0.0240673	0.782798	1.216
Bcl7b	0.0240818	0.782798	-1.16
Inpp5f	0.0241125	0.782798	1.265
Plekhg5	0.0241719	0.783565	1.182
Scamp1	0.0242781	0.784573	1.354
Ccdc67	0.0243038	0.784573	-1.148
Ubxn10	0.0243512	0.784573	1.169
Olfr307	0.0243588	0.784573	-1.124
Cacng1	0.0243909	0.784573	-1.089
Myo6	0.024519	0.784573	1.2
Abca4	0.0245311	0.784573	1.109
Fam205a1	0.0245889	0.784573	-1.182
Vwa3a	0.0246131	0.784573	1.109
Gm7168	0.0247286	0.784573	-1.107
Asb9	0.0248211	0.784573	-1.087
Rps26	0.0248844	0.784573	1.086
Ubap1l	0.024942	0.784573	1.096
Nipal1	0.0249639	0.784573	1.281
Slc4a9	0.0250605	0.784573	1.125
Bahcc1	0.0250744	0.784573	-1.136
Clk1	0.0251028	0.784573	1.182
Zfp68	0.0251218	0.784573	1.202
Prrc2c	0.0251447	0.784573	1.208
Spinkl	0.0251461	0.784573	1.149
Abcc4	0.0251474	0.784573	1.175
Naf1	0.025193	0.784573	-1.252
Rbbp4	0.0252178	0.784573	1.248
Ubn1	0.0252193	0.784573	-1.232
Fxr1	0.0252445	0.784573	1.36
Ostf1	0.0252686	0.784573	-1.158
Socs2	0.0252866	0.784573	1.476
Bok	0.0253495	0.784573	1.144
Rhbdd3	0.0253499	0.784573	-1.139
Ankrd29	0.0253706	0.784573	1.094
Adi1	0.0253743	0.784573	-1.369
Hmcn1	0.0254088	0.784573	1.339
Fam192a	0.0254274	0.784573	-1.246
Hnrnpll	0.0254568	0.784573	1.092
Pmm2	0.0254874	0.784573	-1.292
Zfp873	0.0254939	0.784573	1.292
Rfwd2	0.0256225	0.785982	1.242
Ano1	0.025657	0.785982	1.618
Supv3l1	0.0256658	0.785982	-1.239
Gstm7	0.0256883	0.785982	1.185
Depdc1b	0.0257553	0.785982	1.193
Ftcd	0.0257651	0.785982	1.119
Synpo2	0.0257911	0.785982	1.328
Sfswap	0.0258613	0.787026	-1.21
Gm3005	0.0260354	0.789083	-1.269
Phactr4	0.0260587	0.789083	-1.28
4930548H24Rik	0.0260746	0.789083	-1.098
Gm1979	0.0260825	0.789083	1.177
Arhgap19	0.0261592	0.789083	1.151
Egln3	0.0261785	0.789083	-1.372
Mecom	0.0262464	0.789083	1.337
Tmem30c	0.0262673	0.789083	1.16
Catsper4	0.0262756	0.789083	1.111
Sowaha	0.026369	0.789083	-1.156
Gm14698	0.0264973	0.789083	1.138
2310011J03Rik	0.0265138	0.789083	-1.18
Tmem238	0.0265352	0.789083	-1.152
Rab27b	0.0265475	0.789083	1.255
Agr3	0.0265629	0.789083	-1.076
Epha8	0.0266549	0.789083	-1.159
Pfkp	0.0266674	0.789083	-1.423
Wdfy1	0.0266868	0.789083	1.107
1810041L15Rik	0.026718	0.789083	1.171
Slc1a1	0.0267919	0.789083	-1.338
Tmprss3	0.0267963	0.789083	1.124
Nsfl1c	0.0268039	0.789083	-1.162
Hapln3	0.026827	0.789083	1.102
Arhgef2	0.0268288	0.789083	1.299
Saa1	0.0268305	0.789083	-1.297
Rgs1	0.02692	0.790402	1.649
Cyp2j7	0.0270012	0.790402	-1.125
D10Wsu102e	0.0270111	0.790402	-1.153
Myo1a	0.0270871	0.790402	-1.251
Zrsr2	0.0271095	0.790402	-1.321
Irak4	0.0271238	0.790402	-1.215
Frmd3	0.0271282	0.790402	-1.271
Mboat4	0.0271939	0.790761	1.108
Olfr1188	0.0272397	0.790761	1.099
Ogfr	0.0272895	0.790761	1.328
Slc25a25	0.0273029	0.790761	1.188
Psma7	0.0273212	0.790761	-1.241
Sprr2a3	0.0274273	0.792782	-1.13
Msx2	0.0274884	0.7935	1.126
Spag5	0.0276285	0.794794	1.152
Rps18	0.0276539	0.794794	1.058
Ryr3	0.0277765	0.794794	1.122
2010005H15Rik	0.0277814	0.794794	1.354
Naalad2	0.0277944	0.794794	1.076
Cyfip1	0.0278307	0.794794	1.269
Siglecf	0.0278435	0.794794	-1.113
Cxcl14	0.0278453	0.794794	-1.3
Usb1	0.0279164	0.794794	-1.142
1700012B07Rik	0.0279967	0.794794	1.082
Tcf24	0.0280042	0.794794	1.115
Kifc5b	0.0280574	0.794794	1.08
1700049L16Rik	0.0280845	0.794794	-1.139
Dync1h1	0.0280894	0.794794	1.259
Tpm2	0.0281573	0.794794	1.328
Sec61a2	0.0281598	0.794794	-1.183
Rnf8	0.0282289	0.794794	-1.376
Krt83	0.0282409	0.794794	1.083
Gm17521	0.0282538	0.794794	1.134
Sstr2	0.0283308	0.794794	1.227
Nsun4	0.0283331	0.794794	-1.117
Fxyd2	0.0283547	0.794794	1.147
Mlec	0.0283687	0.794794	-1.151
Taok1	0.0284211	0.794994	1.231
Rtbdn	0.0284484	0.794994	1.098
Pip4k2c	0.028487	0.795056	-1.153
1810043H04Rik	0.0285434	0.795615	-1.157
Nup210	0.0286421	0.796443	1.137
Cdc27	0.0286459	0.796443	1.196
Zfp956	0.0286903	0.796664	1.126
Gm9817	0.0287934	0.798515	1.112
Heca	0.0288442	0.79891	1.111
Prmt3	0.0289645	0.79982	-1.296
Olfr1264	0.0289722	0.79982	1.113
Il13ra1	0.0289867	0.79982	1.317
Ephx4	0.0291606	0.799892	1.352
Omt2a	0.0291781	0.799892	1.13
Tmem199	0.0291792	0.799892	-1.199
Lhx3	0.0291971	0.799892	1.093
Trmt2a	0.029248	0.799892	-1.122
Olfr1200	0.0293362	0.799892	-1.093
Slc22a13b-ps	0.0293849	0.799892	1.103
Asb1	0.0293968	0.799892	1.121
LOC100861621	0.0294045	0.799892	1.358
Sybu	0.0294183	0.799892	-1.142
Mrpl10	0.0294263	0.799892	-1.137
Vmn2r-ps44	0.029428	0.799892	1.096
Zfp937	0.0294825	0.800382	1.246
C030037D09Rik	0.0295943	0.801906	-1.157
Chml	0.0296328	0.801906	1.214
Rnf2	0.0296884	0.801906	1.237
Cd244	0.0297914	0.801906	-1.164
Ccl22	0.0298295	0.801906	1.108
Qtrtd1	0.0298576	0.801906	-1.163
Nr1i3	0.0299058	0.801906	-1.174
Pfdn2	0.0299148	0.801906	-1.297
1110008F13Rik	0.0299352	0.801906	-1.079
Tbcd	0.0299657	0.801906	1.303
Bex4	0.029998	0.801906	-1.097
Snapin	0.0300031	0.801906	-1.308
Cldn13	0.0301022	0.801906	1.086
Mrpl36	0.0301062	0.801906	-1.154
Nhsl1	0.0301072	0.801906	1.287
Gpr141	0.0301251	0.801906	-1.151
Med14	0.030361	0.805588	1.245
Olfr677	0.030408	0.805588	-1.103
Klf11	0.0304238	0.805588	1.117
Speer4d	0.0304444	0.805588	1.323
Arhgap9	0.0304815	0.805588	-1.205
Mir692-3	0.0305538	0.805588	1.112
Vat1l	0.0306232	0.805588	1.124
Klk1b21	0.0306739	0.805588	1.096
Slc25a14	0.030683	0.805588	-1.162
Mal	0.0307479	0.805588	1.546
Scn3b	0.0307868	0.805588	1.122
Cd209g	0.0308119	0.805588	1.155
Gnpat	0.0309229	0.805588	-1.189
Hsd17b12	0.0309471	0.805588	-1.375
Plekhj1	0.031053	0.805588	-1.135
Timm22	0.0310723	0.805588	-1.146
Cab39l	0.0310728	0.805588	1.214
Gucy2d	0.0310841	0.805588	-1.108
Fgfbp1	0.0310987	0.805588	1.164
Hrk	0.0311919	0.805588	1.076
Olfr197	0.0312167	0.805588	1.136
Camsap3	0.0312342	0.805588	-1.231
Gria1	0.0312751	0.805588	-1.157
Fut10	0.0312889	0.805588	1.133
Postn	0.031294	0.805588	1.694
Miip	0.0314017	0.805588	1.1
Aldh1a2	0.0314217	0.805588	-1.173
Zdhhc23	0.0314224	0.805588	-1.309
Olfr57	0.0314768	0.805588	1.12
Rprd1a	0.031481	0.805588	-1.177
B4galt1	0.0314834	0.805588	1.274
Cpne6	0.0315694	0.805588	1.087
Hpn	0.0315899	0.805588	1.181
Fmn2	0.031637	0.805588	-1.163
Rsl24d1	0.0316486	0.805588	-1.148
Nog	0.0316586	0.805588	1.08
6720489N17Rik	0.0316814	0.805588	1.274
Olfr366	0.0316888	0.805588	-1.089
Ankrd40	0.0316993	0.805588	-1.166
Zfp568	0.0317467	0.805859	1.105
Cd3e	0.0318253	0.806916	-1.247
Zfp345	0.0318773	0.8073	1.125
Pdp2	0.0319142	0.807301	1.255
Psg-ps1	0.0319858	0.807633	1.122
Pyroxd2	0.0320137	0.807633	1.26
Slc40a1	0.0320381	0.807633	-1.495
Npat	0.0322146	0.811149	1.267
Aars2	0.0323516	0.812332	1.111
Wap	0.0323686	0.812332	1.13
Tet1	0.032373	0.812332	1.126
Pfdn6	0.0325369	0.814157	-1.224
Mcpt1	0.0325572	0.814157	-1.397
Olfr449	0.0325574	0.814157	-1.1
Zfp423	0.0325959	0.814189	1.122
Chrna7	0.0327584	0.816834	-1.1
Nicn1	0.0327764	0.816834	1.205
Ccdc115	0.0328829	0.816914	-1.142
Ppp1r3e	0.0329088	0.816914	-1.22
Bhlhe40	0.0329333	0.816914	-1.26
Dlg2	0.0329414	0.816914	-1.153
Smarcc2	0.0329931	0.816914	-1.165
Krtap4-1	0.0330374	0.816914	1.086
Exoc4	0.0330409	0.816914	1.42
Slc26a3	0.0331095	0.817272	1.289
Ahnak	0.0331301	0.817272	1.482
Ociad1	0.0331907	0.817572	-1.125
Slc17a9	0.0332884	0.817572	1.277
Sptlc1	0.0333181	0.817572	-1.283
Cyp2t4	0.0333386	0.817572	-1.116
Ctnnd2	0.0333583	0.817572	-1.111
Ccdc185	0.033396	0.817572	1.131
Rint1	0.0334039	0.817572	-1.184
Vmn1r115	0.0335469	0.820157	-1.097
Gm5595	0.0336384	0.820748	1.265
Nanos3	0.033705	0.820748	1.07
Gtf3c4	0.0338298	0.820748	-1.139
Hmga2	0.0338405	0.820748	1.089
Nol6	0.0338925	0.820748	-1.278
Mtf2	0.0340527	0.820748	1.335
Olfr166	0.0340816	0.820748	1.151
Tcp11l1	0.034265	0.820748	-1.338
Itga3	0.0342953	0.820748	1.357
Gstm6	0.0344325	0.820748	1.196
Ccdc120	0.0344554	0.820748	-1.238
Pp2d1	0.034547	0.820748	1.134
Rassf3	0.0345677	0.820748	1.207
Spopl	0.0345993	0.820748	-1.332
Dot1l	0.0346216	0.820748	-1.134
Sec61g	0.0346746	0.820748	-1.104
Nars2	0.03469	0.820748	-1.21
Tsr2	0.0346932	0.820748	-1.172
Ywhah	0.034695	0.820748	-1.133
Btbd17	0.0347539	0.820748	1.121
Pxk	0.0347858	0.820748	-1.124
Hdac9	0.0348927	0.820748	1.203
Hist1h2bl	0.0349189	0.820748	1.163
Hp1bp3	0.03493	0.820748	-1.31
Olfr830	0.0350334	0.820748	-1.15
Nqo1	0.0350474	0.820748	1.209
Tbx22	0.0351078	0.820748	1.144
Gm5893	0.0351307	0.820748	1.09
Mrps17	0.0351366	0.820748	-1.098
Git2	0.0351463	0.820748	-1.171
Nubpl	0.0351573	0.820748	1.129
Timmdc1	0.0351968	0.820748	-1.138
Flna	0.0352435	0.820748	1.564
Cltb	0.0352589	0.820748	-1.177
Krcc1	0.0352987	0.820748	1.303
Rps5	0.0353086	0.820748	1.111
Dtd1	0.0353119	0.820748	-1.213
Mettl8	0.0353228	0.820748	-1.21
Stk3	0.0353356	0.820748	1.196
Epb41l4a	0.0353728	0.820748	-1.296
Dync1li2	0.0354231	0.820748	1.183
Mgat4e	0.0355703	0.820748	-1.132
Tle4	0.0356143	0.820748	-1.425
Micall1	0.0356189	0.820748	-1.199
Zswim5	0.0356443	0.820748	-1.169
Sult2a6	0.035654	0.820748	-1.11
1110057P08Rik	0.0356892	0.820748	-1.127
Hbp1	0.0357148	0.820748	1.376
Selm	0.0357306	0.820748	1.296
Bsnd	0.0357476	0.820748	1.084
Sptbn1	0.0357744	0.820748	1.214
Pou4f2	0.0358076	0.820748	1.115
Zfp407	0.0358205	0.820748	1.322
Olfr598	0.0358694	0.820748	1.125
Gm16451	0.0359056	0.820748	-1.119
Lrfn4	0.0359282	0.820748	-1.197
0610012G03Rik	0.0360536	0.820748	-1.14
Neo1	0.0360689	0.820748	1.308
Tma7	0.0360689	0.820748	-1.138
Arid5a	0.0360813	0.820748	-1.129
Csf1r	0.0361563	0.820748	1.302
Syt6	0.0362138	0.820748	-1.238
Fbxw22	0.0362374	0.820748	-1.157
Chd1l	0.0362625	0.820748	1.14
Gm8453	0.0362724	0.820748	-1.078
Vmn1r118	0.0362724	0.820748	-1.078
Spink7	0.0362992	0.820748	1.156
2310035C23Rik	0.0363814	0.820748	1.27
Bcl11b	0.0364814	0.820748	-1.262
Ccl24	0.0365269	0.820748	1.142
Hes5	0.0365504	0.820748	1.152
Foxs1	0.0365761	0.820748	-1.093
Rwdd2a	0.0366158	0.820748	1.207
Bop1	0.0366519	0.820748	-1.186
6030468B19Rik	0.0366976	0.820748	-1.095
Zfp960	0.0367131	0.820748	1.357
Corin	0.036721	0.820748	1.122
Noa1	0.03683	0.820748	-1.163
Lsm14b	0.0368469	0.820748	1.266
Polrmt	0.0368496	0.820748	-1.184
Adprhl2	0.0368845	0.820748	-1.146
Clcn7	0.0369389	0.820748	1.236
Urb2	0.0369495	0.820748	-1.17
Nt5m	0.0369521	0.820748	-1.206
Ak3	0.037003	0.820748	1.253
Usmg5	0.0370224	0.820748	-1.103
Gcc1	0.0370953	0.820748	1.158
Pcm1	0.0371216	0.820748	1.278
Sult2a4	0.0371298	0.820748	-1.135
Apol7d	0.037143	0.820748	1.149
Slco1a5	0.037204	0.820748	-1.177
Fem1a	0.037253	0.820748	-1.108
Olfr1148	0.0373138	0.820748	1.099
Ptpn5	0.0374899	0.820748	1.132
Cdc42ep1	0.0375092	0.820748	-1.2
Hoxb1	0.0375205	0.820748	-1.092
Tmem144	0.0375365	0.820748	1.17
Fam178a	0.0375945	0.820748	1.206
Ddx31	0.0376272	0.820748	-1.242
Olfr694	0.0376631	0.820748	-1.074
Afm	0.037707	0.820748	-1.107
Rnase13	0.0377369	0.820748	-1.109
Spa17	0.0378099	0.820748	1.184
Gm17409	0.0378171	0.820748	1.173
Rad54l	0.0378203	0.820748	1.108
Exoc8	0.037887	0.820748	-1.127
Fam96b	0.0379845	0.820748	-1.099
Zfyve28	0.038011	0.820748	1.099
Gm17434	0.0381408	0.820748	1.084
Sdhaf3	0.0381631	0.820748	1.134
Cep350	0.0381766	0.820748	1.176
Plag1	0.038194	0.820748	1.157
Rnft2	0.0382025	0.820748	1.114
Zfp872	0.0382188	0.820748	1.153
H2afb2	0.0382706	0.820748	1.118
Spg20	0.0382942	0.820748	-1.241
Xrcc5	0.038298	0.820748	1.207
Atxn7l2	0.038301	0.820748	-1.111
Gm10339	0.0383391	0.820748	-1.082
Ktn1	0.0383728	0.820748	1.212
Thtpa	0.0384063	0.820748	-1.201
2300002M23Rik	0.0384102	0.820748	1.111
Tmem150c	0.0384405	0.820748	-1.125
Tpm3	0.0386588	0.820748	-1.516
Ina	0.0386817	0.820748	-1.201
Tesk2	0.0386823	0.820748	-1.26
Cltc	0.0387165	0.820748	1.714
Ttc23	0.0387318	0.820748	1.126
Mdm4	0.0389302	0.820748	-1.204
1110032A03Rik	0.0389433	0.820748	1.181
Olfr763	0.0389474	0.820748	1.097
Rbm22	0.0389878	0.820748	-1.157
Cog2	0.0390004	0.820748	-1.249
Scrn1	0.0390087	0.820748	1.149
Dnajc10	0.0390104	0.820748	1.212
Sprr2a2	0.0390324	0.820748	-1.097
Napg	0.0390343	0.820748	-1.236
Nanos2	0.0390787	0.820748	-1.089
5730596B20Rik	0.0391357	0.820748	1.146
Tceal1	0.0391621	0.820748	1.15
Acsm3	0.0392157	0.820748	1.427
Naca	0.0393587	0.820748	1.104
Gm4907	0.0393644	0.820748	1.129
Tmc6	0.0393837	0.820748	1.211
Gm5071	0.0394786	0.820748	1.116
Vmn1r142	0.0395077	0.820748	1.097
Gm6307	0.0395118	0.820748	1.108
Pnma3	0.0395633	0.820748	-1.117
Rnf114	0.0395746	0.820748	1.253
Tex24	0.0396187	0.820748	1.1
Il19	0.0397161	0.820748	1.147
Exoc3l	0.0397381	0.820748	-1.096
Olfr228	0.039787	0.820748	1.125
Slc11a2	0.039806	0.820748	-1.246
Ly6c2	0.0398579	0.820748	-1.521
Zfp558	0.0398976	0.820748	1.226
2810474O19Rik	0.0399116	0.820748	1.165
Fam221b	0.0399293	0.820748	-1.116
Catsper2	0.0399524	0.820748	-1.153
1110004E09Rik	0.0399885	0.820748	-1.319
Olfr1309	0.04005	0.820748	1.111
Fopnl	0.0400669	0.820748	-1.249
Igf1r	0.0400915	0.820748	1.194
Slc10a3	0.0400969	0.820748	-1.14
Prss43	0.0400994	0.820748	-1.08
Rab8a	0.0401178	0.820748	-1.422
Zfp280c	0.0401377	0.820748	-1.262
Hist1h2bj	0.0401909	0.820748	1.218
Drg1	0.0402914	0.820748	-1.205
Kif15	0.0403165	0.820748	1.52
Gm14326	0.0403473	0.820748	1.23
Nkx2-4	0.0404072	0.820748	1.089
Snrpb	0.0404162	0.820748	-1.118
Speer4a	0.0404447	0.820748	1.15
Elovl2	0.0404462	0.820748	-1.089
Creb3	0.0404492	0.820748	-1.154
Cpd	0.0404618	0.820748	1.274
Olfr544	0.0405309	0.820748	1.098
Bnip1	0.0405592	0.820748	-1.355
Olfr96	0.040595	0.820748	-1.104
Wdr26	0.0406169	0.820748	1.187
Mrpl50	0.0406296	0.820748	-1.173
Tas2r131	0.0406818	0.820748	-1.108
Rrnad1	0.0406885	0.820748	-1.1
Zfp607	0.0406893	0.820748	1.131
Cadm1	0.0406903	0.820748	-1.169
1700007G11Rik	0.0407413	0.820748	1.162
Zmynd19	0.0407428	0.820748	-1.123
Dbp	0.0407707	0.820748	-1.425
Col10a1	0.0407719	0.820748	-1.176
Fubp1	0.0407911	0.820748	-1.192
Olfr622	0.0409494	0.820748	-1.124
Gm17019	0.0410091	0.820748	1.263
Etf1	0.0410318	0.820748	1.191
Vps36	0.0410413	0.820748	1.205
Nup107	0.0410415	0.820748	-1.241
Eif3m	0.0410967	0.820748	1.151
Eif3g	0.0411298	0.820748	-1.175
Pitx3	0.0411379	0.820748	-1.102
Slc7a13	0.0411709	0.820748	1.08
Gatm	0.0412014	0.820748	-1.388
Dnah1	0.0412051	0.820748	1.097
Gm19956	0.0412239	0.820748	1.14
Clspn	0.0412473	0.820748	1.132
Arhgef26	0.0412677	0.820748	-1.194
Gm11110	0.0413066	0.820748	-1.203
Arpc5l	0.0413356	0.820748	-1.199
Wdr73	0.0415115	0.823143	-1.157
LOC102634429	0.0415975	0.823143	-1.113
Ptpn18	0.0416362	0.823143	-1.173
D11Wsu47e	0.0417414	0.823143	-1.266
Ldlrad2	0.0417951	0.823143	1.101
Zfp28	0.0418732	0.823143	-1.122
Abca17	0.0419562	0.823143	-1.122
Orc3	0.0419703	0.823143	1.295
Brd1	0.0419757	0.823143	1.11
Dap3	0.0419833	0.823143	1.234
D130043K22Rik	0.04199	0.823143	1.134
Shmt1	0.0419971	0.823143	-1.16
Mospd1	0.0420094	0.823143	1.286
Rptor	0.0421043	0.823143	-1.102
Id2	0.0421571	0.823143	-1.317
Cabin1	0.042169	0.823143	-1.206
Gpr88	0.0421829	0.823143	1.098
Kansl2	0.0422139	0.823143	-1.152
Wee1	0.0422195	0.823143	-1.23
Myo1d	0.0422203	0.823143	1.293
9830147E19Rik	0.0422766	0.823143	1.306
Atrx	0.0423287	0.823143	1.404
Slc44a1	0.0423847	0.823143	1.582
Brcc3	0.0423989	0.823143	1.22
Cutal	0.0424151	0.823143	-1.193
Gm2042	0.0424343	0.823143	1.101
Ctsf	0.0425437	0.823711	-1.208
Naa10	0.0425477	0.823711	-1.126
2610305D13Rik	0.0426033	0.823711	1.205
Gm20331	0.042621	0.823711	1.15
Dtwd1	0.0426876	0.823711	-1.257
Mppe1	0.042698	0.823711	-1.148
Mfsd8	0.0427271	0.823711	-1.186
Phip	0.0428982	0.823713	1.246
Chrnb3	0.0428995	0.823713	1.099
Med1	0.0430321	0.823713	-1.186
Acvr1b	0.0430524	0.823713	1.244
Klhl12	0.0430554	0.823713	-1.099
S100a1	0.043063	0.823713	-1.12
Tppp	0.0430757	0.823713	1.201
Abcg5	0.0431091	0.823713	1.623
Lrrc19	0.0431436	0.823713	1.455
Nipbl	0.0431503	0.823713	1.221
Olfr1219	0.0432246	0.823713	-1.135
Ndufa9	0.0432332	0.823713	-1.131
Lace1	0.0432462	0.823713	-1.222
Hoxc4	0.0432741	0.823713	1.088
Gosr2	0.0433295	0.823713	-1.182
Yaf2	0.0433474	0.823713	1.102
A430035B10Rik	0.043388	0.823713	1.143
Zmynd11	0.0434257	0.823713	-1.235
Ralgps1	0.0434821	0.823713	-1.103
Spaca4	0.0434938	0.823713	1.293
Tlr11	0.0435476	0.823713	-1.119
Igsf23	0.0435554	0.823713	1.359
Ptchd2	0.0436985	0.825706	1.099
Crebrf	0.0438003	0.826282	1.617
Gm20806	0.0438383	0.826282	1.145
Tal2	0.0438423	0.826282	1.087
Itih5	0.0439575	0.826951	1.405
Gid8	0.0439667	0.826951	1.308
Gm20946	0.0440382	0.826951	-1.139
Tas1r3	0.0440824	0.826951	1.163
Rcl1	0.0440852	0.826951	-1.172
Vprbp	0.0441293	0.826951	-1.198
Trrap	0.0441424	0.826951	1.269
Gm4846	0.0441832	0.827008	1.116
Mypn	0.0442465	0.827485	1.099
Rap1gds1	0.044308	0.827928	1.161
Dlgap5	0.0443906	0.828002	1.333
Parp9	0.0444721	0.828002	-1.197
Pias2	0.0444784	0.828002	-1.198
E330014E10Rik	0.0444895	0.828002	-1.076
1700028P14Rik	0.0445178	0.828002	1.112
Piga	0.0445813	0.828002	-1.355
2310068J16Rik	0.0446216	0.828002	-1.096
Sec23b	0.0446383	0.828002	-1.248
Mrpl9	0.0446525	0.828002	-1.127
2610306M01Rik	0.0447191	0.828458	-1.137
BC107364	0.0447949	0.828458	-1.071
Mmp11	0.0447963	0.828458	1.331
Htr1f	0.0448431	0.828458	-1.108
Prr15	0.0448672	0.828458	-1.334
Aspn	0.0449043	0.828458	1.438
Olfr747	0.0450106	0.829021	-1.18
Wnt8a	0.0450106	0.829021	-1.111
Gstk1	0.0451326	0.830569	1.272
Fbxo30	0.0453175	0.833271	1.243
Tagap	0.0454356	0.834008	-1.301
St8sia5	0.0455186	0.834008	-1.338
AA986860	0.0455536	0.834008	1.129
Pou3f2	0.0455961	0.834008	1.097
Gm8898	0.0456195	0.834008	1.217
Tbc1d15	0.045682	0.834008	1.31
Olfr456	0.0457235	0.834008	-1.09
Prr18	0.0457441	0.834008	1.126
Prrt2	0.0457884	0.834008	1.092
Rnf103	0.0458079	0.834008	1.215
Cbll1	0.0458257	0.834008	-1.233
Prpsap2	0.0458502	0.834008	-1.242
Erlin1	0.0459341	0.834008	1.209
Rsu1	0.0459385	0.834008	1.3
Rnf169	0.0459489	0.834008	-1.253
Scaf4	0.0459674	0.834008	-1.093
Fbxo44	0.0460141	0.834164	1.136
Gm7609	0.0461511	0.835954	1.199
4930590J08Rik	0.0462033	0.836145	1.096
Rsf1	0.0462381	0.836145	1.3
Immt	0.0463813	0.837693	1.255
Fbxl12	0.0464405	0.837693	-1.136
Gm15440	0.0465625	0.837693	-1.097
Rsad1	0.0465847	0.837693	1.159
Rangrf	0.0466105	0.837693	-1.161
Zeb2	0.0466919	0.837693	1.239
Ugt2b1	0.0468619	0.837693	1.126
4931431F19Rik	0.0468986	0.837693	1.113
Nadk2	0.0469453	0.837693	1.138
Opcml	0.046972	0.837693	1.136
Olfr279	0.0471267	0.837693	1.116
Tubb4b	0.0471408	0.837693	-1.19
Tmem261	0.0471477	0.837693	-1.082
Zfp940	0.0471988	0.837693	-1.103
Mogat1	0.0472106	0.837693	1.101
Arl8b	0.0472373	0.837693	-1.175
Gpat4	0.0472474	0.837693	1.161
Naa60	0.047318	0.837693	-1.231
Senp2	0.0473893	0.837693	-1.128
Gm5737	0.0474151	0.837693	1.096
Ugcg	0.0474706	0.837693	1.479
Wdr12	0.0474735	0.837693	-1.22
Kcnc1	0.047526	0.837693	-1.114
Cds2	0.0475624	0.837693	1.292
Tdg	0.0476179	0.837693	-1.319
Zfp97	0.0476421	0.837693	1.352
Ick	0.0476894	0.837693	-1.363
Oosp3	0.0476936	0.837693	-1.09
Rgs11	0.0477193	0.837693	1.103
Urod	0.0477586	0.837693	1.088
Ppid	0.047812	0.837693	-1.235
Rpl7l1	0.0478987	0.837693	-1.137
Krtap5-3	0.0480582	0.837693	1.088
Rasgrf1	0.0480752	0.837693	1.109
E130309D02Rik	0.0482281	0.837693	-1.129
Cox5b	0.0482842	0.837693	-1.045
Ell3	0.0483134	0.837693	1.171
Defb7	0.0483395	0.837693	-1.118
Sectm1a	0.0484228	0.837693	1.301
A530099J19Rik	0.0484492	0.837693	-1.09
Otx2	0.0484643	0.837693	1.128
Mrpl43	0.0485372	0.837693	-1.139
Reep1	0.0485402	0.837693	1.111
Gart	0.0486119	0.837693	-1.139
Arl1	0.0486918	0.837693	-1.155
Tor1b	0.0487649	0.837693	1.117
Nop16	0.0487993	0.837693	-1.131
Nubp2	0.0488088	0.837693	-1.114
Gm2444	0.0488871	0.837693	-1.107
Olfr571	0.0489265	0.837693	1.117
Esp23	0.0489507	0.837693	-1.09
Sfta2	0.0491533	0.837693	-1.084
Cdh26	0.0491849	0.837693	-1.097
Epgn	0.0491987	0.837693	1.096
Hif3a	0.0492281	0.837693	-1.179
BC052040	0.04924	0.837693	1.207
Rmi2	0.049249	0.837693	1.077
Nde1	0.0492542	0.837693	1.095
Ift80	0.0492699	0.837693	1.233
Olfr1273-ps	0.049288	0.837693	-1.124
Cyb5b	0.0493041	0.837693	-1.205
Hist1h2bk	0.0493556	0.837693	1.163
Lrrfip1	0.0494362	0.837693	1.144
Chchd4	0.0494411	0.837693	-1.129
Gm867	0.0494495	0.837693	-1.128
Vwde	0.0495868	0.837693	1.113
Zcchc2	0.0495997	0.837693	-1.13
Zfp445	0.0496153	0.837693	1.444
Pknox1	0.0496291	0.837693	1.156
Mbnl2	0.0496378	0.837693	1.156
Gm9140	0.0497973	0.837693	1.124
Crispld1	0.0498006	0.837693	1.106
Usp5	0.049885	0.837693	-1.184
Mgea5	0.0499504	0.837693	1.519
H1fx	0.0499669	0.837693	1.09
Uhrf2	0.0499777	0.837693	1.17
Spata4	0.0500773	0.837693	1.132
Map3k4	0.0500789	0.837693	1.1
Actl11	0.0501895	0.837693	1.087
Sox7	0.0501973	0.837693	1.108
C1galt1	0.0502368	0.837693	1.427
Gm2310	0.0502421	0.837693	1.19
Vmn2r41	0.0502487	0.837693	-1.109
Olfr613	0.0502711	0.837693	1.103
Myl12a	0.0502965	0.837693	-1.088
Ppat	0.050343	0.837693	-1.248
Glt1d1	0.0503816	0.837693	-1.228
Hnrnpk	0.0503985	0.837693	1.193
Akap9	0.0504634	0.837693	1.175
Htr5a	0.0505758	0.837693	1.089
Trip11	0.050586	0.837693	1.155
Dnmbp	0.0507277	0.837693	1.283
Fbxo3	0.0507827	0.837693	-1.194
Cldn24	0.0508123	0.837693	1.203
Anxa6	0.0508532	0.837693	1.238
Cit	0.0508907	0.837693	1.153
Mesp2	0.0509432	0.837693	1.086
Serpina11	0.050962	0.837693	1.092
Mical3	0.0509722	0.837693	1.12
Armc2	0.0509798	0.837693	1.076
Fbxl2	0.0509844	0.837693	1.084
Olfr517	0.0510199	0.837693	-1.093
Zscan18	0.0510414	0.837693	1.11
Olfr214	0.0510809	0.837693	1.076
Patz1	0.0510817	0.837693	-1.221
Efcab11	0.0510914	0.837693	1.108
Clnk	0.0511061	0.837693	-1.124
Insm1	0.0511511	0.837693	1.129
Ppil6	0.0511532	0.837693	1.31
Oog2	0.051185	0.837693	-1.102
Prdm15	0.051201	0.837693	1.178
Platr17	0.0512931	0.837693	1.084
Vmn2r18	0.0513198	0.837693	-1.092
Capn7	0.0513367	0.837693	1.21
Stk32c	0.0513416	0.837693	1.086
E030030I06Rik	0.0513775	0.837693	-1.118
Sfpq	0.0514166	0.837693	-1.143
Fryl	0.0514795	0.837693	1.26
Fasl	0.051537	0.837693	1.14
Nop56	0.0516213	0.837693	-1.501
Borcs8	0.051623	0.837693	-1.146
Cfap57	0.0516239	0.837693	1.128
Znrf4	0.0516516	0.837693	1.082
Mettl6	0.051671	0.837693	-1.193
Btf3	0.0516834	0.837693	1.074
Gm8439	0.0517	0.837693	1.079
Gm10340	0.0517083	0.837693	-1.167
Gm2956	0.0517083	0.837693	-1.167
Rae1	0.0517105	0.837693	-1.12
Hist1h2bm	0.0517131	0.837693	1.177
Fkrp	0.0517337	0.837693	-1.154
Dpm2	0.0517559	0.837693	-1.149
Alx3	0.0517564	0.837693	1.111
Ddb1	0.0517596	0.837693	1.302
Olfr60	0.0518011	0.837693	-1.151
Tmem208	0.0518261	0.837693	-1.155
Gatad2b	0.0518704	0.837693	1.109
Cmah	0.0518711	0.837693	-1.149
Ptges3	0.0519514	0.837693	-1.166
Acsf2	0.0520036	0.837693	1.301
Sppl3	0.0520439	0.837693	1.19
Spag9	0.0520687	0.837693	1.097
Klk8	0.0521256	0.837693	-1.083
Cacng4	0.0521334	0.837693	-1.089
Fastkd1	0.0521432	0.837693	-1.251
Gm15446	0.0521777	0.837693	1.205
Lama4	0.0521989	0.837693	1.241
Abca6	0.0522944	0.837693	-1.206
Ipo5	0.0523079	0.837693	1.206
Plp1	0.0523121	0.837693	1.14
Ppp1r13b	0.0523195	0.837693	-1.211
Spty2d1	0.0523221	0.837693	-1.16
Eef1a1	0.0524	0.837693	1.09
Ap3m1	0.0524291	0.837693	1.162
Mul1	0.0524602	0.837693	-1.178
Gm6348	0.0524794	0.837693	1.098
Olfr638	0.0525804	0.837693	1.08
Dnajb4	0.0526147	0.837693	1.403
Pomt2	0.0526713	0.837693	-1.123
Ptk2b	0.0526729	0.837693	-1.128
1700086D15Rik	0.052727	0.837693	1.101
Rbm18	0.0527486	0.837693	1.129
Lats1	0.0527708	0.837693	-1.134
4931406P16Rik	0.0528151	0.837693	-1.177
Ncbp3	0.0528325	0.837693	-1.132
Rps17	0.0528327	0.837693	1.081
Pds5a	0.0528474	0.837693	1.175
March8	0.0529201	0.837693	1.279
Med8	0.0529777	0.837693	-1.134
Ercc6	0.0529808	0.837693	-1.217
Icam2	0.0530305	0.837693	-1.171
Cd248	0.0530551	0.837693	1.578
Scgb1b24	0.0530555	0.837693	-1.088
Bpifb1	0.0531311	0.837693	1.092
Krtap19-9a	0.0532312	0.837693	1.126
Mid1	0.0532401	0.837693	-1.755
Eme2	0.053248	0.837693	-1.115
Samd9l	0.0532726	0.837693	1.502
Crygn	0.0535014	0.837693	1.072
Dtwd2	0.0535446	0.837693	-1.096
Nup50	0.053545	0.837693	-1.204
Olfr895	0.0535535	0.837693	1.109
Mlana	0.0536105	0.837693	1.109
2810021J22Rik	0.0536107	0.837693	1.092
Kpna3	0.0536296	0.837693	1.228
Gp6	0.0536631	0.837693	1.238
Mcm3ap	0.0538315	0.837693	-1.073
Olfr498	0.0538532	0.837693	-1.117
Kcnn3	0.0538816	0.837693	-1.218
Gga3	0.0539063	0.837693	-1.155
Mtus1	0.0540049	0.837693	-1.191
Frk	0.0540263	0.837693	1.285
Fstl1	0.0540822	0.837693	1.335
Fam76a	0.054123	0.837693	-1.153
Olfr566	0.0541957	0.837693	-1.078
Cd151	0.0542304	0.837693	1.245
Rilp	0.0542665	0.837693	-1.161
Ptbp3	0.054269	0.837693	1.222
Eif4enif1	0.0543671	0.837693	-1.212
Eri2	0.0544582	0.837693	1.125
Arhgef28	0.05446	0.837693	1.18
Cars2	0.0545367	0.837693	-1.128
Filip1	0.054543	0.837693	1.119
Cd3d	0.0545943	0.837693	-1.461
Iqch	0.0546568	0.837693	1.145
Vmn1r76	0.0546898	0.837693	1.104
Tmem141	0.0547415	0.837693	-1.097
Arx	0.0547475	0.837693	1.091
Zgpat	0.0547487	0.837693	-1.123
Spink2	0.0547698	0.837693	1.118
C8a	0.0548539	0.837693	1.094
Cradd	0.0548983	0.837693	1.14
Armc6	0.0549075	0.837693	-1.144
1110059E24Rik	0.0549129	0.837693	1.332
Sec14l4	0.054964	0.837693	-1.125
Arpc5	0.0549688	0.837693	-1.135
Zfp235	0.0550016	0.837693	1.077
Ip6k3	0.0550108	0.837693	1.112
Angpt4	0.0550688	0.837693	1.11
Cbln3	0.055079	0.837693	1.112
Tmem74	0.0550879	0.837693	1.1
Pde5a	0.0550926	0.837693	1.258
2610507B11Rik	0.0552029	0.837693	1.356
Xpnpep3	0.0552395	0.837693	-1.16
C1galt1c1	0.0552396	0.837693	1.26
ND1	0.0552704	0.837693	1.083
Sigirr	0.0553238	0.837693	-1.162
Steap1	0.0553357	0.837693	-1.435
Sbds	0.0553465	0.837693	1.18
Pdgfa	0.0553994	0.837693	1.154
Gm4906	0.0554102	0.837693	-1.109
Mtfmt	0.0554517	0.837693	-1.147
Gmppb	0.0554755	0.837693	-1.35
Tmem145	0.0555013	0.837693	1.118
Slc25a47	0.0555167	0.837693	1.14
Foxb2	0.0555431	0.837693	1.081
Ppp2r2c	0.0555658	0.837693	1.094
Zfp879	0.0555728	0.837693	-1.101
Aup1	0.0556241	0.837693	-1.107
Ppt1	0.0556267	0.837693	-1.142
Ap1ar	0.0556602	0.837693	1.123
Rpl7	0.055672	0.837693	1.05
G6pdx	0.055674	0.837693	1.169
Gnb1l	0.0556831	0.837693	-1.103
Fbxo10	0.0557033	0.837693	-1.113
Copg2	0.0558065	0.838118	1.419
Htt	0.0558325	0.838118	1.158
Ppp1r8	0.0558464	0.838118	-1.125
Olfr671	0.0559515	0.839118	1.111
Synb	0.0560172	0.839529	1.092
Snx19	0.0560856	0.83956	-1.105
Lelp1	0.056096	0.83956	1.083
Dnajb7	0.0562272	0.840295	1.133
Smyd3	0.0562583	0.840295	1.147
Dnaaf3	0.0562751	0.840295	-1.082
Abhd17b	0.0562987	0.840295	1.177
Rock1	0.0564222	0.840676	1.321
Ankrd53	0.0564394	0.840676	1.102
Adgrv1	0.0564395	0.840676	-1.121
Srpk1	0.0565554	0.841228	-1.25
Mrpl51	0.0566578	0.841228	-1.112
Chtop	0.0566596	0.841228	-1.253
Ppp1r11	0.0566683	0.841228	-1.121
Zcchc18	0.0566723	0.841228	-1.135
Ache	0.0567195	0.841228	1.072
Lmbr1	0.0567457	0.841228	-1.117
Cfb	0.0569667	0.842973	-1.218
Stk26	0.0569913	0.842973	1.296
Fam222b	0.0570792	0.842973	-1.137
BB019430	0.0571924	0.842973	-1.108
Psmg2	0.0572053	0.842973	-1.338
Tagln	0.0572201	0.842973	1.145
Flywch2	0.0572307	0.842973	1.152
Alyref2	0.0572695	0.842973	-1.093
Gm3043	0.0573452	0.842973	-1.16
Asf1a	0.0573779	0.842973	1.188
Tdrd9	0.0573866	0.842973	1.089
Nradd	0.0574436	0.842973	1.087
Cacng6	0.0574566	0.842973	1.065
Serp1	0.0575104	0.842973	-1.363
Rhobtb1	0.0575274	0.842973	-1.184
Dctd	0.0576468	0.842973	-1.237
Trp53bp2	0.057664	0.842973	-1.132
Wfdc6a	0.0576792	0.842973	-1.133
Suclg2	0.0577428	0.842973	1.147
Six3os1	0.0577592	0.842973	1.092
Olfr881	0.0578629	0.842973	1.158
Tmem39a	0.057904	0.842973	-1.126
Sesn3	0.0579688	0.842973	1.203
Zfp830	0.057972	0.842973	-1.164
1700018B08Rik	0.0579965	0.842973	1.08
Ift122	0.0580304	0.842973	1.153
Matr3	0.0580514	0.842973	1.204
E2f3	0.0580619	0.842973	-1.135
Foxi3	0.0580806	0.842973	1.093
Phf2	0.0581001	0.842973	-1.154
Swi5	0.0581082	0.842973	-1.254
Gm10801	0.0581953	0.842973	-1.215
Gm13040	0.0582266	0.842973	1.103
Commd9	0.0582301	0.842973	-1.116
Galnt11	0.0583016	0.842973	-1.165
Cdip1	0.0583474	0.842973	-1.113
Casp14	0.058378	0.842973	-1.348
Gm9837	0.0584323	0.842973	1.097
Enkur	0.0585539	0.842973	1.257
Krtap6-3	0.0585816	0.842973	1.093
Pgm5	0.0585859	0.842973	1.235
Zfp958	0.0586341	0.842973	1.405
Acvr2a	0.0586461	0.842973	1.183
Izumo4	0.0586966	0.842973	1.142
Olfr198	0.0587789	0.842973	-1.111
Gcdh	0.0588012	0.842973	1.165
Gabre	0.0588054	0.842973	1.061
Psmc1	0.0588354	0.842973	-1.228
Tsen34	0.0588825	0.842973	1.176
Ppm1l	0.0589013	0.842973	-1.192
Platr26	0.0589364	0.842973	1.085
Il7r	0.0589583	0.842973	-1.232
Pik3cg	0.058965	0.842973	1.143
Maneal	0.0589676	0.842973	1.121
P2rx2	0.0589967	0.842973	-1.222
Ccdc61	0.0590261	0.842973	1.089
Jade1	0.0590755	0.842973	1.163
Alg10b	0.0591341	0.842973	1.13
Fam193a	0.0591812	0.842973	-1.116
Samd14	0.0592396	0.842973	1.102
Olfr97	0.0592504	0.842973	1.093
Mrpl41	0.0593319	0.842973	-1.147
Bcam	0.0593648	0.842973	1.111
Trip12	0.059412	0.842973	1.2
Ube2q1	0.0594167	0.842973	-1.133
1700019A02Rik	0.0594789	0.842973	1.124
Gins4	0.0594873	0.842973	1.146
Obfc1	0.0595195	0.842973	-1.158
Gtpbp6	0.0595284	0.842973	-1.173
Ash1l	0.0595602	0.842973	1.227
Gm14403	0.0596732	0.843211	1.324
Chd9	0.0597103	0.843211	1.267
Lrguk	0.0597234	0.843211	1.191
Tpm1	0.0597527	0.843211	1.132
Sema4d	0.059797	0.843211	1.078
Zfp239	0.0598082	0.843211	1.18
Olfr322	0.0598939	0.843834	-1.094
Pdzd4	0.0599589	0.843834	1.103
Capsl	0.0599681	0.843834	1.337
C8g	0.060022	0.84405	1.111
Gm3591	0.0601137	0.844161	-1.153
Usp28	0.0601166	0.844161	1.208
Mlx	0.0602852	0.844161	-1.156
Gm10408	0.0603354	0.844161	-1.13
G2e3	0.0603369	0.844161	1.281
Qsox1	0.0603924	0.844161	1.196
Slc16a9	0.0604581	0.844161	1.311
Nfatc2ip	0.0604704	0.844161	-1.096
Saa2	0.0604978	0.844161	-1.387
Gm5127	0.0605054	0.844161	-1.119
Zfp781	0.0605573	0.844161	1.236
Zadh2	0.0605633	0.844161	1.14
Gm3837	0.0605986	0.844161	1.191
Ptger3	0.0606402	0.844161	1.192
Gm17026	0.0606606	0.844161	1.096
Hsf1	0.0607237	0.844161	-1.18
Cbx4	0.0607284	0.844161	1.13
Dyrk2	0.060754	0.844161	1.106
Ascl2	0.0607629	0.844161	-1.148
Zfp957	0.0608268	0.844424	-1.086
Olfr804	0.0609932	0.844424	-1.154
Ahrr	0.0609997	0.844424	1.067
Gtf3c6	0.0610195	0.844424	-1.157
Rbpj	0.0610234	0.844424	1.155
Gm5925	0.0610579	0.844424	-1.108
Tead4	0.0611063	0.844424	-1.092
Ldlrad4	0.0611079	0.844424	1.172
Vmn2r107	0.0611292	0.844424	-1.1
Rora	0.0612818	0.845246	1.226
Setd8	0.061333	0.845246	-1.198
Mcu	0.0614393	0.845246	-1.395
Bsx	0.0615176	0.845246	1.085
Olfr378	0.0615362	0.845246	-1.134
Zfp746	0.0615447	0.845246	-1.083
Ly6h	0.0615461	0.845246	-1.063
LOC105242925	0.0615535	0.845246	1.205
Il20	0.0615749	0.845246	1.121
Stk11ip	0.0616067	0.845246	1.087
Sdf4	0.0616136	0.845246	-1.174
Brsk2	0.0617372	0.846032	1.083
Syt10	0.0617482	0.846032	1.107
Srrm1	0.0618103	0.846352	-1.389
Chat	0.0619672	0.847971	-1.155
Txk	0.0621014	0.848746	-1.105
Hmg20b	0.0621015	0.848746	-1.113
Rps6kc1	0.0621516	0.848901	1.212
Tyw1	0.062426	0.852117	1.115
Stt3b	0.0625799	0.853387	1.278
4930565D16Rik	0.0626118	0.853387	-1.096
Vmn1r227	0.0627363	0.853387	1.089
D3Ertd751e	0.0627389	0.853387	1.11
4933409K07Rik	0.0627605	0.853387	-1.092
Zkscan7	0.0628089	0.853387	1.103
Ccdc122	0.0628214	0.853387	1.525
Slc30a4	0.0628311	0.853387	1.326
Rps6ka6	0.0629065	0.853401	1.099
Ispd	0.0629493	0.853401	-1.089
Irf6	0.0629909	0.853401	1.246
Cpz	0.0630046	0.853401	1.081
Olfr695	0.0630443	0.853401	1.083
Rprml	0.0630661	0.853401	-1.09
Nwd2	0.0631167	0.853441	1.131
Lax1	0.0631493	0.853441	-1.264
Olfr702	0.0631967	0.853441	1.122
Olfr128	0.0632251	0.853441	-1.105
Gm19402	0.0633194	0.854046	1.077
Stxbp2	0.063427	0.854046	1.219
Adcy8	0.0634358	0.854046	1.104
Gm21425	0.063465	0.854046	1.101
LOC665276	0.063465	0.854046	1.101
Trmt10a	0.0635393	0.854254	1.121
Gm9949	0.0635586	0.854254	1.078
Cdk13	0.0636534	0.855003	1.079
Haao	0.0638236	0.855183	-1.154
St6galnac2	0.0638347	0.855183	-1.21
Glrx2	0.0638702	0.855183	-1.101
Atrnl1	0.0639062	0.855183	1.282
Usp2	0.0639112	0.855183	-1.246
Ndc80	0.0639113	0.855183	1.24
Gpr137b	0.0639404	0.855183	1.199
Olfr19	0.064099	0.856781	-1.148
Vmn2r3	0.0642177	0.857585	1.134
Ros1	0.0642375	0.857585	1.094
Gm5476	0.0643525	0.858206	1.067
Slc17a4	0.0643625	0.858206	-1.527
Ruvbl1	0.0644789	0.859235	-1.222
Ccdc158	0.0645242	0.859255	-1.125
E130112N10Rik	0.064559	0.859255	-1.069
8030462N17Rik	0.0646496	0.859938	-1.176
Soat1	0.064844	0.860546	1.27
Lpcat2b	0.0648505	0.860546	1.097
Olfr608	0.064852	0.860546	1.093
Ppp4c	0.0648526	0.860546	-1.174
D130040H23Rik	0.0649528	0.86097	1.219
Wdr48	0.0650052	0.86097	1.118
Bola3	0.0650408	0.86097	-1.254
Atxn7l3	0.065042	0.86097	-1.116
Zap70	0.0651783	0.861177	-1.159
Gatad1	0.0652431	0.861177	-1.073
Gm4553	0.0652653	0.861177	1.09
Fam135b	0.0652662	0.861177	-1.094
Drd2	0.0652964	0.861177	1.136
Gpn1	0.065299	0.861177	-1.123
Tmem114	0.0654514	0.861177	1.09
Recql5	0.0655052	0.861177	-1.124
Luc7l	0.065641	0.861177	-1.224
Clip2	0.0657023	0.861177	1.132
Zcchc4	0.0657117	0.861177	-1.098
AI987944	0.0657358	0.861177	1.3
Mgam	0.0657796	0.861177	1.18
Mkrn3	0.0658237	0.861177	1.087
Spata33	0.0658807	0.861177	1.09
Olfr119	0.0659351	0.861177	-1.112
Ints1	0.0659405	0.861177	1.15
Pdp1	0.0660288	0.861177	1.261
Zfp65	0.0660893	0.861177	1.237
Vmn1r177	0.0660905	0.861177	-1.15
Zmat3	0.066094	0.861177	-1.101
Eras	0.0661393	0.861177	-1.115
Pls3	0.0661754	0.861177	1.24
Tmem200a	0.0661982	0.861177	1.102
Copb1	0.0662283	0.861177	1.221
Marc2	0.0662401	0.861177	1.099
Mrps30	0.0662796	0.861177	-1.101
Vamp3	0.066353	0.861177	1.127
Map4k3	0.0663873	0.861177	1.252
Magi3	0.0663971	0.861177	1.203
Slc20a1	0.0664499	0.861177	1.45
Dnajb12	0.0664688	0.861177	1.162
Hist1h2bn	0.066497	0.861177	1.152
Zbtb21	0.0666378	0.861177	-1.146
Vmn1r131	0.066652	0.861177	-1.1
Vmn1r138	0.066652	0.861177	-1.1
Vmn1r166	0.066652	0.861177	-1.1
Ppp3r1	0.066669	0.861177	1.235
Clec4g	0.0667211	0.861177	1.094
Gm6370	0.0667308	0.861177	-1.098
Sf3b2	0.0667539	0.861177	-1.15
Impg2	0.0668129	0.861177	-1.115
Fbxo38	0.066847	0.861177	1.23
Kdm5b	0.0668761	0.861177	1.14
Zscan22	0.0668764	0.861177	-1.125
Dmtf1	0.0668876	0.861177	1.187
Unc5cl	0.0669319	0.861177	1.098
Glrx5	0.0669467	0.861177	-1.09
Gm9833	0.0669923	0.861256	-1.078
Mettl18	0.0670398	0.861361	-1.198
Alg3	0.0671427	0.861466	-1.165
Zfp128	0.0671571	0.861466	1.117
Uchl4	0.0671952	0.861466	1.173
Evx1	0.0672054	0.861466	1.109
Casr	0.0672532	0.861573	1.095
Tmem134	0.0673333	0.861701	1.082
Klhl36	0.0673791	0.861701	1.1
3830417A13Rik	0.0673865	0.861701	1.115
Sox5	0.0674535	0.861701	1.072
Spink1	0.0674914	0.861701	-1.186
Vamp8	0.0675118	0.861701	1.047
Slc23a1	0.0675621	0.861701	-1.093
Cdc42	0.0676241	0.861701	1.081
Akna	0.0676731	0.861701	-1.185
Krtap16-3	0.0676938	0.861701	1.088
Snrnp27	0.0677144	0.861701	-1.222
4930431F12Rik	0.0677366	0.861701	1.106
Vmn2r31	0.0678615	0.861701	-1.154
Fam53a	0.0678821	0.861701	-1.143
Zc3h8	0.0679115	0.861701	-1.131
Olfr1013	0.067997	0.861701	-1.079
Gabrb2	0.0680332	0.861701	1.088
Gm5849	0.068093	0.861701	1.089
Vmn2r122	0.0681722	0.861701	-1.122
Nefl	0.0682651	0.861701	-1.141
Sult2a5	0.0682788	0.861701	-1.131
Bloc1s6	0.0683098	0.861701	-1.066
Duox1	0.0683211	0.861701	-1.137
Il17b	0.0684414	0.861701	1.123
Ppp1r14b	0.0684885	0.861701	-1.212
Speer4f2	0.0685254	0.861701	1.104
Col4a2	0.0685921	0.861701	1.115
Cldn12	0.0686184	0.861701	1.226
Rsrp1	0.0686272	0.861701	1.239
Gm11444	0.0686439	0.861701	1.078
Sult1d1	0.0686468	0.861701	1.511
Rgs6	0.0687155	0.861701	-1.109
Iltifb	0.0687212	0.861701	1.127
Pdlim3	0.0687426	0.861701	1.26
Nr5a1	0.068757	0.861701	1.074
Gm6654	0.0688237	0.861701	-1.096
Gm20767	0.068858	0.861701	-1.088
Lipt2	0.0688596	0.861701	-1.115
4930553M12Rik	0.0688612	0.861701	1.068
Olfr775	0.0688879	0.861701	-1.137
Skint11	0.0689478	0.861701	1.081
Psph	0.0689713	0.861701	1.125
Gm9839	0.0690077	0.861701	-1.106
Neu3	0.0690671	0.861701	-1.123
Dse	0.069096	0.861701	1.193
Nadk	0.0691242	0.861701	-1.138
Ankrd2	0.0691478	0.861701	1.088
Rb1cc1	0.0691535	0.861701	1.39
Glipr1l3	0.0692337	0.861928	1.153
Gm4944	0.0692891	0.861928	1.138
Ceacam1	0.0692898	0.861928	-1.123
Car1	0.069438	0.862482	1.549
Shisa9	0.0695184	0.862482	1.101
Gm17175	0.0695314	0.862482	1.071
Ppp1cb	0.069616	0.862482	1.251
Gm10153	0.0697102	0.862482	1.113
Wdr19	0.0697209	0.862482	1.147
Ogn	0.0697262	0.862482	1.496
Kctd5	0.0697467	0.862482	-1.288
Cnga1	0.0697915	0.862482	-1.111
Gm9945	0.0697936	0.862482	1.074
4833427G06Rik	0.0698444	0.862482	-1.108
Sox6	0.0698481	0.862482	-1.362
1700001C19Rik	0.0698728	0.862482	1.075
Chchd10	0.0699212	0.862482	-1.112
Pde8b	0.0699257	0.862482	-1.175
Fam170b	0.0700088	0.862883	1.072
Trappc11	0.070037	0.862883	1.17
Olfr951	0.0702513	0.864257	1.109
Fam208a	0.0702704	0.864257	1.291
Gm2745	0.0703251	0.864257	1.118
Frs3	0.0703266	0.864257	-1.1
Kif21b	0.0703461	0.864257	1.113
Lat2	0.0704263	0.864518	-1.156
Dgkg	0.0704694	0.864518	1.161
Olfr1338	0.0705213	0.864518	1.09
F11	0.070564	0.864518	1.09
Msto1	0.0705712	0.864518	-1.148
Wfdc6b	0.0706043	0.864518	-1.12
Pih1d1	0.0707064	0.864585	1.124
Fbxo16	0.0707392	0.864585	-1.093
Ppil3	0.0708283	0.864585	-1.172
Eif3c	0.0708441	0.864585	1.09
Trim69	0.070856	0.864585	1.093
Lck	0.0708764	0.864585	-1.118
Kif26b	0.0708864	0.864585	1.067
Aftph	0.070997	0.864904	1.248
Dnajb11	0.0711721	0.864904	-1.361
Inpp5a	0.0711783	0.864904	-1.285
5830417I10Rik	0.0711823	0.864904	-1.169
Olfr996	0.0711836	0.864904	-1.132
Trim24	0.0711973	0.864904	1.126
Cacng5	0.071238	0.864904	1.088
Mapkbp1	0.071283	0.864904	1.251
Tex37	0.0712858	0.864904	-1.098
Cdc25b	0.0713078	0.864904	1.119
Abcc3	0.0714133	0.865703	1.28
Ndel1	0.0715447	0.866725	-1.183
Zfp317	0.0716189	0.866725	1.191
Pgls	0.071629	0.866725	-1.077
Tmem205	0.0716984	0.866725	1.102
Slc35a1	0.0717178	0.866725	-1.182
Mex3c	0.0717921	0.866725	1.239
Dennd5a	0.0718343	0.866725	1.391
Pdzd7	0.0718465	0.866725	1.19
4921501E09Rik	0.0719209	0.866725	1.109
Dph5	0.0719668	0.866725	-1.181
Skint1	0.0719695	0.866725	1.099
Stat5b	0.0719858	0.866725	1.089
Mrps31	0.0720125	0.866725	1.141
Prh1	0.0721024	0.866909	1.095
Bbs10	0.072107	0.866909	1.093
Taf6l	0.0722216	0.867809	1.102
Gm3250	0.0723389	0.868742	1.077
4933402N03Rik	0.0724142	0.869169	-1.112
Tbc1d9	0.072485	0.869541	-1.155
Ttc7	0.0725845	0.870005	1.106
Nhp2	0.0726715	0.870005	-1.197
Prss28	0.0726862	0.870005	1.083
Tab1	0.0727155	0.870005	1.097
1700016D06Rik	0.0727224	0.870005	1.119
Il17d	0.072787	0.870302	-1.083
2410002F23Rik	0.0728651	0.87076	-1.134
Akap8	0.0730482	0.87114	-1.112
Xirp1	0.0730793	0.87114	1.075
8430423G03Rik	0.0731117	0.87114	1.12
Dock8	0.0731205	0.87114	-1.222
Gcnt7	0.0731554	0.87114	1.077
Klra7	0.0732169	0.87114	-1.177
Olfr109	0.0732714	0.87114	1.143
Msrb3	0.0733649	0.87114	1.124
Cxcl17	0.073426	0.87114	-1.081
Sbf2	0.0735335	0.87114	1.332
Uck2	0.0735644	0.87114	-1.248
Taco1	0.0735757	0.87114	-1.15
Cdkl5	0.0735795	0.87114	-1.153
Pmp2	0.0736035	0.87114	-1.105
B3glct	0.073673	0.87114	-1.118
Unc80	0.0737108	0.87114	-1.091
Tnfsf11	0.0737163	0.87114	1.086
Kif11	0.0739111	0.87114	1.249
Guk1	0.0739957	0.87114	-1.083
Ggt5	0.0740432	0.87114	-1.192
Lrrc8e	0.0740462	0.87114	1.112
Fbxl20	0.0741984	0.87114	1.288
Slc25a26	0.0742639	0.87114	-1.101
9230106D20Rik	0.0742904	0.87114	1.103
Ascc3	0.074308	0.87114	1.199
Arhgef39	0.0743249	0.87114	1.142
Pdzd3	0.0743578	0.87114	-1.16
Vmn1r94	0.0743733	0.87114	1.081
Myo9b	0.0743994	0.87114	-1.137
Abhd12	0.0744025	0.87114	-1.181
A930018P22Rik	0.0744282	0.87114	-1.094
Cct5	0.0744534	0.87114	1.167
Sprr2d	0.0745234	0.87114	-1.153
Ndrg4	0.0745242	0.87114	-1.127
Olfr1502	0.0745672	0.87114	-1.109
2310057J18Rik	0.0745736	0.87114	-1.135
Defb19	0.0745981	0.87114	1.073
Zmynd15	0.074599	0.87114	-1.124
Arf1	0.0746046	0.87114	-1.117
Rhcg	0.0747176	0.87114	1.116
Arhgap20	0.0747448	0.87114	1.124
Fam98a	0.0748072	0.87114	-1.173
Boc	0.0749017	0.87114	-1.268
Bag2	0.0749039	0.87114	1.103
Gm4024	0.0749064	0.87114	-1.108
Gm853	0.074916	0.87114	1.095
Gm3752	0.0749359	0.87114	-1.165
Oog4	0.0749384	0.87114	1.134
1700011L22Rik	0.0750802	0.87114	-1.097
Uggt2	0.0750804	0.87114	1.311
4930538K18Rik	0.0751604	0.87114	1.16
Wars2	0.0751781	0.87114	1.077
Hmgxb4	0.0753266	0.87114	-1.078
Ddi1	0.0753565	0.87114	1.1
Gm17324	0.0753678	0.87114	-1.097
Zfp961	0.0754022	0.87114	1.104
Snd1	0.0754627	0.87114	-1.118
Efemp1	0.0754945	0.87114	1.444
Ndufc1	0.0755035	0.87114	-1.105
Klk13	0.0755361	0.87114	1.085
Them4	0.0755898	0.87114	-1.141
Fbxw16	0.0755941	0.87114	-1.127
Serhl	0.0756363	0.87114	1.211
Pcsk4	0.0756436	0.87114	1.087
Kctd12b	0.0757076	0.87114	-1.111
B3gnt5	0.0757139	0.87114	1.545
Espnl	0.0757611	0.87114	1.102
Tlcd2	0.0757932	0.87114	1.098
Bhmt	0.0759091	0.87114	1.082
Fastk	0.0759113	0.87114	-1.185
Gda	0.0759119	0.87114	-1.309
Atp2a2	0.075938	0.87114	1.233
Mrpl3	0.076004	0.87114	-1.243
Rpusd3	0.0760207	0.87114	-1.088
Rps27l	0.0760727	0.87114	-1.094
Cachd1	0.0761104	0.87114	1.272
Ak9	0.0761273	0.87114	1.085
Alcam	0.0762389	0.87114	1.194
Mb21d1	0.0762484	0.87114	-1.106
Smc1a	0.0762634	0.87114	1.106
2610042L04Rik	0.0762692	0.87114	-1.133
Paqr3	0.0762826	0.87114	1.078
2310057M21Rik	0.0762854	0.87114	-1.14
Il12rb2	0.0763232	0.87114	1.111
A730020M07Rik	0.0764221	0.87114	1.09
Nhp2l1	0.0764549	0.87114	-1.122
Lmtk3	0.0764988	0.87114	1.09
Itgb5	0.0765436	0.87114	1.23
Rxfp3	0.0766038	0.87114	-1.101
Tekt4	0.0766566	0.87114	1.076
Cep85l	0.0766598	0.87114	1.282
Lect2	0.0766902	0.87114	1.132
4930412O13Rik	0.0767484	0.87114	-1.072
Trub1	0.0767601	0.87114	-1.09
BC048562	0.0767661	0.87114	1.082
Sacs	0.0768114	0.87114	1.125
Olfr414	0.0768768	0.87114	1.083
Zfp949	0.0769255	0.87114	1.201
Ankrd60	0.0769632	0.87114	-1.078
Cyp39a1	0.0770046	0.87114	1.292
Sycp2l	0.0770138	0.87114	1.069
Exosc3	0.0770523	0.87114	-1.115
Bcl2l10	0.0770714	0.87114	-1.114
Runx2	0.0771109	0.87114	-1.155
Fbn2	0.0772107	0.87114	1.124
Gm17584	0.0772506	0.87114	1.11
Fam208b	0.0773359	0.87114	1.213
Cbs	0.0774132	0.87114	1.177
Fam50b	0.0774183	0.87114	-1.083
Cd74	0.0774221	0.87114	-1.399
Cox18	0.077489	0.87114	-1.157
Fkbp3	0.0775592	0.87114	1.16
Myog	0.0775991	0.87114	1.103
Xk	0.077614	0.87114	1.148
4930571K23Rik	0.0776481	0.87114	-1.108
A930016O22Rik	0.0776562	0.87114	1.094
Lactb	0.0776735	0.87114	1.112
Defb20	0.0777871	0.87114	1.07
Psors1c2	0.0778332	0.87114	1.083
Fancm	0.0778471	0.87114	1.131
Iglon5	0.0778731	0.87114	1.106
Med10	0.0779048	0.87114	-1.153
Zfp654	0.0779295	0.87114	1.241
Ctdsp2	0.0779566	0.87114	1.345
Hps3	0.077996	0.87114	-1.064
Wwp1	0.0780857	0.87114	1.255
Thap7	0.0781362	0.87114	-1.126
Nusap1	0.0781467	0.87114	1.294
Morf4l1	0.0783157	0.87114	-1.151
Cphx3	0.0783211	0.87114	1.2
Msh6	0.0783533	0.87114	1.18
Vmn2r65	0.0784184	0.87114	1.115
Olfr807	0.0784456	0.87114	-1.097
4932416K20Rik	0.0785344	0.87114	-1.08
Rtkn2	0.078662	0.87114	1.091
Ifnlr1	0.078695	0.87114	1.09
Acvr1c	0.0786952	0.87114	1.36
Tex28	0.0786957	0.87114	1.107
Igf2bp1	0.0787343	0.87114	-1.1
4930572O03Rik	0.0787508	0.87114	1.181
Fam46b	0.0787739	0.87114	1.066
Rgs21	0.0788139	0.87114	-1.141
Ccdc180	0.07882	0.87114	1.056
Rftn1	0.0788211	0.87114	-1.145
Diaph1	0.0788616	0.87114	1.213
Lrfn2	0.0788714	0.87114	1.077
Usp47	0.0789512	0.87114	1.376
Epb41l3	0.0789545	0.87114	1.219
Wasl	0.0790154	0.87114	-1.149
Rab3gap1	0.0790961	0.87114	-1.205
Snx12	0.079143	0.87114	-1.154
1700120K04Rik	0.0792527	0.87114	1.087
Sytl3	0.0792871	0.87114	-1.072
Lancl2	0.0793398	0.87114	1.164
Ptrh2	0.0793415	0.87114	-1.206
4933425L06Rik	0.0793563	0.87114	1.09
Uckl1	0.0793577	0.87114	-1.098
Med21	0.0793781	0.87114	1.192
Lyzl1	0.0793977	0.87114	-1.092
Gm5458	0.0794948	0.87114	-1.09
1700019N19Rik	0.0795757	0.87114	-1.087
Ephb4	0.0795931	0.87114	1.206
Gm10362	0.0796263	0.87114	1.094
Hist1h2bh	0.079673	0.87114	1.116
Zfp488	0.0796755	0.87114	1.059
Hebp1	0.0796849	0.87114	1.108
4931440F15Rik	0.0797301	0.87114	-1.074
Gm14391	0.0797332	0.87114	1.19
[truncated: 19,882 more rows]

## Sheet: CD vs HSD+CD
Genes	p-Value	FDR	foldChange
Cry1	1.13069e-07	0.00162455	-1.593
Dnaja1	1.4849e-07	0.00162455	-1.953
Dnajb1	3.46499e-07	0.00252725	-1.56
Rnmtl1	5.30899e-07	0.00290415	-1.631
Amd2	7.00789e-07	0.00306679	-1.69
Abcf2	1.5735e-06	0.00482383	-1.504
Chordc1	1.58696e-06	0.00482383	-2.055
Srsf7	1.96077e-06	0.00482383	-1.642
Ahsa2	1.98412e-06	0.00482383	-2.047
Vps26a	2.59661e-06	0.00568164	-1.386
Grwd1	2.85841e-06	0.0056859	-1.321
Enoph1	4.61797e-06	0.00842048	-1.38
Pdf	6.27287e-06	0.00971025	-1.285
Rsl24d1	6.34437e-06	0.00971025	-1.359
Spata5	6.65663e-06	0.00971025	-1.35
Timm10	7.48198e-06	0.0102321	-1.406
A430005L14Rik	8.68204e-06	0.0111748	-1.308
Kti12	1.10663e-05	0.0134524	-1.349
Gm6568	1.28745e-05	0.0146522	-1.719
Coq10b	1.33926e-05	0.0146522	-1.645
Psmd5	1.9549e-05	0.0199443	-1.717
Alg2	2.00527e-05	0.0199443	-1.362
Zmynd19	2.27661e-05	0.0212013	-1.289
Rab33a	2.33533e-05	0.0212013	1.509
Ipo13	2.42234e-05	0.0212013	-1.333
1110007C09Rik	2.53883e-05	0.0213662	-1.247
N4bp2l2	2.72511e-05	0.0218319	-1.415
Ddx18	2.81253e-05	0.0218319	-1.736
Wdr75	2.96162e-05	0.0218319	-1.41
Cnot11	2.99327e-05	0.0218319	-1.48
Mrps17	4.0476e-05	0.0285696	-1.214
Exosc3	4.27995e-05	0.0292655	-1.302
Timm23	4.50078e-05	0.0294431	-1.31
Afmid	4.57504e-05	0.0294431	1.38
Rrp8	4.97195e-05	0.0308551	-1.405
Socs4	5.07648e-05	0.0308551	-1.526
Pus3	5.56222e-05	0.0328938	-1.528
Gm9758	5.84248e-05	0.0332591	1.29
Eif2s1	5.95854e-05	0.0332591	-1.587
Klhl2	6.08001e-05	0.0332591	-1.286
Ube2f	6.43222e-05	0.0343277	-1.439
Pphln1	6.61838e-05	0.0344802	-1.442
Lurap1l	6.78576e-05	0.0345301	-1.502
Tbcc	7.09902e-05	0.0353031	-1.212
Ruvbl1	8.55111e-05	0.0400281	-1.525
Tmem65	8.70762e-05	0.0400281	-1.332
8030462N17Rik	8.74471e-05	0.0400281	-1.415
Blzf1	8.94314e-05	0.0400281	-1.395
Yrdc	8.96384e-05	0.0400281	-1.248
Ikbkap	9.38506e-05	0.0403425	-1.268
Rab21	9.40328e-05	0.0403425	-1.403
Smn1	9.58736e-05	0.0403425	-1.405
Nsun5	0.000101744	0.0420048	-1.309
Uba6	0.000132553	0.0537112	-1.432
Srsf6	0.000139035	0.0547952	-1.248
Lamtor3	0.000140886	0.0547952	-1.362
Ppp2r2a	0.000142741	0.0547952	-1.325
Ippk	0.000149601	0.0560914	-1.38
Eml4	0.000155339	0.0560914	-1.453
Mrps22	0.000155414	0.0560914	-1.382
Cdc73	0.000157916	0.0560914	-1.486
Trmt5	0.000159349	0.0560914	-1.447
Zfp330	0.000166148	0.0560914	-1.395
Lce3c	0.000167295	0.0560914	1.165
Ufm1	0.000170368	0.0560914	-1.411
Ndufaf4	0.000171833	0.0560914	-1.84
Dimt1	0.000171868	0.0560914	-1.352
Rps19bp1	0.000174316	0.0560914	-1.242
Ociad1	0.000185137	0.0586075	-1.24
Ddx21	0.000189869	0.0586075	-1.508
Nol8	0.000190171	0.0586075	-1.468
Cdv3	0.000211948	0.0602812	-1.207
Umps	0.000213219	0.0602812	-1.435
Hnrnpf	0.000217156	0.0602812	-1.311
Fnta	0.000227773	0.0602812	-1.448
Cbx4	0.000231689	0.0602812	1.329
Ubac1	0.000234121	0.0602812	-1.395
Tefm	0.00023428	0.0602812	-1.551
Exoc3	0.000236828	0.0602812	-1.333
Fam195a	0.000244055	0.0602812	-1.427
Sox5	0.000245388	0.0602812	1.173
Trmt12	0.000245863	0.0602812	-1.348
Mrpl43	0.000246394	0.0602812	-1.281
Itgb1bp1	0.000248353	0.0602812	-1.361
Ccdc86	0.000248554	0.0602812	-1.597
Ints8	0.000251387	0.0602812	-1.749
Lsg1	0.000251554	0.0602812	-1.418
Fastkd2	0.000252706	0.0602812	-1.383
Cacybp	0.000253068	0.0602812	-1.802
Arntl	0.000254027	0.0602812	-1.457
Manf	0.000256277	0.0602812	-1.398
Ddx50	0.000259892	0.0602812	-1.513
E2f3	0.000260734	0.0602812	-1.285
B3galt6	0.000262117	0.0602812	-1.244
Plrg1	0.000267088	0.0602812	-1.487
Rpl7l1	0.00026711	0.0602812	-1.274
LOC102642717	0.000267231	0.0602812	-1.138
Gtf3c4	0.000276231	0.0612572	-1.257
Polr2d	0.000277157	0.0612572	-1.439
Dnajb9	0.00028649	0.0623903	-1.628
Dusp16	0.000287986	0.0623903	1.32
Mcl1	0.00029325	0.0629078	-1.254
Eif1b	0.000300287	0.063792	-1.272
Dupd1	0.000303891	0.0639369	1.132
Fmr1	0.000313916	0.0650954	-1.476
Scaf8	0.000315463	0.0650954	-1.321
Ttll10	0.000318322	0.0650954	1.435
Cdk7	0.000331398	0.0667996	-1.371
Pop5	0.000332762	0.0667996	-1.316
Rrn3	0.000343217	0.068272	-1.257
Pdcd11	0.000361088	0.07118	-1.326
Cirh1a	0.000371596	0.0725973	-1.49
Hsph1	0.000375515	0.0727137	-2.66
Med4	0.000392825	0.074181	-1.31
Mfsd5	0.000397747	0.074181	-1.288
Wdr43	0.000398426	0.074181	-1.416
Nmd3	0.000399726	0.074181	-1.28
Exoc5	0.00040231	0.074181	-1.593
Olfr166	0.000403434	0.074181	1.308
Taf1a	0.000412293	0.0751782	-1.35
Asap1	0.000421174	0.0761629	-1.309
Siah1a	0.00043004	0.0771287	-1.299
Mga	0.000451999	0.080408	-1.511
Snrpb2	0.000457264	0.0806887	-1.531
Zfx	0.000474071	0.0828439	-1.404
Gatad2b	0.00047705	0.0828439	1.234
Polr2c	0.000491445	0.0841068	-1.277
Ccdc142	0.00049201	0.0841068	-1.324
Ccdc117	0.00049635	0.084191	-1.178
Spast	0.000519882	0.0854437	-1.434
Polb	0.000525533	0.0854437	-1.386
Fam43b	0.000526691	0.0854437	1.124
Spin1	0.000531061	0.0854437	-1.265
Rnf113a2	0.000537157	0.0854437	-1.354
Nip7	0.000538775	0.0854437	-1.371
Chchd4	0.000541561	0.0854437	-1.244
Smchd1	0.000541933	0.0854437	-1.543
Tra2b	0.000543216	0.0854437	-1.295
Iqch	0.000545672	0.0854437	1.326
Gm5039	0.00054669	0.0854437	-1.279
Phc2	0.000557948	0.0865849	1.262
Mtrr	0.000569201	0.0877091	-1.195
Strap	0.000578622	0.0885373	-1.484
Nufip1	0.000601921	0.090768	-1.51
Gm13691	0.000602472	0.090768	-1.316
Ube3a	0.000605645	0.090768	-1.304
Dhx15	0.000629499	0.0931311	-1.445
Prpf3	0.000629926	0.0931311	-1.467
G3bp2	0.000636867	0.0935253	-1.223
Bpifb6	0.000644382	0.0935361	1.146
Ap3s1	0.000645489	0.0935361	-1.487
Zgpat	0.000660112	0.0950258	-1.233
Brix1	0.0006717	0.0960527	-1.541
Srsf10	0.000679647	0.0960527	-1.401
Taf12	0.000680415	0.0960527	-1.303
Polr2a	0.000692967	0.0971975	1.326
Taz	0.000712422	0.0989337	-1.185
Piga	0.000721023	0.0989337	-1.638
Senp2	0.000726615	0.0989337	-1.232
Samd8	0.000732452	0.0989337	-1.424
Srsf5	0.000734027	0.0989337	1.395
Gprasp1	0.000738203	0.0989337	-1.135
Ube2n	0.000739733	0.0989337	-1.241
Ppil3	0.000741517	0.0989337	-1.345
Thoc1	0.000771222	0.102273	-1.414
LOC100503047	0.000781743	0.102473	-1.209
Frk	0.00078209	0.102473	-1.413
Ints12	0.000792441	0.102766	-1.269
Psme3	0.00079372	0.102766	-1.305
Extl1	0.000807684	0.103958	1.138
Vta1	0.000816703	0.104505	-1.304
Ahctf1	0.000827203	0.104774	-1.5
Ccdc134	0.000834261	0.104774	-1.32
Plcd1	0.000836183	0.104774	1.16
C330021F23Rik	0.00084107	0.104774	1.163
Cacul1	0.000842748	0.104774	-1.279
Rraga	0.000854998	0.105532	-1.287
Pbx4	0.000859429	0.105532	1.2
Smyd3	0.00086647	0.105532	-1.239
Nras	0.000869441	0.105532	-1.431
Prkx	0.000876718	0.105532	-1.262
Eif2b5	0.000880032	0.105532	-1.384
Aasdhppt	0.000882611	0.105532	-1.5
Pthlh	0.00090041	0.107075	-1.177
Slain1	0.000923807	0.107802	1.209
Atl1	0.000926552	0.107802	-1.236
Utp6	0.00092896	0.107802	-1.39
Dcun1d5	0.000931969	0.107802	-1.435
Znhit3	0.000932425	0.107802	-1.328
Pkn3	0.000937092	0.107802	1.17
Noc3l	0.000941007	0.107802	-1.285
Ip6k2	0.000948898	0.10814	1.291
Ints6	0.000955899	0.108373	-1.287
2410016O06Rik	0.000967128	0.1087	-1.341
Snapc1	0.000974326	0.1087	-1.389
Kbtbd7	0.000976165	0.1087	-1.507
Rpp21	0.000981974	0.1087	-1.176
Rnf146	0.000987701	0.1087	-1.252
Ptch1	0.000988592	0.1087	1.629
Sash1	0.00100034	0.108762	1.241
Abce1	0.00100315	0.108762	-1.523
Abhd14a	0.00101343	0.108762	1.187
Btaf1	0.00101829	0.108762	-1.526
Tbpl1	0.00101881	0.108762	-1.314
Dcun1d4	0.00102222	0.108762	-1.314
Wdr36	0.0010254	0.108762	-1.379
Wdr61	0.00103251	0.108762	-1.403
Taf13	0.00103537	0.108762	-1.453
B4galt4	0.0010435	0.108762	-1.531
Elp5	0.00104383	0.108762	-1.199
Hspa5	0.00105118	0.109009	-1.588
Kifc5b	0.00105955	0.109358	1.132
Phrf1	0.00107569	0.110503	-1.272
Pafah1b1	0.00110392	0.112458	-1.307
Gm8787	0.00110921	0.112458	-1.207
Pdzd11	0.00111014	0.112458	-1.32
G6pc2	0.00111617	0.112548	1.176
Eif2b3	0.00112575	0.112771	-1.608
Leo1	0.00112868	0.112771	-1.293
Fbxw7	0.00114597	0.113977	-1.303
4933425L06Rik	0.00115837	0.11467	1.195
Xbp1	0.00116342	0.11467	-1.285
Mesp2	0.00118051	0.115833	1.162
Zfp512b	0.00119479	0.11671	1.432
Crls1	0.00120741	0.117419	-1.571
Ppfia1	0.00121769	0.117895	-1.314
Sec16a	0.00122695	0.118268	-1.145
Odf3l1	0.00124473	0.119456	1.205
Bach2	0.00127546	0.119941	1.195
Nop14	0.0012783	0.119941	-1.407
Mrpl3	0.00128803	0.119941	-1.47
Hspa1b	0.00128825	0.119941	-1.194
Mettl18	0.00129381	0.119941	-1.369
Polr2g	0.00129979	0.119941	-1.228
Cand1	0.00129994	0.119941	-1.29
Larp1b	0.00130282	0.119941	-1.328
Gm10340	0.0013046	0.119941	-1.292
Gm2956	0.0013046	0.119941	-1.292
Lpar4	0.00131108	0.120033	1.232
Dbndd2	0.00132228	0.120553	-1.244
Sertad3	0.00133782	0.12113	1.185
Rnf139	0.00135406	0.12113	-1.246
Klf11	0.00135728	0.12113	1.195
Glrx2	0.00135731	0.12113	-1.186
Ttll6	0.00136103	0.12113	1.436
Memo1	0.00137067	0.12113	-1.596
Psmg3	0.00137354	0.12113	-1.241
Yars2	0.00137758	0.12113	-1.478
Rexo4	0.00137843	0.12113	-1.317
Atp2b1	0.00139055	0.121251	-1.453
Agpat5	0.00139088	0.121251	-1.442
Exosc1	0.00139838	0.121277	-1.24
Sfn	0.00140227	0.121277	-1.869
Trp53rkb	0.00142038	0.12169	-1.193
Brsk2	0.00142324	0.12169	1.162
Rbm12b1	0.00142893	0.12169	-1.177
Bzw1	0.00143349	0.12169	-1.518
Zkscan17	0.00143485	0.12169	1.237
Rpp14	0.00147062	0.124242	-1.383
D8Ertd738e	0.00149144	0.125198	-1.099
Vps37d	0.00149437	0.125198	1.175
Gata1	0.00150453	0.125198	1.198
Gm21319	0.00150482	0.125198	-1.396
LOC100862368	0.0015241	0.126278	1.235
Irs3	0.00152935	0.126278	1.193
Gm9326	0.00154854	0.127356	1.156
Gpbp1	0.00155404	0.127356	-1.406
Tmem110	0.00157076	0.128245	-1.309
Plp1	0.00159444	0.129181	1.267
Riok3	0.00159716	0.129181	-1.214
Bms1	0.00159993	0.129181	-1.275
Sytl2	0.00161352	0.129506	-1.308
Kdm4c	0.0016158	0.129506	-1.286
Cdk5r1	0.00163422	0.129673	1.198
Fam210a	0.00163429	0.129673	-1.334
Ppp4r2	0.0016392	0.129673	-1.217
Tmem8b	0.00164288	0.129673	1.16
Gpatch2l	0.0016475	0.129673	-1.211
2810021J22Rik	0.00165944	0.130085	1.17
Miip	0.00166463	0.130085	1.162
Zfp276	0.00167501	0.13043	-1.219
Fbxo4	0.00169508	0.131181	-1.49
B230219D22Rik	0.00171122	0.131181	-1.25
Mettl2	0.00171123	0.131181	-1.293
Rpp38	0.00171227	0.131181	-1.46
Gm21936	0.00171463	0.131181	-1.306
Brk1	0.00172577	0.131208	-1.177
Npbwr1	0.00172995	0.131208	1.142
D1Ertd622e	0.00173297	0.131208	-1.226
Atpaf1	0.0017485	0.131917	-1.205
Cog4	0.00175439	0.131917	-1.386
Txndc9	0.0017618	0.13202	-1.313
Atg4a	0.001772	0.132332	-1.152
Pfdn2	0.00178005	0.13248	-1.446
Ptrh2	0.00180399	0.133807	-1.389
R3hcc1l	0.00183094	0.134444	-1.332
Rnf6	0.00183645	0.134444	-1.265
Htr5a	0.00186107	0.134444	1.159
Nol11	0.0018798	0.134444	-1.327
Rpf2	0.00188012	0.134444	-1.315
Gm13693	0.00188016	0.134444	-1.349
Gm13694	0.00188016	0.134444	-1.349
Gm13695	0.00188016	0.134444	-1.349
Gm13696	0.00188016	0.134444	-1.349
Gm13697	0.00188016	0.134444	-1.349
Gm13698	0.00188016	0.134444	-1.349
Tnn	0.00189802	0.13489	1.198
Rwdd4a	0.00190398	0.13489	-1.254
Vmn1r84	0.00190533	0.13489	-1.185
Slc5a3	0.00192916	0.13489	-1.351
Atxn7l1	0.00193478	0.13489	1.365
Fundc1	0.00193759	0.13489	-1.235
Nol10	0.00194347	0.13489	-1.4
Creld2	0.00194707	0.13489	-1.525
Hras	0.00195363	0.13489	-1.189
Naa15	0.00195477	0.13489	-1.34
Txnl4a	0.00195741	0.13489	-1.212
Ttc14	0.00196037	0.13489	-1.313
Zfp354c	0.0019897	0.136479	1.17
Olfr856-ps1	0.00201807	0.136983	-1.172
Cyp7a1	0.00201867	0.136983	-1.155
Olfr915	0.00202055	0.136983	-1.213
P4ha1	0.0020221	0.136983	-1.441
Fbxo30	0.00204788	0.138302	-1.316
Itgav	0.00210137	0.140979	1.203
Mark3	0.00211549	0.140979	-1.17
Uso1	0.00211718	0.140979	-1.228
Scamp2	0.00211971	0.140979	1.178
Il27	0.00211974	0.140979	1.159
Gpn2	0.00212949	0.141198	-1.196
Gm2310	0.00214694	0.141856	1.357
Hspa4l	0.00215517	0.141856	-1.524
Gja10	0.00215886	0.141856	1.181
Uspl1	0.00217233	0.142314	-1.434
Fam173b	0.00218079	0.142441	-1.192
Mina	0.00218895	0.142549	-1.274
Naa16	0.00219951	0.142812	-1.387
Gm10471	0.00221156	0.143169	1.231
Derl2	0.00222073	0.143338	-1.289
Dlec1	0.00225026	0.144728	1.112
Ccnh	0.00225549	0.144728	-1.378
Ankrd13c	0.0022786	0.145694	-1.373
Cxxc1	0.00228385	0.145694	-1.147
Esco1	0.00229572	0.146025	-1.456
Dnajc24	0.00230988	0.146352	-1.282
0610007P14Rik	0.00231424	0.146352	1.349
Mroh3	0.00232935	0.146547	-1.401
BC003965	0.00233072	0.146547	-1.188
Utp23	0.0023399	0.146703	-1.17
Fip1l1	0.00235675	0.147337	-1.252
E2f6	0.00237895	0.14815	-1.266
Scaf11	0.00238329	0.14815	-1.289
Ythdf3	0.00239574	0.148498	-1.274
Mthfr	0.00240247	0.148498	1.133
Ppp2r1b	0.00242284	0.148539	-1.207
0610011F06Rik	0.00243148	0.148539	1.174
Ric8b	0.00243837	0.148539	-1.197
Radil	0.00244217	0.148539	1.208
9130008F23Rik	0.00244942	0.148539	-1.271
Pml	0.00245787	0.148539	1.226
Ubqln1	0.00246442	0.148539	-1.291
Zswim6	0.00246956	0.148539	-1.264
Snrnp48	0.00247387	0.148539	-1.43
Clcn5	0.00247988	0.148539	-1.329
Arpc5l	0.00248408	0.148539	-1.309
Srsf9	0.00248459	0.148539	-1.376
Gm11060	0.00251643	0.150033	1.289
Ptk2	0.00253028	0.150389	-1.344
C8g	0.00253615	0.150389	1.203
Xirp1	0.00256649	0.15124	1.14
Dnttip2	0.00256906	0.15124	-1.374
Hcfc2	0.00257765	0.15124	-1.268
Sec11a	0.00257815	0.15124	-1.21
Vmp1	0.00262684	0.153684	-1.381
Ncapd3	0.00263801	0.153784	1.196
Nars2	0.0026426	0.153784	-1.311
Rasef	0.0026779	0.155425	-1.48
Metap2	0.00272809	0.157131	-1.249
Ccdc58	0.00272873	0.157131	-1.373
Tomm70a	0.00273627	0.157131	-1.373
Zc3h8	0.0027421	0.157131	-1.226
Gm11596	0.00274806	0.157131	1.185
Bmp10	0.00275038	0.157131	1.15
Pou5f1	0.00275825	0.15717	1.129
Fam63a	0.00277298	0.157599	1.271
Dnajc3	0.00278918	0.158098	-1.344
Srfbp1	0.00279622	0.158098	-1.155
C87499	0.00281744	0.158263	1.118
Gm5434	0.00281923	0.158263	-1.248
Nt5c1a	0.00282613	0.158263	-1.513
Znhit6	0.00283269	0.158263	-1.419
Ubxn4	0.00283794	0.158263	-1.211
Edrf1	0.00284253	0.158263	-1.314
Rab1a	0.00285707	0.158315	-1.258
Lce3e	0.00286373	0.158315	1.192
Cggbp1	0.00286517	0.158315	-1.284
Alpk1	0.00288359	0.158932	1.204
Heatr3	0.00291342	0.160172	-1.233
Necap1	0.00293621	0.16102	-1.26
Ube2e1	0.00300153	0.164172	-1.284
Homer1	0.00300927	0.164172	-1.225
Psmc6	0.00301618	0.164172	-1.271
Snupn	0.00304111	0.164708	-1.28
Trp53rka	0.00304574	0.164708	-1.155
Frat2	0.00304968	0.164708	1.204
Gm20481	0.00306065	0.164708	-1.288
Fer	0.00306931	0.164708	-1.31
Psmd4	0.00308376	0.164708	-1.222
Mmgt1	0.0030845	0.164708	-1.283
1110012L19Rik	0.00309136	0.164708	-1.267
Zmynd8	0.00309377	0.164708	1.454
Ccdc71l	0.00311562	0.165468	-1.278
Id2	0.00313473	0.166056	-1.48
Rnft1	0.00314187	0.166056	-1.19
Mul1	0.00316943	0.167109	-1.284
Mrpl34	0.00320362	0.167625	-1.203
Pld3	0.00321616	0.167625	1.216
Bcat2	0.00321617	0.167625	1.176
Fam185a	0.00321668	0.167625	-1.357
Traf4	0.00321882	0.167625	1.231
Fam65c	0.00322519	0.167625	1.158
Trmt2a	0.00328577	0.170369	-1.17
Insig2	0.00331121	0.170964	-1.271
Mrpl50	0.00331286	0.170964	-1.258
Timm50	0.00333752	0.171255	1.156
Oxsr1	0.00333754	0.171255	-1.22
Csnk2a2	0.00334198	0.171255	-1.13
Tk1	0.00337007	0.172291	1.108
Btbd1	0.00340874	0.173862	-1.353
Usp31	0.00343116	0.173988	-1.285
Zfp54	0.00343142	0.173988	-1.319
2410004B18Rik	0.00344508	0.173988	-1.184
Prmt3	0.00345094	0.173988	-1.41
Glrx5	0.00345097	0.173988	-1.15
Hgh1	0.00347343	0.174581	-1.235
Sec23ip	0.00347869	0.174581	-1.452
Clcn6	0.00351297	0.175898	1.171
Golga7	0.00353363	0.176528	-1.227
Creld1	0.00356081	0.177481	1.224
Wdr74	0.00357736	0.177514	-1.345
Zfp329	0.00357771	0.177514	-1.448
Pafah1b2	0.00358784	0.177614	-1.283
Epha1	0.00359997	0.177813	1.166
Olfr980	0.0036222	0.17794	1.217
Xrcc6bp1	0.00362549	0.17794	-1.206
Tspyl5	0.00363273	0.17794	1.176
Iws1	0.00364343	0.17794	-1.251
Btbd17	0.00366674	0.17794	1.182
Srprb	0.00366684	0.17794	-1.239
Snd1	0.00366999	0.17794	-1.202
Dgcr8	0.00367477	0.17794	1.103
Kxd1	0.00368322	0.17794	1.288
Tubd1	0.00368648	0.17794	-1.279
Rap1a	0.003692	0.17794	-1.339
Aatf	0.00372084	0.178936	-1.342
Smim15	0.00373339	0.179146	-1.299
Eif3k	0.0037616	0.180104	1.089
Epgn	0.00378481	0.180819	1.156
Bloc1s4	0.0038133	0.18156	-1.28
Nop16	0.0038169	0.18156	-1.2
Fam207a	0.0038301	0.181618	-1.198
Gnl3	0.0038428	0.181618	-1.598
Cct6a	0.00384516	0.181618	-1.356
Zfp809	0.00385132	0.181618	-1.274
Akr1b7	0.00390043	0.182928	-1.28
Usp25	0.00390124	0.182928	-1.275
Speer4a	0.00390855	0.182928	1.236
Gm11116	0.00391254	0.182928	-1.201
Polr1e	0.00394048	0.183841	-1.484
Cpne6	0.0039576	0.183959	1.124
LOC100861621	0.00396249	0.183959	1.562
Sprr1a	0.00396823	0.183959	-1.368
Krit1	0.00398471	0.183984	-1.27
Ifi30	0.00398558	0.183984	1.156
Tph1	0.00400324	0.18441	-1.499
Esyt2	0.00403819	0.184607	-1.251
Idh3a	0.0040482	0.184607	-1.312
Naa30	0.00404855	0.184607	-1.281
Rab3ip	0.00404931	0.184607	-1.277
Cpsf3l	0.00405102	0.184607	-1.245
Gm2042	0.00405813	0.184607	1.156
Orai3	0.00407219	0.184853	1.229
Cebpz	0.00408637	0.184853	-1.398
Pinx1	0.00408888	0.184853	-1.466
Dock5	0.0041263	0.18616	-1.388
Armc1	0.00414119	0.186319	-1.317
Gm10768	0.00414905	0.186319	1.22
Zfr	0.00416293	0.186319	-1.278
Samd14	0.00416872	0.186319	1.171
Bmi1	0.00417239	0.186319	-1.254
Capn7	0.0041941	0.186907	-1.265
Aste1	0.0042374	0.188452	-1.229
Dis3	0.00426797	0.188514	-1.4
E130304I02Rik	0.00426898	0.188514	1.179
Mrpl47	0.00428479	0.188514	-1.452
Thra	0.00428629	0.188514	1.227
Stx8	0.00430077	0.188514	-1.325
Snx27	0.00430872	0.188514	-1.303
Riok2	0.00431136	0.188514	-1.35
Pdk2	0.0043145	0.188514	1.444
Gm608	0.00431631	0.188514	1.333
Rabggtb	0.00434561	0.189055	-1.257
Rap2a	0.00435914	0.189055	-1.351
Fam136a	0.0043758	0.189055	-1.243
Hoxa2	0.00438194	0.189055	1.212
Sprr2e	0.00438368	0.189055	1.118
Sytl5	0.00439137	0.189055	-1.205
Usp34	0.00440523	0.189055	-1.327
Ddx19b	0.00440709	0.189055	-1.141
Tceb1	0.00441473	0.189055	-1.29
Vwa8	0.00441511	0.189055	1.241
Gm19426	0.00442698	0.189193	1.126
Crygn	0.00444996	0.189804	1.115
1190002N15Rik	0.0045377	0.19317	-1.319
Moxd1	0.00454888	0.19327	1.112
Fgf12	0.00455989	0.193362	-1.172
Gm2046	0.00457474	0.193617	-1.185
Jmjd4	0.00459692	0.19418	-1.192
Rrp15	0.00461976	0.194769	-1.334
Zw10	0.00464487	0.195095	-1.327
Arhgap32	0.00464534	0.195095	1.23
Sstr4	0.00466957	0.195498	1.173
Zfp777	0.00467279	0.195498	1.172
Plscr3	0.0046904	0.19586	1.162
Vti1a	0.00471232	0.196158	-1.389
Mob4	0.00471546	0.196158	-1.373
Mdh2	0.00473657	0.196662	1.223
Pmis2	0.00475446	0.197031	-1.16
Speer4d	0.00479099	0.19817	1.487
Zfp110	0.00480182	0.198243	-1.232
Slc33a1	0.00481425	0.198382	-1.256
Pkp1	0.00485432	0.199431	1.228
Fbf1	0.00485795	0.199431	1.217
Tdpoz1	0.00489858	0.200173	-1.164
Capn10	0.00490034	0.200173	1.145
Polr2j	0.00492721	0.200173	-1.208
Sgk1	0.00493353	0.200173	-1.834
Smok2a	0.00494266	0.200173	1.143
Srm	0.00494273	0.200173	-1.61
Ube2d3	0.00494817	0.200173	-1.204
Dync1li1	0.0049492	0.200173	-1.184
Rad54l	0.00499016	0.201177	1.157
Gtpbp6	0.00499243	0.201177	-1.268
Dph5	0.00505442	0.203301	-1.293
Stard3nl	0.00508289	0.203792	-1.465
Daam1	0.00508524	0.203792	-1.126
Galnt11	0.00512273	0.204101	-1.253
Lipt2	0.00512436	0.204101	-1.183
C330018D20Rik	0.00512797	0.204101	-1.41
Kctd5	0.00513159	0.204101	-1.463
Vcpkmt	0.00513961	0.204101	-1.244
Sf3a3	0.00519796	0.206044	-1.286
Kctd8	0.00521388	0.206302	1.149
Olfr547	0.00528624	0.208788	1.153
Taf9	0.00531714	0.209194	-1.258
Gm3752	0.00532528	0.209194	-1.269
Sirpa	0.00533123	0.209194	1.219
Cops5	0.00533477	0.209194	-1.458
Ranbp2	0.0054101	0.211578	-1.513
Bcl9l	0.0054149	0.211578	1.32
Mtrf1l	0.00543913	0.212145	-1.361
Cars	0.0054488	0.212145	-1.278
Pde6h	0.00548741	0.213268	1.098
Fam98a	0.00554007	0.214933	-1.28
Hspa4	0.00555472	0.215059	-1.22
H3f3a	0.00556649	0.215059	-1.132
Eif3g	0.00557279	0.215059	-1.245
Hoxc4	0.00558847	0.215284	1.129
Kif5c	0.00560623	0.215335	-1.183
Sp9	0.00560947	0.215335	1.139
Slmap	0.00562097	0.215398	-1.24
Ncbp2	0.00571879	0.218764	-1.331
Panx1	0.00573277	0.218916	-1.235
Fam160b1	0.00575496	0.21938	1.157
Ppp1r11	0.00578592	0.21946	-1.182
Prune	0.00578706	0.21946	1.274
Edaradd	0.00578743	0.21946	-1.129
D630039A03Rik	0.00579718	0.21946	1.468
Etf1	0.00581191	0.219542	-1.223
Gab1	0.0058194	0.219542	1.403
4930572O03Rik	0.00586127	0.220381	1.332
Gal3st3	0.00586179	0.220381	1.194
Cldn34c1	0.00588748	0.220888	1.174
Gm4988	0.00589545	0.220888	-1.145
Dpys	0.00592162	0.221489	1.123
Pym1	0.0059448	0.221976	1.157
Klhdc9	0.00597636	0.222243	1.214
Sirt3	0.00597982	0.222243	1.253
Atp6v1d	0.00598242	0.222243	-1.445
Adprhl2	0.00600887	0.222848	-1.198
Rarb	0.006061	0.224401	1.151
Gm1979	0.0060841	0.224526	1.233
Zfp612	0.00608707	0.224526	-1.179
Mis12	0.00609518	0.224526	-1.249
Krtap10-10	0.00613712	0.225584	1.199
Gm8165	0.00614451	0.225584	1.152
Msx3	0.00615528	0.225601	1.194
Zfp526	0.00618176	0.226193	1.256
Lmo2	0.00622121	0.22703	1.104
Wapl	0.00623652	0.22703	-1.238
Rab42	0.00624318	0.22703	1.152
Lysmd2	0.00624615	0.22703	-1.19
Nifk	0.00628303	0.22752	-1.522
Setd5	0.00629229	0.22752	1.174
Fut9	0.00630085	0.22752	1.34
Tomm20	0.00630123	0.22752	-1.203
Zfp451	0.00632194	0.227892	-1.349
Yipf5	0.00636717	0.229145	-1.218
Nktr	0.00644747	0.231317	-1.434
Las1l	0.00645131	0.231317	-1.266
Zfp800	0.00646321	0.231317	-1.372
Mettl16	0.00646981	0.231317	-1.187
Foxg1	0.00650249	0.232106	1.136
Rabif	0.00654717	0.232877	-1.162
Gm13287	0.00654992	0.232877	1.153
Phlda2	0.00655602	0.232877	-1.907
Supv3l1	0.00658574	0.233553	-1.298
Fubp1	0.0066101	0.233685	-1.262
Nop2	0.00661881	0.233685	-1.356
Prosc	0.00662149	0.233685	1.134
Plxna2	0.00663934	0.233938	-1.479
Wfikkn1	0.00665712	0.233968	1.18
Prpf38a	0.00666158	0.233968	-1.384
Tmem89	0.00671878	0.23558	1.11
Gm13276	0.0067394	0.23558	1.142
Purb	0.00673977	0.23558	-1.417
Metrnl	0.00677615	0.235917	-1.468
Usp8	0.00678111	0.235917	-1.178
Olfr214	0.00678175	0.235917	1.112
Ndnl2	0.0068326	0.236515	-1.181
Mob3c	0.00685548	0.236515	1.157
Gspt1	0.0068774	0.236515	-1.46
Mrpl32	0.00688235	0.236515	-1.253
Ppp1r1c	0.00689547	0.236515	1.195
Flrt3	0.00692306	0.236515	-1.432
Zfp637	0.006926	0.236515	-1.237
Itga6	0.00693379	0.236515	-1.293
Gm5148	0.00694206	0.236515	1.159
Mocs1	0.00695652	0.236515	1.244
Tctn1	0.00696896	0.236515	1.168
Rab6a	0.00697173	0.236515	-1.128
Hyal1	0.00697312	0.236515	1.128
Rcl1	0.0069809	0.236515	-1.237
Ptcd2	0.00699319	0.236515	-1.229
Myoz1	0.00699672	0.236515	1.155
4933434E20Rik	0.00700316	0.236515	-1.163
Oplah	0.0070095	0.236515	1.193
Crygd	0.0070211	0.236515	1.141
Mmaa	0.00702848	0.236515	-1.299
Rmdn3	0.00704069	0.236515	-1.18
Gtpbp4	0.00704511	0.236515	-1.376
Gadd45a	0.00704757	0.236515	-1.365
Kbtbd8	0.00706928	0.236881	-1.393
Eef1e1	0.0071173	0.237848	-1.315
Mphosph10	0.00713201	0.237848	-1.449
Top1mt	0.00713769	0.237848	-1.161
Fbxw2	0.00714163	0.237848	-1.229
Pfdn4	0.00717612	0.238633	-1.443
Zzz3	0.00719426	0.238874	-1.297
Xpo5	0.00724903	0.240221	-1.156
Defb13	0.00725681	0.240221	1.2
Pwp1	0.00728872	0.240913	-1.235
Tcaf2	0.00731076	0.241277	1.216
Fam120b	0.00738123	0.243236	-1.245
Bud31	0.00741069	0.24384	-1.468
Galnt3	0.00742478	0.243936	-1.691
1110059E24Rik	0.007465	0.24489	-1.358
Gm17434	0.00748435	0.245157	1.114
Aebp2	0.00750604	0.245442	-1.289
Klhdc2	0.00751546	0.245442	-1.292
Rab29	0.00757356	0.246425	-1.234
Mn1	0.00758215	0.246425	1.133
Sfxn5	0.00759991	0.246425	1.329
Prpf4b	0.00760094	0.246425	-1.241
Uba2	0.00761288	0.246425	-1.232
Mycbp2	0.00764128	0.246425	-1.169
Nnt	0.00764584	0.246425	1.188
Olfr1024	0.00764856	0.246425	-1.128
March5	0.00766364	0.246425	-1.281
Serpinb1c	0.00767261	0.246425	-1.273
Fpr-rs4	0.00767908	0.246425	-1.203
Anapc4	0.00768072	0.246425	-1.343
Taco1	0.00769939	0.246662	-1.232
Otulin	0.00772991	0.246815	-1.352
Ptdss2	0.00773008	0.246815	1.228
Tomm5	0.00774702	0.246815	-1.269
Kbtbd13	0.0077553	0.246815	-1.218
Ptpro	0.00777584	0.246815	-1.2
Hsh2d	0.00777698	0.246815	1.131
Fanca	0.00778311	0.246815	1.126
Tcea1	0.00779899	0.246957	-1.314
Snx6	0.00781248	0.246957	-1.429
Cript	0.00782146	0.246957	-1.333
Krtap5-1	0.00783823	0.24713	1.254
Tbc1d24	0.00785699	0.247365	1.24
Gm11564	0.00790802	0.24842	1.121
Fam179a	0.00792271	0.24842	-1.104
Kpna4	0.00792456	0.24842	-1.388
Rtel1	0.00794864	0.248599	1.198
Cort	0.00795358	0.248599	1.244
Timm8a1	0.00796668	0.248599	-1.242
Zscan30	0.00797572	0.248599	1.15
E130310I04Rik	0.00799322	0.248681	1.19
Zfp423	0.00800108	0.248681	1.16
Smndc1	0.00803849	0.248807	-1.248
Nprl2	0.00804055	0.248807	-1.27
Cdk5r2	0.00805825	0.248807	1.137
Rad17	0.00806451	0.248807	-1.255
Prp2	0.00810643	0.248807	1.135
Dus1l	0.00811404	0.248807	-1.279
Tas2r126	0.0081235	0.248807	-1.126
Exosc7	0.00812363	0.248807	-1.282
3010026O09Rik	0.00813664	0.248807	1.11
Pcp4l1	0.00814108	0.248807	1.226
C920006O11Rik	0.00815295	0.248807	1.219
Rsl1d1	0.00815754	0.248807	-1.391
Gtf2e2	0.00815966	0.248807	-1.48
Prkrir	0.00816907	0.248807	-1.182
Ltv1	0.00817569	0.248807	-1.292
Fam96b	0.00819113	0.248893	-1.129
Ttll4	0.00820367	0.248893	-1.207
Obox2	0.00821265	0.248893	-1.206
Igll1	0.00828233	0.250658	1.152
Catip	0.00831671	0.251351	1.108
Tlk1	0.00832903	0.251376	1.159
Casp3	0.00841279	0.253554	-1.436
1700021F05Rik	0.00844696	0.254234	-1.206
Speer4b	0.00847635	0.25431	1.436
Hdhd2	0.00847835	0.25431	-1.224
Mgat2	0.0084929	0.25431	-1.377
Catsper2	0.00849597	0.25431	-1.201
Kpna3	0.00850797	0.254321	-1.26
Ubxn2a	0.00860609	0.256342	-1.313
Sdcbp2	0.00862053	0.256342	-1.316
Tmem216	0.00863684	0.256342	-1.157
Rab11a	0.00863741	0.256342	-1.172
Myoz2	0.00864028	0.256342	1.16
Ahsa1	0.00864589	0.256342	-1.316
Mrvi1	0.00865892	0.256381	1.184
Zdhhc6	0.00868656	0.256852	-1.197
Dicer1	0.00872283	0.257577	-1.24
Chml	0.00873892	0.257704	-1.217
Mrpl15	0.00875378	0.257754	-1.33
Sema6d	0.00876418	0.257754	-1.404
Akr1c12	0.00878831	0.258117	-1.341
9430016H08Rik	0.00882281	0.258287	-1.376
Cdr2	0.00883179	0.258287	-1.298
Mboat4	0.00884213	0.258287	1.133
Rnf24	0.00885161	0.258287	-1.387
Evi5	0.00885312	0.258287	-1.204
Gli1	0.00886632	0.258327	1.204
Gemin5	0.00890376	0.259073	-1.211
Brd7	0.0089902	0.260679	-1.221
Timm22	0.00899265	0.260679	-1.18
Bdp1	0.00899468	0.260679	-1.402
Agps	0.00906204	0.261972	-1.347
Arpp19	0.00906323	0.261972	-1.201
Ly6g6d	0.00909944	0.262671	1.188
Zbtb34	0.00912775	0.262811	1.147
Atp6v1c1	0.00912829	0.262811	-1.339
Ibtk	0.00917187	0.263718	-1.301
Pcmt1	0.00919113	0.263925	-1.223
Atad3a	0.00921167	0.264169	-1.171
Pdcd10	0.00926414	0.265248	-1.352
Nhp2l1	0.00927355	0.265248	-1.186
Metap1	0.00928745	0.265299	-1.189
Nmnat3	0.00932942	0.266033	1.362
Zfp629	0.00935966	0.266033	1.199
Dopey2	0.00937912	0.266033	1.215
Pank4	0.00938087	0.266033	-1.218
4930548G14Rik	0.00940047	0.266033	-1.202
Gm13547	0.00940887	0.266033	1.181
Hus1	0.00941802	0.266033	-1.199
Tab1	0.00941857	0.266033	1.152
Plaa	0.00942925	0.266033	-1.253
Oma1	0.00944838	0.266033	-1.397
Reep4	0.00946585	0.266033	1.242
Ffar4	0.00947026	0.266033	-1.632
Unc119	0.00947122	0.266033	-1.322
Prkd2	0.00949977	0.266223	1.327
Gm53	0.00950242	0.266223	1.149
Mrpl19	0.00951448	0.266223	-1.468
Ino80b	0.00955222	0.266812	-1.182
Dhx16	0.00958687	0.266812	-1.339
Zc3h6	0.0095967	0.266812	1.384
Mlxip	0.00960459	0.266812	1.221
Gm17019	0.00962472	0.266812	1.369
Polr3d	0.00962477	0.266812	-1.228
Scgb2b7	0.00962599	0.266812	-1.191
2310011J03Rik	0.00965152	0.266812	-1.214
Tmem33	0.00965596	0.266812	-1.348
Zfyve26	0.00968007	0.266812	1.215
Hapln3	0.00968316	0.266812	1.123
Ccdc43	0.00968762	0.266812	-1.163
Ankrd9	0.00969406	0.266812	-1.334
Cacng5	0.00972047	0.267203	1.136
Zcchc2	0.00978347	0.268597	-1.175
Osbpl3	0.00981072	0.268674	-1.14
Prkdc	0.00981082	0.268674	-1.245
Nudt22	0.00984704	0.269329	-1.242
Esr2	0.00988067	0.269911	1.173
Ecel1	0.00989723	0.270027	1.116
Pou3f2	0.00994852	0.271088	1.133
Ccdc88c	0.00996518	0.271135	1.2
Lrrfip1	0.00998975	0.271135	-1.169
Wdr92	0.00999859	0.271135	-1.225
Gosr2	0.0100108	0.271135	-1.237
Trpm1	0.0100122	0.271135	1.122
Cyp2b10	0.0100499	0.271247	-1.15
Mier3	0.0100568	0.271247	-1.231
Katna1	0.0100591	0.271247	-1.304
Ercc6	0.0100659	0.271247	-1.296
Slc27a6	0.0100922	0.27137	1.129
9130023H24Rik	0.0100953	0.27137	-1.143
Ndufaf3	0.0101437	0.272081	-1.24
Caml	0.0101466	0.272081	-1.238
Tmem251	0.0101595	0.272094	-1.35
Tmbim1	0.0101852	0.272449	1.26
Zeb2os	0.010205	0.272643	-1.135
5031410I06Rik	0.0102301	0.272855	1.219
Dcaf6	0.0102378	0.272855	-1.171
Knop1	0.0102696	0.273195	-1.247
Pdxp	0.0102799	0.273195	-1.206
Bptf	0.0102881	0.273195	-1.169
Col19a1	0.0103545	0.274626	-1.14
Upf3a	0.0104167	0.275884	1.111
Smim11	0.0104489	0.275884	-1.19
Pnisr	0.0104554	0.275884	1.233
Slc5a2	0.0104584	0.275884	1.128
Nab1	0.010465	0.275884	-1.238
Fut11	0.0104824	0.276012	-1.248
Utp18	0.0105005	0.276156	-1.262
Cul2	0.0105244	0.276451	-1.282
Fam161a	0.0105715	0.277147	1.2
Gm3005	0.0105762	0.277147	-1.314
Fus	0.010601	0.277464	1.338
Amotl2	0.0106595	0.278662	1.116
Slc35g1	0.0106934	0.278791	1.2
Gm21836	0.0107064	0.278791	-1.344
Ctso	0.0107182	0.278791	-1.232
Pigx	0.0107228	0.278791	-1.196
Sptbn2	0.0107281	0.278791	1.183
Gm10696	0.0108151	0.280717	-1.158
Ergic2	0.0108744	0.281648	-1.351
Mapkapk5	0.0108827	0.281648	-1.28
9030617O03Rik	0.0108896	0.281648	1.28
Cbl	0.0109332	0.281909	1.211
Vmn2r41	0.0109475	0.281909	-1.145
Abhd17a	0.0109506	0.281909	-1.197
Hcar1	0.0109512	0.281909	1.238
Deb1	0.0109742	0.28217	-1.147
Spty2d1	0.0109895	0.282231	-1.215
Olfr1406	0.0110212	0.282397	-1.177
Glrx3	0.0110217	0.282397	-1.259
Mrpl1	0.0110358	0.282426	-1.273
Snx33	0.0110942	0.28359	-1.19
Aida	0.01112	0.283916	-1.304
Adss	0.0111571	0.284275	-1.273
Lmf1	0.01116	0.284275	1.127
Gm7138	0.011201	0.284759	1.195
Tnfrsf18	0.011205	0.284759	1.22
Pdp1	0.0112199	0.284806	-1.293
Tmem30c	0.011265	0.284993	1.189
Wdr48	0.0112911	0.284993	1.175
Bag5	0.0113192	0.284993	-1.193
Tmem177	0.0113247	0.284993	-1.21
Zfp738	0.0113376	0.284993	-1.199
Scgb2b23-ps	0.011357	0.284993	-1.199
Krt4	0.011361	0.284993	1.134
Gm19402	0.0113792	0.284993	1.111
Fam101b	0.0113864	0.284993	-1.232
Gata3	0.0113965	0.284993	1.161
Mkks	0.0114064	0.284993	-1.258
Arid1b	0.0114171	0.284993	1.159
Cytip	0.0114213	0.284993	1.186
Samd1	0.0114298	0.284993	-1.218
Actl9	0.0114488	0.284993	1.141
Map4k5	0.0114495	0.284993	-1.255
Znrd1	0.0114501	0.284993	-1.132
Lsm10	0.011467	0.284993	-1.226
Clu	0.0114903	0.284993	1.411
Ints1	0.0115038	0.284993	1.225
Tspan9	0.0115227	0.284993	1.142
Prickle3	0.0115242	0.284993	1.318
Jkamp	0.0115268	0.284993	-1.268
Smpd5	0.0115628	0.285148	1.116
Bsx	0.0115693	0.285148	1.122
Stx4a	0.0115992	0.285148	-1.256
Tenm4	0.0116102	0.285148	1.168
Psph	0.0116121	0.285148	1.188
Zfp936	0.0116363	0.285148	-1.212
Cstf3	0.0116576	0.285148	-1.207
2010109A12Rik	0.0116727	0.285148	-1.258
Gm2022	0.0116825	0.285148	-1.213
Wfdc11	0.0117019	0.285148	1.181
Hexim2	0.0117103	0.285148	1.116
1110004E09Rik	0.011721	0.285148	-1.399
Col6a6	0.0117346	0.285148	1.133
Rcor3	0.011736	0.285148	1.261
Mrpl39	0.0117378	0.285148	-1.168
Srsf3	0.0117503	0.285148	-1.294
Ppm1g	0.0117546	0.285148	-1.191
Creb1	0.0117887	0.285657	-1.284
Thg1l	0.0118038	0.285708	-1.166
Rbl2	0.011884	0.287063	1.27
Krtap9-1	0.0118861	0.287063	1.18
Rhot1	0.0119238	0.287594	-1.278
Jmjd6	0.0119343	0.287594	-1.294
Det1	0.011981	0.288104	-1.192
Zfp654	0.0119888	0.288104	-1.284
Vrtn	0.0120098	0.288104	1.131
Rtkn	0.0120269	0.288104	1.307
Nr5a1	0.0120302	0.288104	1.108
Pitpna	0.0120385	0.288104	-1.108
Dmrtc1c2	0.0120498	0.288104	1.131
Akr1c6	0.0120632	0.288104	-1.159
Nit2	0.012074	0.288104	-1.283
6030458C11Rik	0.0120974	0.288158	-1.185
Gm11555	0.0121026	0.288158	1.126
Lyzl4	0.0121327	0.288559	1.122
Krt79	0.0121602	0.288779	-1.145
Api5	0.0121746	0.288779	-1.312
Gm13034	0.0121815	0.288779	-1.165
Cdc37l1	0.0122026	0.288967	-1.249
Hoxa10	0.0122472	0.289709	1.253
Ddx20	0.0122632	0.289775	-1.332
Irak2	0.0123034	0.290412	1.237
Bcorl1	0.0123555	0.291245	1.195
Fam220a	0.0123869	0.291245	-1.182
Ccdc106	0.0124075	0.291245	1.151
Cops8	0.0124106	0.291245	-1.207
Reep3	0.0124142	0.291245	-1.178
LOC380994	0.0124186	0.291245	1.156
Mterf3	0.0124388	0.291406	-1.243
Wap	0.0124543	0.291457	1.158
Pigw	0.0124848	0.291858	-1.335
Slc25a42	0.0125599	0.2933	1.26
Pdcd2	0.0125774	0.293397	-1.247
Cox19	0.0126157	0.293778	-1.176
Crybb2	0.0126206	0.293778	1.16
Nadk2	0.0126351	0.293804	1.184
Mrps33	0.0126848	0.294256	-1.246
2300005B03Rik	0.012701	0.294256	1.152
Arl6	0.0127026	0.294256	-1.332
Rb1cc1	0.0127084	0.294256	-1.395
Selk	0.0127423	0.294729	-1.178
Olfr763	0.0127658	0.294963	1.122
Trnt1	0.0128389	0.296226	-1.399
Pcbd1	0.0128476	0.296226	-1.252
9330151L19Rik	0.0129004	0.296736	1.144
Gm16501	0.0129058	0.296736	-1.134
Slc2a5	0.0129104	0.296736	1.297
Olfr331	0.0129566	0.297363	1.14
Atp6v0b	0.0129649	0.297363	-1.139
Eif4e	0.0130246	0.298421	-1.425
Mrpl36	0.0130675	0.298817	-1.178
Per3	0.0130693	0.298817	1.246
Aldh16a1	0.0131327	0.299794	1.139
Folr1	0.0131394	0.299794	1.155
Dars	0.0131805	0.300252	-1.192
Olfr1133	0.0131869	0.300252	-1.147
Copb2	0.0132046	0.300343	-1.219
Gm21798	0.0132285	0.300573	1.222
Eif3m	0.0133115	0.301769	-1.162
Abhd1	0.0133132	0.301769	1.095
Ngrn	0.0133225	0.301769	1.107
C1d	0.0133682	0.302182	-1.363
Gm6176	0.0134016	0.302182	-1.12
Bahd1	0.0134055	0.302182	1.166
Med21	0.0134082	0.302182	-1.233
Commd2	0.013415	0.302182	-1.291
Med31	0.0134388	0.302182	-1.374
Bsdc1	0.0134535	0.302182	1.232
Tti2	0.0134632	0.302182	-1.224
Cul3	0.013465	0.302182	-1.25
Gm9833	0.0135276	0.303275	-1.108
Cdc23	0.0135886	0.304103	1.116
Ppid	0.013605	0.304103	-1.299
Gtpbp3	0.0136062	0.304103	1.152
Sema4d	0.013641	0.304569	1.107
Rsad1	0.0136869	0.305034	1.209
Orc2	0.0137017	0.305034	-1.52
Scgb2b20	0.0137042	0.305034	-1.246
Lace1	0.0137279	0.305034	-1.276
Stmn3	0.0137315	0.305034	1.2
Slc12a9	0.0137483	0.305098	1.114
Fdft1	0.0137842	0.305585	1.399
Tpo	0.0138044	0.305724	-1.127
Amigo1	0.0138634	0.30666	1.105
Socs5	0.0138747	0.30666	-1.214
Irf3	0.0138988	0.306881	-1.159
Cux1	0.0139236	0.30694	1.165
Mrpl13	0.0139295	0.30694	-1.349
Cacna1f	0.0139649	0.307411	1.152
Nudcd2	0.0139873	0.307595	-1.484
L3hypdh	0.0140105	0.307795	1.154
AW209491	0.0140628	0.308633	-1.191
Zfp51	0.0140912	0.308731	-1.265
Zxdb	0.0140954	0.308731	-1.309
Ier3ip1	0.0141344	0.308905	-1.121
Zfp507	0.0141591	0.308905	-1.208
Dyrk3	0.0141717	0.308905	-1.093
Klhdc7a	0.0141795	0.308905	1.11
Dtwd1	0.0141816	0.308905	-1.316
Rab32	0.0141881	0.308905	-1.426
Hnrnph2	0.0142242	0.30938	-1.203
Per2	0.0142766	0.30938	-1.337
Matk	0.0142836	0.30938	1.104
Ubxn6	0.0142935	0.30938	-1.237
Brms1l	0.0142967	0.30938	-1.219
Csmd3	0.0143077	0.30938	1.151
Vmn1r199	0.0143235	0.30938	1.14
Sdccag3	0.0143313	0.30938	-1.207
Lce1b	0.0143372	0.30938	1.165
Zbtb3	0.0143878	0.310167	-1.129
Rpl5	0.0144459	0.310219	-1.123
Gm8069	0.0144529	0.310219	-1.302
Mrpl51	0.014463	0.310219	-1.146
Nek6	0.0144712	0.310219	-1.216
Flg	0.0144862	0.310219	1.27
Rnf11	0.0144969	0.310219	-1.18
Secisbp2l	0.0145045	0.310219	-1.211
Dtwd2	0.0145149	0.310219	-1.124
Nanos3	0.0145368	0.310219	1.083
Olfr525	0.014539	0.310219	1.127
Fam84b	0.0145462	0.310219	-1.138
F2rl2	0.0145735	0.3105	-1.254
Abracl	0.0145941	0.310637	-1.208
Prss57	0.0146427	0.311366	1.099
Cln3	0.0146686	0.311615	1.35
Rgs6	0.0147161	0.312041	-1.15
Vmn1r11	0.0147232	0.312041	-1.156
Vmn2r31	0.0147423	0.312041	-1.21
Ndufaf5	0.0147457	0.312041	-1.214
Gm13275	0.0147821	0.312509	1.119
Zbtb41	0.0148014	0.312616	-1.232
Med10	0.0148405	0.313139	-1.217
Ces2h	0.0148691	0.31344	-1.179
Akr1c19	0.0148909	0.313597	-1.425
Tmem115	0.0149283	0.313892	-1.26
Cpa3	0.0149535	0.313892	-1.184
Wdyhv1	0.0149585	0.313892	-1.206
Gnpda1	0.0149623	0.313892	1.259
Tacc2	0.0149914	0.314202	1.238
Csnk1g3	0.0150544	0.31522	-1.105
Gm11009	0.0151141	0.315947	-1.196
Rpain	0.0151185	0.315947	-1.128
Heatr1	0.0151324	0.315947	-1.241
Olfr1202	0.0151597	0.316214	1.177
Man2b1	0.0151965	0.31659	1.225
Rex2	0.0152066	0.31659	-1.16
Prss29	0.0152764	0.317741	1.144
Usp45	0.0153109	0.318051	-1.288
Nostrin	0.0153262	0.318051	-1.554
Rspry1	0.0153488	0.318051	-1.254
Hax1	0.0153789	0.318051	-1.203
4930538K18Rik	0.0153829	0.318051	1.238
Tsen15	0.0153848	0.318051	-1.386
Psmd12	0.0153932	0.318051	-1.413
Hat1	0.0154076	0.318051	-1.365
Tmf1	0.0154435	0.318291	-1.245
Grin2b	0.0154716	0.318291	1.159
Med6	0.0154734	0.318291	-1.36
Snrpd1	0.0154774	0.318291	-1.396
Grid2	0.0155055	0.318418	1.108
Prps1l1	0.0155189	0.318418	-1.122
Rbm27	0.0155468	0.318418	-1.319
Map3k12	0.0155588	0.318418	1.185
Teddm2	0.0155702	0.318418	-1.133
Sprtn	0.0155709	0.318418	1.183
Arl5b	0.0156081	0.318854	-1.285
Xrcc3	0.0156423	0.318854	1.163
Chchd7	0.0156496	0.318854	-1.145
Uba5	0.0156505	0.318854	-1.214
Med8	0.01568	0.319157	-1.17
Nipa2	0.015724	0.319708	-1.399
Lrrn4cl	0.0157363	0.319708	1.128
Hif1a	0.015767	0.319756	-1.435
Ccdc115	0.0157706	0.319756	-1.162
Naalad2	0.0157825	0.319756	1.085
Rtp1	0.0158565	0.32058	-1.117
Fastkd5	0.0158644	0.32058	-1.14
Chid1	0.0158817	0.32058	-1.191
Atg16l1	0.0158818	0.32058	-1.166
Ccdc126	0.0159075	0.320795	-1.206
Dnah1	0.0159217	0.320795	1.119
Zfp322a	0.0159459	0.32094	-1.273
Cldnd1	0.0159583	0.32094	-1.178
Rrp12	0.0160023	0.321459	-1.137
Lamtor5	0.0160135	0.321459	-1.136
Zfp536	0.0160553	0.322003	1.169
Trim32	0.0161142	0.322689	1.118
Nkx2-6	0.016119	0.322689	1.125
Impad1	0.0161681	0.323377	-1.357
Mphosph8	0.01621	0.323918	-1.256
Smek1	0.016251	0.324095	-1.189
Ltn1	0.0162604	0.324095	-1.185
Mtch2	0.0162648	0.324095	1.164
Itprip	0.016278	0.324095	1.142
Chst4	0.016406	0.326168	-1.562
Gm7056	0.0164282	0.326168	1.136
Vcpip1	0.0164306	0.326168	-1.381
Fkrp	0.0164423	0.326168	-1.194
Tm2d1	0.0164695	0.326168	-1.392
Lmtk3	0.0164845	0.326168	1.129
Nudt21	0.0164889	0.326168	-1.314
Ngdn	0.016516	0.326168	-1.213
Gm5535	0.0165219	0.326168	1.151
Hs3st2	0.0165655	0.326168	1.11
Tbc1d17	0.0165685	0.326168	1.147
Gm11114	0.0165688	0.326168	1.197
Fam3c	0.0165794	0.326168	-1.313
Fam189a2	0.016601	0.326168	-1.338
Olfr741	0.0166146	0.326168	1.133
Defb20	0.0166207	0.326168	1.101
Golga1	0.0166523	0.326495	-1.389
Alx3	0.0166777	0.326519	1.142
Prop1	0.0166833	0.326519	1.118
Olfr378	0.0167236	0.326791	-1.175
Tmem8c	0.0167333	0.326791	1.095
Cct3	0.0167421	0.326791	-1.322
Krtap24-1	0.0168058	0.327202	-1.161
Ppp1r8	0.0168157	0.327202	-1.159
Cacna1i	0.0168179	0.327202	1.129
Rmi2	0.0168229	0.327202	1.097
Vwa3a	0.0168851	0.32731	1.117
Gsdma2	0.016886	0.32731	1.158
LOC101055953	0.0169014	0.32731	-1.309
Akirin1	0.0169198	0.32731	-1.209
4632415L05Rik	0.0169281	0.32731	-1.158
Psmd6	0.0169398	0.32731	-1.423
Fam117b	0.0169415	0.32731	1.238
Bambi	0.0169601	0.32731	-1.148
Dus4l	0.0169705	0.32731	-1.181
Nhej1	0.016978	0.32731	1.131
Ctgf	0.0170089	0.32752	1.14
Pik3cb	0.0170189	0.32752	-1.429
Grk4	0.0170527	0.327882	-1.187
Dnase1l1	0.0170858	0.328222	-1.311
Ndor1	0.0171004	0.328222	1.166
Leprot	0.0171374	0.328444	1.165
Gtf2f2	0.0171504	0.328444	-1.255
Klk1b21	0.017157	0.328444	1.108
Prkcz	0.0172112	0.329195	1.204
Arhgef28	0.0172625	0.329831	1.237
Rnf7	0.0172746	0.329831	-1.183
Dvl2	0.0173232	0.33047	1.117
Myzap	0.0173496	0.330684	-1.11
4921513D11Rik	0.0174324	0.331975	-1.193
Phf19	0.0175483	0.33379	1.161
Pdcd6	0.0175583	0.33379	-1.294
Cldn17	0.017583	0.333969	-1.147
Dnd1	0.0176337	0.334401	-1.134
Traf2	0.0176575	0.334401	-1.241
N6amt2	0.0176698	0.334401	-1.189
Ntpcr	0.0176816	0.334401	1.137
Pus1	0.0176895	0.334401	-1.118
Ddn	0.0177022	0.334401	1.155
Gm21915	0.017732	0.334401	1.1
Pprc1	0.0177483	0.334401	-1.164
Nme3	0.0177489	0.334401	-1.223
Spinkl	0.0177585	0.334401	1.16
Slc36a1	0.0178119	0.335117	1.643
Pja1	0.0178821	0.335914	-1.128
Dnajb11	0.0179373	0.335914	-1.483
Rapgef6	0.0179487	0.335914	-1.312
Eif1a	0.017992	0.335914	-1.171
Cyp2a4	0.017993	0.335914	1.12
Lmntd2	0.017995	0.335914	1.142
Yae1d1	0.017995	0.335914	-1.2
Pxmp4	0.0179977	0.335914	1.11
Gm6513	0.0180016	0.335914	-1.23
Gm21698	0.0180077	0.335914	1.194
Tgif2	0.0180533	0.336478	1.131
Fam219b	0.0180918	0.336667	1.161
Olfr568	0.0180949	0.336667	1.155
Zfp143	0.0181096	0.336667	-1.23
Gm1995	0.0181321	0.336798	1.133
Rnf38	0.0181709	0.336953	1.329
Tars	0.0181748	0.336953	-1.342
Atp6v1h	0.0181866	0.336953	-1.218
Hmcn1	0.0182075	0.337054	1.368
Slc8b1	0.018282	0.337479	1.33
Olfr66	0.0183014	0.337479	1.095
Gm13177	0.0183034	0.337479	-1.138
Rad21	0.018309	0.337479	1.176
Mrpl18	0.0183095	0.337479	-1.214
Sprr1b	0.018323	0.337479	1.122
Ado	0.0183785	0.337844	-1.167
Fbxo7	0.0183926	0.337844	-1.159
Tmem246	0.0184133	0.337844	1.168
Nup160	0.0184288	0.337844	-1.223
Sbk1	0.0184314	0.337844	-1.133
Itpa	0.0184355	0.337844	-1.238
Ube2q2	0.0185135	0.338829	-1.322
Armc2	0.0185228	0.338829	1.095
Rdh10	0.0185357	0.338829	-1.601
Agfg1	0.018574	0.33886	-1.228
Sin3a	0.018595	0.33886	1.409
Krtap10-4	0.0186211	0.33886	1.126
1700028P14Rik	0.0186238	0.33886	1.135
Ssu2	0.0186239	0.33886	1.149
Rimklb	0.0186303	0.33886	-1.234
Nus1	0.0186555	0.339037	-1.423
Naa20	0.0186954	0.339481	-1.329
Olfr695	0.01875	0.339859	1.11
Rd3	0.0187505	0.339859	1.132
Adra1b	0.0187796	0.339859	1.138
Sik3	0.0187906	0.339859	1.279
Hoxa13	0.0187939	0.339859	1.163
Srp54a	0.0188321	0.340269	-1.191
Gstm4	0.0189095	0.341156	1.14
Cdk5	0.018918	0.341156	-1.18
Nog	0.018928	0.341156	1.089
Rars	0.018958	0.341416	-1.302
Gm16867	0.018974	0.341424	-1.153
Gmppb	0.0189957	0.341533	-1.436
Med7	0.0190434	0.342109	-1.284
Prss28	0.0190672	0.342255	1.113
Mrpl12	0.0190945	0.342331	-1.218
Gm17026	0.0191027	0.342331	1.125
Wrap73	0.0191289	0.34252	-1.144
1700061G19Rik	0.0191832	0.343121	1.144
5430403G16Rik	0.0191938	0.343121	-1.26
Vipr1	0.0192316	0.343376	1.335
Pold4	0.0192584	0.343376	1.134
Akap5	0.0192721	0.343376	1.121
Drd2	0.0192816	0.343376	1.183
Rnft2	0.0193049	0.343376	1.132
4930523C07Rik	0.0193349	0.343376	1.178
Sstr3	0.019345	0.343376	1.131
Cftr	0.0193502	0.343376	-1.467
Siah2	0.0193599	0.343376	-1.18
Cdkn2a	0.019365	0.343376	-1.126
Mios	0.0193832	0.343419	-1.267
Fam131b	0.0194925	0.345077	1.11
Gm16499	0.0195583	0.345784	1.142
Txndc15	0.0195789	0.345784	-1.151
Thnsl2	0.0195798	0.345784	1.164
Col8a1	0.0196196	0.346207	1.128
BC016579	0.0196725	0.34667	-1.341
Sil1	0.0196775	0.34667	1.125
Tnfsf8	0.0197577	0.347568	-1.13
Ing5	0.0197603	0.347568	-1.131
Hoxa7	0.019786	0.347741	1.28
Krtap19-4	0.0198713	0.348838	-1.131
Jagn1	0.0198803	0.348838	-1.239
Gm2391	0.0199168	0.349198	1.209
Fhl2	0.019953	0.349553	-1.229
Hpdl	0.0200286	0.350486	-1.278
Hnrnpab	0.0200383	0.350486	-1.097
Lrrc29	0.0200718	0.350792	1.126
Epc1	0.0201469	0.351668	-1.134
Kif16b	0.0201541	0.351668	1.149
Rnf122	0.0201707	0.351678	1.409
Golga2	0.0202124	0.351778	1.249
Eif1	0.0202209	0.351778	-1.073
Olfr1274-ps	0.0202424	0.351778	1.126
Pdhb	0.0202498	0.351778	-1.14
C130026L21Rik	0.0202781	0.351778	1.125
Rufy3	0.0202809	0.351778	-1.182
Rfxap	0.0203171	0.351778	-1.175
Hoxa9	0.0203178	0.351778	1.321
Wbscr27	0.0203212	0.351778	1.183
Ppp2r3c	0.0203574	0.352127	-1.385
Uchl3	0.0204367	0.353092	-1.219
4930578C19Rik	0.0204455	0.353092	1.112
Gata4	0.0205021	0.353791	1.132
Abcc6	0.0205298	0.353989	1.134
Vwa5a	0.0206157	0.354635	-1.267
Azi2	0.020635	0.354635	-1.21
Sowahb	0.020643	0.354635	-1.277
Naa25	0.0206667	0.354635	-1.16
Ppp1r3e	0.0207141	0.354635	-1.241
Olfr137	0.0207288	0.354635	-1.11
Slc25a24	0.0207351	0.354635	-1.221
Tmem5	0.0207457	0.354635	-1.422
Rhox4a2	0.0207692	0.354635	1.113
Stk25	0.0207783	0.354635	-1.197
Ankib1	0.020785	0.354635	-1.208
Olfr57	0.0207999	0.354635	1.131
Tm7sf3	0.0208058	0.354635	1.108
Sec63	0.0208094	0.354635	-1.193
Fahd2a	0.0208104	0.354635	1.097
Nfe2l1	0.0208311	0.354705	1.169
Vgll1	0.0208469	0.354705	1.104
Ostc	0.0208909	0.35471	-1.225
Polr2h	0.020915	0.35471	-1.209
Kifc1	0.0209206	0.35471	1.112
Akt1s1	0.0209238	0.35471	1.186
Tmem38b	0.0209381	0.35471	1.165
Gm3238	0.0209444	0.35471	1.143
Mocs3	0.0209668	0.354814	-1.109
Zfp493	0.0210411	0.355796	-1.165
Zfp719	0.0211527	0.357076	-1.194
Diexf	0.0211781	0.357076	-1.122
Srp54b	0.0211975	0.357076	-1.207
Plp2	0.0212187	0.357076	1.291
Gm13150	0.0212251	0.357076	-1.14
Lysmd3	0.0212369	0.357076	-1.199
Hoxa6	0.0212426	0.357076	1.28
BC068281	0.0212473	0.357076	-1.198
Plekhg5	0.0212831	0.357403	1.187
Kcne3	0.021381	0.358613	-1.216
Grpel1	0.021388	0.358613	-1.131
Krtap4-8	0.0214229	0.358617	1.185
Gm9112	0.021425	0.358617	1.1
Pold2	0.0214374	0.358617	1.219
Gm10354	0.0214654	0.358812	1.215
4930453N24Rik	0.0215084	0.358936	-1.193
Ube4b	0.0215236	0.358936	1.213
Parg	0.0215532	0.358936	-1.281
Vps13b	0.0215596	0.358936	-1.315
Gltscr1	0.0215702	0.358936	1.16
Rdh1	0.0215792	0.358936	1.12
Cbr3	0.0216025	0.358936	-1.309
Hbp1	0.0216141	0.358936	1.43
Calu	0.0216205	0.358936	-1.312
Morn2	0.0217092	0.359354	1.129
Mrpl20	0.0217125	0.359354	-1.306
Gch1	0.0217152	0.359354	-1.51
Vmn2r48	0.0217217	0.359354	-1.136
Rngtt	0.0217278	0.359354	-1.203
BC021785	0.0218194	0.360442	1.094
Akap10	0.0218757	0.360442	-1.233
Gcnt1	0.0218807	0.360442	-1.263
Defb48	0.0218828	0.360442	-1.106
Speer4c	0.0218924	0.360442	1.419
Gm16181	0.0219013	0.360442	1.152
Kif21b	0.0219222	0.360442	1.15
Spef2	0.0219254	0.360442	-1.14
Unc13b	0.0219681	0.360871	1.191
Atp5g2	0.0220079	0.360871	1.162
Wdr12	0.0220258	0.360871	-1.257
Atg5	0.0220295	0.360871	-1.164
Ido2	0.0220473	0.360871	1.149
Cse1l	0.0220504	0.360871	-1.301
Rhox2b	0.0220923	0.361245	1.101
Zfp429	0.0221063	0.361245	-1.173
Hipk3	0.022161	0.361767	-1.202
Pdzd7	0.0221797	0.361767	1.26
Cklf	0.0221878	0.361767	-1.249
Txnl1	0.0222081	0.361828	-1.255
Prr22	0.0223201	0.363383	1.146
Usp39	0.0223573	0.363718	-1.298
Siglecf	0.0223923	0.363927	-1.118
Vmn2r46	0.0224158	0.363927	-1.217
Zfp418	0.0224237	0.363927	-1.2
Ttc19	0.0224367	0.363927	-1.213
Lsm3	0.02252	0.364245	-1.328
Zfp638	0.0225296	0.364245	-1.273
Vsig8	0.0225382	0.364245	1.13
Txndc11	0.022547	0.364245	-1.279
Tyw5	0.0225491	0.364245	-1.222
Adamtsl4	0.0225722	0.364245	1.122
Tomm40	0.0225728	0.364245	-1.211
Gm16833	0.0225896	0.364247	-1.099
Ccdc63	0.0226346	0.364484	1.134
Pde1b	0.0226376	0.364484	1.288
Ccnb1ip1	0.0226805	0.364553	1.096
Morf4l2	0.0226859	0.364553	-1.224
Gm11175	0.0226919	0.364553	1.156
Rhox2c	0.0227314	0.364653	1.117
Cfap52	0.0227314	0.364653	1.143
Olfr671	0.0228014	0.365507	1.137
Cnot7	0.0228229	0.365585	-1.225
Pskh1	0.0228612	0.365725	1.214
Arid1a	0.0228685	0.365725	1.148
Ndufaf6	0.022897	0.365725	-1.228
Nup35	0.0228986	0.365725	-1.398
Ddhd1	0.0229253	0.365885	-1.233
Rlim	0.0229683	0.365984	-1.22
Gyltl1b	0.0229916	0.365984	1.287
Gm21671	0.0229983	0.365984	1.218
Bhmt	0.0229984	0.365984	1.11
Atp6v1e1	0.0230478	0.366503	-1.211
Olfr813	0.0230708	0.366603	-1.16
Exosc4	0.0230893	0.366631	-1.119
Efna3	0.0231126	0.366735	1.384
Phf6	0.0231395	0.366895	-1.233
Ube2k	0.0231613	0.366975	-1.144
Ddx19a	0.0231848	0.367081	-1.133
Gm4553	0.0232412	0.367709	1.115
Trap1	0.0233007	0.368384	1.122
Klk1b27	0.0233369	0.368689	-1.1
Igsf21	0.023367	0.368899	-1.112
Trappc4	0.023431	0.36963	-1.173
Fcrls	0.0234471	0.36963	1.106
Mtmr2	0.0234747	0.369708	-1.306
Zc3h13	0.0234889	0.369708	-1.152
Bfar	0.0235313	0.369708	1.201
Ube2q1	0.0235328	0.369708	-1.162
Gjb4	0.0235438	0.369708	-1.217
Tpp2	0.0235534	0.369708	-1.198
Gm5801	0.023571	0.369719	-1.248
Gtpbp8	0.0235924	0.36975	-1.371
Gm15557	0.0236529	0.36975	-1.146
Gm527	0.0236543	0.36975	-1.206
Gm3233	0.0236604	0.36975	1.141
Gm5414	0.0236614	0.36975	1.14
Tmprss9	0.0236744	0.36975	1.11
Chuk	0.0237087	0.369917	-1.246
Zfp275	0.0237791	0.369917	-1.115
Tmem165	0.0237811	0.369917	-1.212
Sar1b	0.0238193	0.369917	-1.174
Ptprq	0.0238333	0.369917	1.129
Arhgef39	0.0238335	0.369917	1.191
Vps35	0.0238376	0.369917	-1.2
E130311K13Rik	0.0238573	0.369917	1.106
Gm13242	0.0238812	0.369917	-1.205
Ube2j2	0.0239179	0.369917	-1.209
Taar8c	0.0239264	0.369917	-1.106
Clasrp	0.02394	0.369917	1.11
Clpsl2	0.0239746	0.369917	1.165
Gpr157	0.0239767	0.369917	1.123
Vti1b	0.0239908	0.369917	-1.29
Trmt11	0.0240118	0.369917	-1.253
Etl4	0.0240161	0.369917	1.351
Dfnb59	0.0240429	0.369917	1.12
Gm19475	0.0240436	0.369917	1.128
Nup98	0.0240618	0.369917	-1.195
Dhps	0.0240743	0.369917	-1.135
Atp8b5	0.0240972	0.369917	1.406
Sco1	0.024122	0.369917	-1.234
Sult3a1	0.0241242	0.369917	-1.169
Gm4666	0.0241246	0.369917	1.1
Gm6234	0.0241246	0.369917	1.1
Gm15155	0.0241455	0.369977	1.103
Triap1	0.0241896	0.370268	-1.16
Baz2b	0.0242144	0.370268	1.164
4930555G01Rik	0.0242338	0.370268	-1.143
Gstm2	0.0242365	0.370268	1.25
Cnih4	0.0242501	0.370268	-1.098
Btbd7	0.0242808	0.370268	-1.233
Sirt1	0.0242829	0.370268	-1.302
Gm15800	0.0243113	0.370443	1.315
Stx7	0.0243422	0.370656	-1.306
Chd5	0.0243875	0.371087	1.117
Olfr571	0.0244177	0.371289	1.137
Phf10	0.0244533	0.371325	-1.326
Map2k4	0.0244541	0.371325	-1.333
Bbx	0.0244803	0.371395	-1.252
Htr3b	0.0244926	0.371395	1.15
S100a10	0.0245251	0.371629	-1.148
Gtf2b	0.0245604	0.3719	-1.315
Piezo1	0.0245769	0.3719	-1.155
Itgb7	0.0246121	0.372176	1.195
Zc3h7a	0.0246398	0.372313	-1.237
Gm12657	0.0246843	0.372313	-1.135
Caln1	0.0246854	0.372313	-1.113
Hsdl2	0.0246893	0.372313	-1.459
Gm7102	0.0247212	0.372315	1.12
Tex26	0.0247234	0.372315	1.136
Pgp	0.0247668	0.372449	-1.22
Tsc1	0.0247844	0.372449	1.265
Rbmx	0.0247876	0.372449	1.172
Jph4	0.0248135	0.372449	1.099
Aig1	0.0248182	0.372449	1.127
Uts2	0.0248387	0.372449	1.13
Angptl1	0.0248611	0.372449	-1.205
Olfr429	0.0248685	0.372449	-1.141
Spink2	0.0249249	0.372819	1.142
Dnajb7	0.0249379	0.372819	1.163
4932427H20Rik	0.0249443	0.372819	1.126
Gtf2a1l	0.0249895	0.373004	1.13
Rbks	0.0249908	0.373004	-1.243
Slc25a35	0.0250139	0.373094	1.192
Tial1	0.0250386	0.373208	-1.184
Il22	0.025066	0.373362	1.118
Bop1	0.0251137	0.373764	-1.201
Thumpd3	0.0251272	0.373764	-1.233
Paf1	0.0252216	0.374914	1.208
Abca3	0.0252461	0.374978	1.222
Gabpb1	0.0252602	0.374978	-1.249
Emg1	0.0252816	0.375042	-1.14
Asb1	0.0253274	0.375104	1.125
Plekha1	0.0253427	0.375104	-1.264
Mycn	0.0253542	0.375104	1.16
Slc6a11	0.0253543	0.375104	1.118
Snx16	0.0253859	0.375317	-1.353
Htt	0.0254103	0.375424	1.193
2210408I21Rik	0.0254427	0.375562	-1.249
Tmem161a	0.025454	0.375562	1.173
Nufip2	0.0255251	0.376247	-1.308
Wrap53	0.0255348	0.376247	-1.166
Anapc2	0.0255522	0.37625	1.2
Aaas	0.0255909	0.376435	1.195
Tsnaxip1	0.0255992	0.376435	-1.1
2310057M21Rik	0.0256193	0.376478	-1.179
Cryba2	0.025689	0.377249	1.106
Hprt	0.0257501	0.377893	-1.363
Rps6kl1	0.0258933	0.379475	1.141
Twf2	0.0258971	0.379475	-1.199
Ssna1	0.02591	0.379475	-1.108
Fgd6	0.0259604	0.37996	-1.255
Heatr6	0.0260028	0.38028	-1.145
Sult2b1	0.0260398	0.38028	-1.322
Mrpl41	0.0260864	0.38028	-1.176
Gm13277	0.0261213	0.38028	1.11
Gm13278	0.0261213	0.38028	1.11
Gm13279	0.0261213	0.38028	1.11
Gm13289	0.0261213	0.38028	1.11
Gm13290	0.0261213	0.38028	1.11
Sh3bp4	0.0261924	0.380431	1.13
Sipa1l1	0.0261977	0.380431	-1.182
Eif4a3	0.0261998	0.380431	-1.165
Tpgs1	0.0262104	0.380431	-1.104
Ptp4a2	0.0262187	0.380431	-1.146
Zfp516	0.0263763	0.382313	1.253
Shisa9	0.0263833	0.382313	1.128
Suco	0.0264061	0.38239	-1.32
Tmem186	0.0264881	0.383325	-1.186
Guk1	0.026565	0.383561	-1.104
Anapc5	0.0265729	0.383561	1.155
Kncn	0.0265828	0.383561	1.103
Rps13	0.0265953	0.383561	-1.138
Ccr4	0.0266056	0.383561	1.11
Lekr1	0.0266137	0.383561	-1.213
BC023829	0.0266377	0.383561	-1.159
Nr1d2	0.0266601	0.383561	1.451
Gm5105	0.0266623	0.383561	-1.119
Lce1h	0.0266881	0.383562	1.137
1110008L16Rik	0.0266974	0.383562	-1.313
L1cam	0.0267178	0.383604	1.37
Aox1	0.0267425	0.383707	1.172
Sbno1	0.0267745	0.383914	-1.14
Oxt	0.0268168	0.384142	1.089
Ccl1	0.0268551	0.384142	1.102
Nme6	0.0268643	0.384142	-1.177
Rnf149	0.0268656	0.384142	-1.335
Zfp541	0.0268909	0.384142	1.101
Gm10495	0.0268958	0.384142	-1.418
Farsb	0.0269169	0.384193	-1.306
Trappc2	0.026944	0.384329	-1.317
Gabarapl2	0.0269867	0.384601	-1.167
Sat1	0.0269981	0.384601	-1.176
Gm10985	0.0270758	0.385176	1.16
Il9	0.0270939	0.385176	1.095
Atrn	0.0270962	0.385176	1.195
Whsc1	0.0271089	0.385176	-1.273
Gm13213	0.0271589	0.385635	1.118
Foxd4	0.0271914	0.385749	1.125
Ccnd2	0.0272821	0.385749	-1.185
Prima1	0.0273	0.385749	1.091
Odc1	0.0273008	0.385749	-1.271
1700065D16Rik	0.0273126	0.385749	1.131
Ak9	0.027314	0.385749	1.109
Polr3a	0.0273309	0.385749	-1.151
Gnrhr	0.0273351	0.385749	-1.103
Usmg5	0.0273397	0.385749	-1.109
Sfxn1	0.0273432	0.385749	-1.164
Pnck	0.0274135	0.386491	-1.149
Gnas	0.0274544	0.386579	1.168
Nsl1	0.027455	0.386579	1.162
Alg13	0.0275056	0.387042	-1.222
Ndufa7	0.0276204	0.388407	1.126
Tmem18	0.0276869	0.388526	-1.197
Abl1	0.027695	0.388526	1.184
Smok3b	0.0277415	0.388526	1.125
Gm6658	0.0277446	0.388526	1.161
Baz1b	0.0277786	0.388526	-1.268
Gm13285	0.0277871	0.388526	1.13
Lipc	0.0277953	0.388526	1.112
Gm10130	0.0278081	0.388526	-1.222
Fbxw11	0.0278156	0.388526	-1.205
Cldn34b1	0.0278167	0.388526	-1.099
Spata16	0.0278622	0.388526	1.114
Prmt2	0.0278895	0.388526	-1.308
Gchfr	0.0278897	0.388526	-1.188
Ddx27	0.0279022	0.388526	-1.159
Rap1b	0.0279026	0.388526	-1.181
Stra8	0.0279129	0.388526	-1.101
Acbd6	0.027953	0.388724	1.152
Olfr774	0.0279757	0.388724	1.173
4930555F03Rik	0.0279805	0.388724	1.103
Abtb2	0.0280127	0.388926	-1.285
Crygc	0.028049	0.389062	1.143
Cstf2t	0.0280606	0.389062	-1.139
Defb19	0.0281221	0.389062	1.093
Zic1	0.0281282	0.389062	1.098
Rgn	0.0281355	0.389062	-1.137
Slc17a7	0.0281463	0.389062	1.109
Ppp6c	0.028147	0.389062	-1.236
Ttll11	0.0281897	0.389177	1.132
Srcin1	0.0281909	0.389177	1.153
Ccdc97	0.02821	0.389195	1.142
Fbxo33	0.0283452	0.390539	-1.272
Tex36	0.0283508	0.390539	1.104
Saraf	0.0283786	0.390539	-1.148
Cdh26	0.0283815	0.390539	-1.109
F3	0.0284127	0.390539	-1.351
Cdc42se2	0.0284161	0.390539	-1.162
Gm3500	0.0284602	0.390539	-1.202
Ank3	0.0284726	0.390539	1.273
Dpm2	0.0284857	0.390539	-1.169
Mrpl22	0.0284999	0.390539	-1.251
Eml6	0.028504	0.390539	1.18
Iqgap3	0.0285216	0.390539	1.229
Olfr266	0.0285445	0.390608	-1.129
Lsm1	0.0286483	0.391784	-1.207
Cpt1c	0.0286961	0.392016	1.082
Olfr687	0.0287012	0.392016	1.12
Ate1	0.0287191	0.392016	-1.23
Ube2a	0.0287538	0.392154	-1.287
Fsd1	0.028767	0.392154	1.131
Igf2	0.0287829	0.392154	1.136
Adamts13	0.0288809	0.393197	1.103
1810043G02Rik	0.0288954	0.393197	1.107
Gm5512	0.0290034	0.39441	-1.242
Pabpc2	0.0290206	0.39441	1.153
Utp15	0.0290617	0.394522	-1.141
Upf2	0.0290649	0.394522	-1.198
Tmem126a	0.0291668	0.39566	-1.347
Sncb	0.0292587	0.396183	1.149
Spata13	0.0292724	0.396183	1.223
Ttyh1	0.0292783	0.396183	1.186
Cxcr3	0.0292954	0.396183	1.096
Lrrc16a	0.0292959	0.396183	-1.162
Fam89a	0.0293545	0.396729	1.127
Ubap1l	0.0294441	0.397695	1.093
Fbxo28	0.0294789	0.39792	-1.151
Spop	0.0295174	0.398145	-1.192
Slc4a9	0.0295372	0.398145	1.121
Slc4a7	0.0295502	0.398145	-1.283
Gpr143	0.0295813	0.39832	1.127
Ddx47	0.0296246	0.398478	-1.239
1110038F14Rik	0.0296295	0.398478	-1.162
Zfp944	0.0296724	0.398809	-1.205
Gm10642	0.029694	0.398854	1.134
Tle1	0.0297992	0.399928	-1.314
Exoc8	0.0298168	0.399928	-1.133
Zfp292	0.0298486	0.399928	-1.244
Ulk1	0.0298538	0.399928	1.165
Pop1	0.0298653	0.399928	-1.138
Cux2	0.0299344	0.400323	1.135
Cd320	0.0299475	0.400323	1.116
0610009B22Rik	0.0299497	0.400323	-1.365
Gdpd4	0.0299886	0.400599	1.101
Sae1	0.0300471	0.400866	-1.151
Serpinb8	0.0300546	0.400866	-1.139
Rbm17	0.0300636	0.400866	-1.382
Rsph9	0.030125	0.400963	-1.304
Olfr1104	0.030125	0.400963	1.158
Tug1	0.0301301	0.400963	-1.254
Gm14180	0.0302141	0.400963	1.201
0610012G03Rik	0.030228	0.400963	-1.145
Armcx3	0.0302412	0.400963	-1.357
Asl	0.0302799	0.400963	1.193
Olfr12	0.0302896	0.400963	1.102
4933405L10Rik	0.030308	0.400963	1.123
9630041A04Rik	0.0303207	0.400963	1.109
R3hdm2	0.0303443	0.400963	1.215
Zscan20	0.0303448	0.400963	1.135
Npepl1	0.0303674	0.400963	1.164
Gm10406	0.0303844	0.400963	-1.18
Mrpl14	0.0303969	0.400963	-1.157
Ripply3	0.0303989	0.400963	1.148
2410017I17Rik	0.0304234	0.400963	-1.114
Dgkg	0.0304455	0.400963	1.202
Tma16	0.0304464	0.400963	-1.264
Gm3755	0.030453	0.400963	-1.132
Prrt4	0.0304557	0.400963	1.085
Gm21854	0.0304929	0.401074	1.114
Rapgef2	0.0305125	0.401074	1.095
Rasgrf1	0.0305191	0.401074	1.122
Kifc3	0.0305523	0.40127	1.196
Inafm1	0.0306063	0.40167	1.147
Dtx4	0.030629	0.40167	1.153
Emp2	0.0306378	0.40167	1.297
Wdr55	0.0307256	0.402579	-1.174
Stam2	0.0308546	0.403872	-1.225
4932438A13Rik	0.0308612	0.403872	-1.222
Smo	0.0309135	0.404085	1.106
Mtx2	0.0309272	0.404085	-1.273
P4ha3	0.0309329	0.404085	1.114
Lag3	0.0309801	0.404347	1.136
2011-09-01	0.0309899	0.404347	-1.308
Zdhhc3	0.0310423	0.404574	1.141
Irf7	0.0310443	0.404574	-1.518
Smok2b	0.0311259	0.405155	1.111
Srrd	0.031126	0.405155	-1.156
Sdhaf2	0.0311444	0.405155	-1.11
Nvl	0.0311741	0.4053	-1.228
Frmd7	0.0312171	0.405618	-1.11
Defb5	0.031254	0.405729	1.122
Cwf19l1	0.0312745	0.405729	-1.168
Mfsd8	0.0312978	0.405729	-1.199
Arfgap1	0.0313123	0.405729	1.149
Tmem236	0.0313221	0.405729	1.351
Dcun1d1	0.031351	0.405729	-1.252
Slc20a1	0.0313554	0.405729	1.583
Mfsd7a	0.031412	0.406221	1.132
Tmem145	0.0314477	0.406442	1.136
Vmac	0.0314695	0.406484	1.142
Camta2	0.0314999	0.406636	1.212
Abca17	0.03152	0.406656	-1.129
Phlpp1	0.0315818	0.406867	1.269
Gm10964	0.0315899	0.406867	-1.163
Bfsp1	0.0316092	0.406867	1.17
Fubp3	0.0316144	0.406867	1.169
Extl2	0.0316575	0.406867	1.205
1700123O20Rik	0.0316665	0.406867	-1.185
Mettl9	0.0316665	0.406867	-1.148
Otud6b	0.0317041	0.40702	-1.178
Dip2b	0.0317156	0.40702	1.147
Rdh14	0.031755	0.407199	-1.208
Gpalpp1	0.0317713	0.407199	-1.212
Rmi1	0.0317904	0.407199	-1.25
Gm11627	0.031804	0.407199	-1.169
Ank2	0.0318723	0.407835	1.117
Gm11757	0.0318955	0.40785	1.112
Sec14l4	0.031933	0.40785	-1.14
Zkscan7	0.0319448	0.40785	1.122
Adnp	0.0319614	0.40785	-1.222
Xkr8	0.0319667	0.40785	1.117
Hbs1l	0.0320359	0.40794	-1.235
Rabep1	0.0320391	0.40794	-1.186
Hhat	0.0320468	0.40794	1.187
Zbtb46	0.0320639	0.40794	1.098
Crispld1	0.0320981	0.40794	1.118
Eid2	0.0321036	0.40794	-1.117
Amz2	0.0321424	0.40794	-1.274
K230010J24Rik	0.0321555	0.40794	1.108
Tktl2	0.0321968	0.40794	1.15
Ip6k3	0.0322229	0.40794	1.128
Wars2	0.0322316	0.40794	1.095
Cpz	0.0322322	0.40794	1.095
Uimc1	0.032293	0.40794	-1.238
Xiap	0.0322961	0.40794	-1.218
Mb21d1	0.0323089	0.40794	-1.13
Itga11	0.0323278	0.40794	1.133
Ctsl	0.032329	0.40794	-1.267
Cul1	0.032332	0.40794	-1.319
Pla2g16	0.032332	0.40794	-1.24
Mrto4	0.0323466	0.40794	-1.222
Zfp850	0.032421	0.408194	-1.178
Mdga1	0.0324223	0.408194	1.127
Tmem199	0.0324227	0.408194	-1.194
1810062G17Rik	0.03246	0.408429	1.162
Bcas2	0.0325141	0.408739	-1.223
Sfpq	0.032522	0.408739	-1.158
Cd2bp2	0.0325589	0.408967	-1.196
Shpk	0.0325906	0.409127	1.154
Nat9	0.032609	0.409127	-1.184
Zc3h14	0.032664	0.409545	1.138
Foxb2	0.0326808	0.409545	1.092
Lpin1	0.0326994	0.409545	1.358
Rwdd1	0.0327172	0.409545	-1.294
Ankzf1	0.0327545	0.409778	1.275
Trappc13	0.0327963	0.410066	-1.303
Mynn	0.0328447	0.410326	-1.193
Gp6	0.0328697	0.410326	1.272
D6Ertd527e	0.0328733	0.410326	1.188
Arhgap5	0.032962	0.411027	-1.251
Ubxn2b	0.0329928	0.411027	-1.274
Anapc10	0.0330263	0.411027	-1.313
Sf3b6	0.0330266	0.411027	-1.197
Gmfb	0.0330312	0.411027	-1.224
Slc52a3	0.0330422	0.411027	1.166
Rbmxl1	0.0331063	0.411231	-1.135
S100a16	0.0331184	0.411231	-1.237
Nr1d1	0.0331199	0.411231	1.889
Zfp830	0.0331338	0.411231	-1.185
Ptpn12	0.0331764	0.411527	-1.355
Tmem230	0.0332187	0.411698	1.098
Otud3	0.0332415	0.411698	-1.106
Rxra	0.0332644	0.411698	1.124
Traf7	0.0332655	0.411698	1.282
Gm4663	0.0332972	0.411799	1.083
Dhrs3	0.0333146	0.411799	1.387
A930017M01Rik	0.0333301	0.411799	-1.107
Msantd4	0.0333655	0.411827	-1.199
4933427G17Rik	0.03337	0.411827	1.119
Akr1c13	0.0333969	0.411926	-1.331
Mknk2	0.0334239	0.412027	1.311
Urb2	0.0334725	0.412163	-1.174
Zfp930	0.0334811	0.412163	-1.227
3110057O12Rik	0.0334915	0.412163	1.211
Rundc3b	0.0335549	0.412584	-1.326
Uaca	0.0335732	0.412584	1.116
Tmem81	0.0335822	0.412584	-1.151
1110008F13Rik	0.0336111	0.412707	-1.077
Nop56	0.0337125	0.413445	-1.55
Grxcr2	0.0337145	0.413445	1.091
Gm8909	0.0337516	0.413445	-1.153
Ap5z1	0.0337569	0.413445	1.195
3110082I17Rik	0.0337656	0.413445	1.118
Rab3gap1	0.033827	0.413473	-1.25
Tysnd1	0.0338312	0.413473	-1.113
0610037L13Rik	0.0338796	0.413473	-1.086
Gm21954	0.0338893	0.413473	1.231
Gjb6	0.0338958	0.413473	1.1
Vdr	0.0339473	0.413473	1.299
Phxr2	0.0339534	0.413473	1.142
Arfip1	0.0339868	0.413473	-1.183
Sft2d1	0.0339873	0.413473	-1.199
Slf1	0.0339911	0.413473	-1.263
Bik	0.0339916	0.413473	1.122
Spaca4	0.0339947	0.413473	1.314
Gm10318	0.0340218	0.413573	1.124
Pikfyve	0.0340431	0.413602	-1.111
Tsr2	0.0341075	0.414113	-1.173
Lig4	0.034123	0.414113	-1.341
Adsl	0.0341744	0.414507	-1.167
Ly6h	0.0341969	0.41455	-1.072
Arhgap26	0.0342973	0.41521	1.201
Sprr2i	0.0343337	0.41521	1.108
Dhx36	0.0343856	0.41521	-1.262
Rtn4	0.0343953	0.41521	-1.225
Sp1	0.0344089	0.41521	1.172
Gm3414	0.0344273	0.41521	-1.235
Lce1j	0.0344336	0.41521	1.11
Fam114a1	0.0344541	0.41521	1.119
LOC100039595	0.0344542	0.41521	-1.134
LOC100040262	0.0344542	0.41521	-1.134
Xkr6	0.0344601	0.41521	1.101
Gpr107	0.0345566	0.415925	-1.145
Lars	0.0345575	0.415925	-1.175
Stxbp3-ps	0.0346171	0.416028	-1.126
Gtf2h2	0.034691	0.416028	-1.19
Gm11042	0.0346991	0.416028	1.22
Nxf3	0.0347271	0.416028	-1.125
Elp4	0.0347317	0.416028	-1.266
Adnp2	0.034741	0.416028	-1.176
Ap1ar	0.0347577	0.416028	1.139
Eftud1	0.0347745	0.416028	-1.249
Allc	0.0348664	0.416028	1.128
Dux	0.0348732	0.416028	1.1
Il1f10	0.0349051	0.416028	-1.115
Colgalt2	0.0349065	0.416028	1.158
Aip	0.0349269	0.416028	-1.155
Mettl24	0.0349274	0.416028	1.106
Gabbr1	0.0349501	0.416028	1.19
Ube2cbp	0.0349534	0.416028	-1.141
Snx19	0.0349621	0.416028	-1.116
Snx13	0.0349761	0.416028	-1.345
Gm19922	0.0349898	0.416028	-1.117
Sema3b	0.0349939	0.416028	1.191
Usp16	0.0350154	0.416028	1.14
Gm7247	0.0350202	0.416028	-1.146
Ssfa2	0.0350211	0.416028	-1.167
Wrnip1	0.0350223	0.416028	-1.183
AU015228	0.0350813	0.416502	-1.131
Rapgefl1	0.0351466	0.416859	1.481
Gm15401	0.0351494	0.416859	1.489
Cab39	0.0352056	0.417172	-1.126
Acer3	0.0352297	0.417172	-1.31
Prl	0.035233	0.417172	1.099
Slc30a7	0.0352888	0.417403	-1.172
Zbtb10	0.035299	0.417403	1.251
1700120K04Rik	0.0353285	0.417403	1.108
Mak16	0.0353548	0.417403	-1.138
Olfr419	0.0353573	0.417403	1.103
Nae1	0.035367	0.417403	-1.221
Gm11937	0.035408	0.417511	1.099
Gcfc2	0.0354143	0.417511	-1.216
Erdr1	0.0355085	0.418396	-1.558
Tmem39b	0.035567	0.418752	1.142
Pdxdc1	0.035577	0.418752	1.13
Spag11a	0.0356387	0.419039	-1.096
Sap25	0.0356513	0.419039	1.301
Rhox13	0.0356731	0.419039	-1.114
Limk2	0.035678	0.419039	1.277
Cga	0.035698	0.419049	1.103
Mto1	0.0357655	0.419616	-1.247
Gm10729	0.0358076	0.419886	1.141
Gm21887	0.035913	0.420371	-1.481
Pde4dip	0.0359401	0.420371	1.19
Fkbp1b	0.0359525	0.420371	-1.219
Wtap	0.0359536	0.420371	-1.353
1810011O10Rik	0.0359574	0.420371	-1.155
Abhd3	0.0359643	0.420371	-1.728
Smim5	0.0359842	0.420379	1.154
Gm4801	0.0360233	0.420423	-1.115
Hpn	0.036045	0.420423	-1.149
Cmss1	0.0360456	0.420423	1.085
BC049730	0.0360905	0.420723	1.127
Il11ra1	0.0361201	0.420844	1.146
Phf5a	0.036188	0.421411	-1.16
Npc1	0.0362164	0.421517	1.202
Kap	0.0362539	0.421729	-1.102
Kcnj1	0.0362996	0.422036	1.138
Mycbp	0.0363611	0.42216	-1.253
Slc7a15	0.0363851	0.42216	1.153
Utp11l	0.036395	0.42216	-1.224
Lzts3	0.0364043	0.42216	1.189
Ldlr	0.0364356	0.42216	1.439
Fbln7	0.0364557	0.42216	1.123
Nup43	0.0364729	0.42216	-1.209
Olfr1219	0.0364912	0.42216	-1.14
Dmp1	0.0364964	0.42216	-1.195
Zc2hc1c	0.0365126	0.42216	1.12
Nedd1	0.0365341	0.42216	-1.257
Phox2b	0.0365556	0.42216	1.111
Fbxo22	0.0365611	0.42216	-1.154
Olfr895	0.0366426	0.422787	1.12
2610028H24Rik	0.0366566	0.422787	1.111
H1f0	0.0366734	0.422787	1.164
Gm7137	0.0367056	0.422818	1.12
Sacm1l	0.0367147	0.422818	-1.212
Ears2	0.0367972	0.423545	-1.124
Chchd1	0.036843	0.423786	-1.183
Stxbp3	0.0368768	0.423786	-1.202
Tas1r1	0.0368926	0.423786	1.093
Dhx9	0.0368956	0.423786	-1.201
Gm3099	0.0369527	0.424156	-1.147
Ascc2	0.0369843	0.424156	1.156
Slc25a32	0.0369946	0.424156	-1.163
Nfyb	0.0370053	0.424156	-1.259
Prkrip1	0.0370831	0.424786	-1.286
Stim2	0.0370991	0.424786	-1.229
Fam193b	0.037146	0.42484	-1.185
Olfr447	0.0371575	0.42484	1.121
Tenm3	0.0371648	0.42484	1.143
1600012H06Rik	0.0372068	0.42484	-1.247
C130074G19Rik	0.0372132	0.42484	1.107
Ttc37	0.037253	0.42484	-1.145
Olfr1198	0.0372559	0.42484	1.125
Lce1g	0.0372592	0.42484	1.113
Fxr1	0.0372895	0.424964	-1.245
Plek2	0.037367	0.425626	-1.561
Slc1a4	0.0373879	0.425643	-1.277
Vmn1r212	0.0374741	0.426207	-1.146
Vegfc	0.0375173	0.426207	1.144
Slc1a5	0.0375254	0.426207	1.288
Foxn3	0.0375654	0.426207	1.245
Spag5	0.0375809	0.426207	1.142
Add2	0.0375818	0.426207	1.091
Sppl2c	0.0376133	0.426207	1.117
Olfr685	0.0376302	0.426207	-1.101
Il25	0.0376318	0.426207	1.105
Gm2237	0.0376665	0.426207	-1.223
Unc5c	0.037676	0.426207	1.11
Psma7	0.0376834	0.426207	-1.226
A230046K03Rik	0.0377124	0.426207	-1.289
Frrs1l	0.0377264	0.426207	-1.12
Spdef	0.0377434	0.426207	-1.318
Cyp1a2	0.0377674	0.426207	1.13
Foxn1	0.0377687	0.426207	-1.18
Defb46	0.0378749	0.426324	1.142
Ecd	0.0378847	0.426324	-1.131
Napepld	0.0378858	0.426324	1.199
Tbk1	0.0378955	0.426324	-1.231
Clk2	0.0378981	0.426324	-1.206
Msh6	0.0379009	0.426324	-1.182
Vgll4	0.037932	0.426324	1.327
Pex11g	0.0379349	0.426324	1.123
Helq	0.0379706	0.426507	-1.121
Il13	0.0380234	0.426666	1.089
Lcn3	0.0380238	0.426666	1.111
Prh1	0.0380585	0.426836	1.113
Mcidas	0.0381065	0.427064	1.088
Spryd7	0.0381179	0.427064	-1.352
Thsd4	0.0381493	0.427198	1.288
Met	0.0382551	0.428164	-1.404
Ndufv2	0.0382758	0.428171	-1.167
Hist2h3c1	0.038345	0.428171	1.186
Hist2h3c2	0.038345	0.428171	1.186
Efcc1	0.0383459	0.428171	1.096
Krtap1-3	0.0383536	0.428171	1.116
Ninl	0.038419	0.428337	1.148
Gfi1b	0.0384295	0.428337	1.125
H2afy3	0.0384399	0.428337	1.125
Cradd	0.0384468	0.428337	1.154
Prkar1a	0.0384687	0.428363	-1.18
Pum3	0.0385047	0.428452	-1.141
Olfr1188	0.038518	0.428452	1.092
Nqo2	0.0385545	0.428452	-1.247
Zfp622	0.038555	0.428452	-1.146
Asf1a	0.0385822	0.428537	-1.173
Olfr215	0.038689	0.429483	1.098
Gm826	0.0387117	0.429483	1.144
Efcab11	0.0387283	0.429483	1.116
Prdx1	0.0388361	0.429483	-1.108
Ppp1r12a	0.0388399	0.429483	-1.173
Gm8439	0.038842	0.429483	1.085
Zfp729a	0.0388477	0.429483	-1.3
Crym	0.0388718	0.429483	1.086
Dcaf13	0.0388877	0.429483	-1.353
Myadm	0.0389235	0.429483	1.299
Rheb	0.0389306	0.429483	-1.276
Sars2	0.0389324	0.429483	1.138
Mcc	0.0389416	0.429483	1.205
Pspn	0.0389477	0.429483	1.098
Cers4	0.0389619	0.429483	1.238
Ermp1	0.0389917	0.429596	-1.293
Olfr1532-ps1	0.0392291	0.431994	1.106
Kansl2	0.0392918	0.432004	-1.155
Svs3a	0.0393053	0.432004	-1.097
Abhd17b	0.0393136	0.432004	-1.163
Speer4e	0.0393187	0.432004	1.168
Rhcg	0.0393288	0.432004	1.138
Armc7	0.0394162	0.432199	1.115
Uxs1	0.0394168	0.432199	-1.25
Mlxipl	0.0394229	0.432199	1.191
Snx8	0.0394405	0.432199	-1.17
Pih1d1	0.0394452	0.432199	1.145
Ticam1	0.0395212	0.432663	1.185
Ptpre	0.0395271	0.432663	1.127
[truncated: 19,882 more rows]
