# Supplementary material for: Long-Term Overconsumption of Fat and Sugar Causes a Partially Reversible Pre-inflammatory Bowel Disease State
Source: Front Nutr. 2021 Nov 18;8:758518. doi: 10.3389/fnut.2021.758518 (PMC8637418; doi:10.3389/fnut.2021.758518)
Supplement: Supplementary file 1 [file Data_Sheet_1.ZIP › 2.File_S2_Sequence_Processing/File_S2_1_Raw_Sequences_Processing.sh]

gunzip *.fastq.gz


for s in *_R1.fastq; do

script -a 01_cutadapt.log cutadapt -q 24,24 -o ${s%_R1.fastq}_R1_01.fastq -p ${s%_R1.fastq}_R2_01.fastq $s ${s%_R1.fastq}_R2.fastq --minimum-length 200 --pair-filter=any;

done

mkdir 00_fastq/
mv *_R1.fastq 00_fastq/
mv *_R2.fastq 00_fastq/

cd 00_fastq
gzip *.fastq
cd ../


for s in *_R1_01.fastq; do

script -a 02_mergepairs.log ./usearch10.0.240 -fastq_mergepairs $s -reverse ${s%_R1_01.fastq}_R2_01.fastq -fastq_minlen 200 -fastq_minmergelen 350 -fastq_maxmergelen 450 -fastq_minovlen 30 -fastq_maxdiffs 1 -fastqout ${s%_R1_01.fastq}_02.fastq;

done

mkdir 01_cutadapt
mv *_R1_01.fastq 01_cutadapt/
mv *_R2_01.fastq 01_cutadapt/

cd 01_cutadapt/
gzip *.fastq
cd ../


for s in *_02.fastq; do

script -a 03_filter.log ./usearch10.0.240 -fastq_filter $s -fastq_maxee 0.5 -relabel ${s%_02.fastq}_ -fastaout ${s%_02.fastq}_03.fasta;

done

mkdir 02_mergepairs
mv *_02.fastq 02_mergepairs/

cd 02_mergepairs/
gzip *.fastq
cd ../


for s in *_03.fasta; do

script -a 04_uniques.log ./usearch10.0.240 -fastx_uniques $s -fastaout ${s%_03.fasta}_04.fasta -sizeout -minuniquesize 1 -relabel ${s%_02.fastq}_Uniq_;

done

mkdir 03_filter
mv *_03.fasta 03_filter/

cd 03_filter/
gzip *.fasta
cd ../


for s in *_04.fasta; do

script -a 05_unoise3.log ./usearch10.0.240 -unoise3 $s -zotus ${s%_04.fasta}_05.fasta -minsize 2 -tabbedout ${s%_04.fasta}_05.txt;

done


mkdir 04_uniques
mv *_04.fasta 04_uniques/

mkdir 05_unoise3_fasta
mv *_05.fasta 05_unoise3_fasta/

mkdir 05_unoise3_txt
mv *_05.txt 05_unoise3_txt/

mkdir logfiles
mv *.log logfiles/
