# Supplementary material for: Long-Term Overconsumption of Fat and Sugar Causes a Partially Reversible Pre-inflammatory Bowel Disease State
Source: Front Nutr. 2021 Nov 18;8:758518. doi: 10.3389/fnut.2021.758518 (PMC8637418; doi:10.3389/fnut.2021.758518)
Supplement: Supplementary file 1 [file Data_Sheet_1.ZIP › 2.File_S2_Sequence_Processing/File_S2_2_Usearch_To_Mothur.R]

# BiocManager::install()
# BiocManager::install("Biostrings")

library(Biostrings)

library(gdata)

Samples_List=read.table("Diet_SampleList.txt", stringsAsFactors=F)
colnames(Samples_List)="Samples"

system("mkdir 06_usearch_to_mothur")
write.table(paste("SampleID", "NbS", "NbU", "NbB", "NbC", "NbSg", "NbUg", sep="\t"), "06_usearch_to_mothur/06_usearch_to_mothur.log", append=F, quote=F, col.names=F, row.names=F)

write.table(paste(c("Representative_Sequence","total",Samples_List$Samples), collapse=" "), "06_usearch_to_mothur/All_06.count_table", append=F, quote=F, col.names=F, row.names=F)

for (z in Samples_List$Samples){
  
  print(paste(which(Samples_List$Samples==z)," / ",length(Samples_List$Samples)," - ",z, sep=""))
  
  ##### Read text #####
  
  zotu.txt=read.table(paste("05_unoise3_txt/",z,"_05.txt", sep=""), header=FALSE, sep=";", col.names=c("Uniq","Size","Test","Details1","Details2","Details3","Details4","Details5"), fill=TRUE, stringsAsFactors=T)
  zotu.txt=zotu.txt[,c(1:4)]

  ##### denoise #####
  
  denoise=zotu.txt[grep("denoise",zotu.txt$Test),]
  rownames(denoise)=denoise$Uniq
  denoise=droplevels(denoise)
  
  denoise$Size=as.numeric(gsub("size=","",denoise$Size))
  denoise$Test=gsub("\tdenoise\t","",denoise$Test)
  denoise[grep("bad",denoise$Test),"Test"]="bad"
  denoise[grep("shifted",denoise$Test),"Test"]="shifted"
  denoise$Test=factor(denoise$Test)
  denoise$Details1=factor(gsub("top=","",denoise$Details1))
  
  NbU=as.numeric(length(rownames(denoise)))
  NbS=sum(denoise$Size)
  
  bad=denoise[which(denoise$Test=="bad" | denoise$Test=="shifted"),]
  bad=droplevels(bad)
  BAD=tapply(bad$Size, bad$Details1, sum)
  
  NbB=as.numeric(length(rownames(bad)))
  
  if (NbB>0){
    denoise=denoise[-which(denoise$Test=="bad" | denoise$Test=="shifted"),]
    denoise=droplevels(denoise)
    
    denoise[levels(bad$Details1),"Size"]=denoise[levels(bad$Details1),"Size"]+BAD
    
  }
  
  denoise=denoise[,c(1:3)]
  rm(bad,BAD)

  ##### chfilter #####
  
  chfilter=zotu.txt[grep("chfilter",zotu.txt$Test),]
  rownames(chfilter)=chfilter$Uniq
  chfilter=droplevels(chfilter)
  
  chfilter$Test=gsub("\tchfilter\t","",chfilter$Test)
  chfilter[grep("chimera",chfilter$Test),"Test"]="chimera"
  chfilter[grep("zotu",chfilter$Test),"Test"]="zotu"
  chfilter$Test=factor(chfilter$Test)
  
  NbC=as.numeric(length(which(chfilter$Test=="chimera")))
  
  denoise=denoise[which(chfilter$Test=="zotu"),]
  denoise=droplevels(denoise)

  NbUg=as.numeric(length(rownames(denoise)))
  NbSg=sum(denoise$Size)
  
  rm(chfilter,zotu.txt)
  
  write.table(paste(z, NbS, NbU, NbB, NbC, NbSg, NbUg, sep="\t"), "06_usearch_to_mothur/06_usearch_to_mothur.log", append=T, quote=F, col.names=F, row.names=F)
  rm(NbS, NbU, NbB, NbC, NbSg, NbUg)
  
  ##### count file #####
  
  count=as.data.frame(matrix(0,0,length(Samples_List$Samples)+2))
  colnames(count)=c("Representative_Sequence","total",Samples_List$Samples)

  count[rownames(denoise),"total"]=count[rownames(denoise),z]=denoise$Size
  count[is.na(count)]=0
  count$Representative_Sequence=rownames(count)
  
  write.table(count, "06_usearch_to_mothur/All_06.count_table", append=T, quote=F, col.names=F, row.names=F)
  
  rm(count)
  
  ##### fasta file #####
  
  seq=Biostrings::readDNAStringSet(paste("04_uniques/",z,"_04.fasta", sep=""))
  seq_name=sapply(strsplit(names(seq), ";"), "[[", 1)
  sequence=paste(seq)
  seq=data.frame(seq_name, sequence, stringsAsFactors=F)
  rm(seq_name,sequence)
  rownames(seq)=seq$seq_name
  
  seq=seq[which(rownames(seq) %in% rownames(denoise)),]

  write.table(paste(">",seq$seq_name,"\n",seq$sequence, sep=""), "06_usearch_to_mothur/All_06.fasta", append=T, quote=F, col.names=F, row.names=F)
  
  rm(seq,denoise)

}
