# Supplementary material for: Long-Term Overconsumption of Fat and Sugar Causes a Partially Reversible Pre-inflammatory Bowel Disease State
Source: Front Nutr. 2021 Nov 18;8:758518. doi: 10.3389/fnut.2021.758518 (PMC8637418; doi:10.3389/fnut.2021.758518)
Supplement: Supplementary file 1 [file Data_Sheet_1.ZIP › 2.File_S2_Sequence_Processing/File_S2_3_Mothur.logfile]

Mac version
Using ReadLine
Using Boost
Running 64Bit Version
mothur v.1.40.5
Last updated: 06/19/18
by
Patrick D. Schloss
Department of Microbiology & Immunology
University of Michigan
http://www.mothur.org
When using, please cite:
Schloss, P.D., et al., Introducing mothur: Open-source, platform-independent, community-supported software for describing and comparing microbial communities. Appl Environ Microbiol, 2009. 75(23):7537-41.
Distributed under the GNU General Public License
Type 'help()' for information on the commands that are available
For questions and analysis support, please visit our forum at https://www.mothur.org/forum
Type 'quit()' to exit program
Interactive Mode


mothur > summary.seqs(fasta=All_06.fasta, count=All_06.count_table)
Using 4 processors.
		Start	End	NBases	Ambigs	Polymer	NumSeqs
Minimum:	1	388	388	0	4	1
2.5%-tile:	1	404	404	0	4	80339
25%-tile:	1	406	406	0	4	803387
Median: 	1	422	422	0	4	1606773
75%-tile:	1	429	429	0	5	2410159
97.5%-tile:	1	429	429	0	6	3133207
Maximum:	1	441	441	0	10	3213545
Mean:	1	416	416	0	4
# of unique seqs:	58449
total # of seqs:	3213545
It took 1 secs to summarize 3213545 sequences.
Output File Names:
 All_06.summary
mothur > system(mv All_06.summary All_06.fasta.summary)


mothur > screen.seqs(fasta=current, count=current, summary=All_06.fasta.summary, maxhomop=6, minlength=350, maxlength=450)
Using All_06.count_table as input file for the count parameter.
Using All_06.fasta as input file for the fasta parameter.
Using 4 processors.
It took 1 secs to screen 58449 sequences, removed 1111.
/******************************************/
Running command: remove.seqs(accnos=All_06.bad.accnos, count=All_06.count_table)
Removed 24224 sequences from your count file.
Output File Names: 
All_06.pick.count_table
/******************************************/
Output File Names: 
All_06.fasta.good.summary
All_06.good.fasta
All_06.bad.accnos
All_06.good.count_table
It took 9 secs to screen 58449 sequences.
mothur > system(mv All_06.fasta.good.summary All_07.fasta.summary)
mothur > system(mv All_06.good.fasta All_07.fasta)
mothur > system(mv All_06.bad.accnos All_07.accnos)
mothur > system(mv All_06.good.count_table All_07.count_table)


mothur > summary.seqs(fasta=All_07.fasta, count=All_07.count_table)
Using 4 processors.
		Start	End	NBases	Ambigs	Polymer	NumSeqs
Minimum:	1	388	388	0	4	1
2.5%-tile:	1	404	404	0	4	79734
25%-tile:	1	406	406	0	4	797331
Median: 	1	424	424	0	4	1594661
75%-tile:	1	429	429	0	5	2391991
97.5%-tile:	1	429	429	0	6	3109588
Maximum:	1	441	441	0	6	3189321
Mean:	1	416	416	0	4
# of unique seqs:	57338
total # of seqs:	3189321
It took 2 secs to summarize 3189321 sequences.
Output File Names:
 All_07.summary
mothur > system(mv All_07.summary All_07.fasta.summary)


mothur > unique.seqs(fasta=All_07.fasta, count=All_07.count_table)
57338	16267
Output File Names: 
All_07.unique.count_table
All_07.unique.fasta
mothur > system(mv All_07.unique.count_table All_08.count_table)
mothur > system(mv All_07.unique.fasta All_08.fasta)


mothur > summary.seqs(fasta=All_08.fasta, count=All_08.count_table)
Using 4 processors.
		Start	End	NBases	Ambigs	Polymer	NumSeqs
Minimum:	1	388	388	0	4	1
2.5%-tile:	1	404	404	0	4	79734
25%-tile:	1	406	406	0	4	797331
Median: 	1	424	424	0	4	1594661
75%-tile:	1	429	429	0	5	2391991
97.5%-tile:	1	429	429	0	6	3109588
Maximum:	1	441	441	0	6	3189321
Mean:	1	416	416	0	4
# of unique seqs:	16267
total # of seqs:	3189321
It took 1 secs to summarize 3189321 sequences.
Output File Names:
 All_08.summary
mothur > system(mv All_08.summary All_08.fasta.summary)


mothur > align.seqs(candidate=All_08.fasta, template=silva_v138_V3-V4.fasta, flip=T)
Using 4 processors.
Reading in the silva_v138_V3-V4.fasta template sequences...	DONE.
It took 7 to read  120350 sequences.
Aligning sequences from All_08.fasta ...
It took 137 secs to align 16267 sequences.
[WARNING]: 2 of your sequences generated alignments that eliminated too many bases, a list is provided in All_08.flip.accnos.
[NOTE]: 1 of your sequences were reversed to produce a better alignment.
Output File Names: 
All_08.align
All_08.align.report
All_08.flip.accnos
mothur > system(mv All_08.align All_09.fasta)
mothur > system(mv All_08.align.report All_09.report)
mothur > system(mv All_08.flip.accnos All_09.accnos)


mothur > summary.seqs(fasta=All_09.fasta, count=All_08.count_table)
Using 4 processors.
		Start	End	NBases	Ambigs	Polymer	NumSeqs
Minimum:	1	117	18	0	2	1
2.5%-tile:	1	2041	403	0	4	79734
25%-tile:	1	2041	405	0	4	797331
Median: 	1	2041	423	0	4	1594661
75%-tile:	1	2041	428	0	5	2391991
97.5%-tile:	1	2041	428	0	6	3109588
Maximum:	1962	2041	429	0	6	3189321
Mean:	1	2040	415	0	4
# of unique seqs:	16267
total # of seqs:	3189321
It took 0 secs to summarize 3189321 sequences.
Output File Names:
 All_09.summary
mothur > system(mv All_09.summary All_09.fasta.summary)


mothur > screen.seqs(fasta=All_09.fasta, count=All_08.count_table, summary=All_09.fasta.summary, start=1, end=2041, minlength=400, maxlength=430)
Using 4 processors.
It took 1 secs to screen 16267 sequences, removed 482.
/******************************************/
Running command: remove.seqs(accnos=All_09.bad.accnos, count=All_08.count_table)
Removed 1116 sequences from your count file.
Output File Names: 
All_08.pick.count_table
/******************************************/
Output File Names: 
All_09.fasta.good.summary
All_09.good.fasta
All_09.bad.accnos
All_08.good.count_table
It took 2 secs to screen 16267 sequences.
mothur > system(mv All_09.fasta.good.summary All_10.fasta.summary)
mothur > system(mv All_09.good.fasta All_10.fasta)
mothur > system(mv All_09.bad.accnos All_10.accnos)
mothur > system(mv All_08.good.count_table All_10.count_table)


mothur > summary.seqs(fasta=All_10.fasta, count=All_10.count_table)
Using 4 processors.
		Start	End	NBases	Ambigs	Polymer	NumSeqs
Minimum:	1	2041	400	0	4	1
2.5%-tile:	1	2041	403	0	4	79706
25%-tile:	1	2041	405	0	4	797052
Median: 	1	2041	423	0	4	1594103
75%-tile:	1	2041	428	0	5	2391154
97.5%-tile:	1	2041	428	0	6	3108500
Maximum:	1	2041	429	0	6	3188205
Mean:	1	2041	415	0	4
# of unique seqs:	15785
total # of seqs:	3188205
It took 0 secs to summarize 3188205 sequences.
Output File Names:
 All_10.summary
mothur > system(mv All_10.summary All_10.fasta.summary)


mothur > filter.seqs(fasta=current, vertical=T, trump=.)
Using All_10.fasta as input file for the fasta parameter.
Using 4 processors.
Creating Filter... 
It took 1 secs to create filter for 15785 sequences.
Running Filter... 
It took 0 secs to filter 15785 sequences.
Length of filtered alignment: 732
Number of columns removed: 1309
Length of the original alignment: 2041
Number of sequences used to construct filter: 15785
Output File Names: 
All_10.filter
All_10.filter.fasta
mothur > system(mv All_10.filter All_11.filter)
mothur > system(mv All_10.filter.fasta All_11.fasta)


mothur > unique.seqs(fasta=All_11.fasta, count=All_10.count_table)
15785	15740
Output File Names: 
All_11.count_table
All_11.unique.fasta
mothur > system(mv All_11.count_table All_12.count_table)
mothur > system(mv All_11.unique.fasta All_12.fasta)


mothur > summary.seqs(fasta=All_12.fasta, count=All_12.count_table)
Using 4 processors.
		Start	End	NBases	Ambigs	Polymer	NumSeqs
Minimum:	1	732	400	0	4	1
2.5%-tile:	1	732	403	0	4	79706
25%-tile:	1	732	405	0	4	797052
Median: 	1	732	423	0	4	1594103
75%-tile:	1	732	428	0	5	2391154
97.5%-tile:	1	732	428	0	6	3108500
Maximum:	1	732	429	0	6	3188205
Mean:	1	732	415	0	4
# of unique seqs:	15740
total # of seqs:	3188205
It took 0 secs to summarize 3188205 sequences.
Output File Names:
 All_12.summary
mothur > system(mv All_12.summary All_12.fasta.summary)


mothur > split.abund(fasta=All_12.fasta, count=All_12.count_table, cutoff=10)
Output File Names: 
All_12.rare.count_table
All_12.abund.count_table
All_12.rare.fasta
All_12.abund.fasta
mothur > system(mv All_12.rare.count_table All_13.rare.count_table)
mothur > system(mv All_12.abund.count_table All_13.count_table)
mothur > system(mv All_12.rare.fasta All_13.rare.fasta)
mothur > system(mv All_12.abund.fasta All_13.fasta)


mothur > summary.seqs(fasta=All_13.fasta, count=All_13.count_table)
Using 4 processors.
		Start	End	NBases	Ambigs	Polymer	NumSeqs
Minimum:	1	732	402	0	4	1
2.5%-tile:	1	732	403	0	4	78818
25%-tile:	1	732	405	0	4	788180
Median: 	1	732	423	0	4	1576360
75%-tile:	1	732	428	0	5	2364540
97.5%-tile:	1	732	428	0	6	3073902
Maximum:	1	732	429	0	6	3152719
Mean:	1	732	415	0	4
# of unique seqs:	1687
total # of seqs:	3152719
It took 0 secs to summarize 3152719 sequences.
Output File Names:
 All_13.summary
mothur > system(mv All_13.summary All_13.fasta.summary)


mothur > summary.seqs(fasta=All_13.rare.fasta, count=All_13.rare.count_table)
Using 4 processors.
		Start	End	NBases	Ambigs	Polymer	NumSeqs
Minimum:	1	732	400	0	4	1
2.5%-tile:	1	732	403	0	4	888
25%-tile:	1	732	403	0	4	8872
Median: 	1	732	405	0	5	17744
75%-tile:	1	732	410	0	5	26615
97.5%-tile:	1	732	428	0	6	34599
Maximum:	1	732	429	0	6	35486
Mean:	1	732	409	0	4
# of unique seqs:	14053
total # of seqs:	35486
It took 1 secs to summarize 35486 sequences.
Output File Names:
 All_13.rare.summary
mothur > system(mv All_13.rare.summary All_13.rare.fasta.summary)


mothur > classify.seqs(fasta=All_13.fasta, count=All_13.count_table, template=trainset16_022016.rdp.fasta, taxonomy=trainset16_022016.rdp.tax, iters=1000, cutoff=80, probs=F)
Using 4 processors.
Generating search database...    DONE.
It took 9 seconds generate search database.
Reading in the trainset16_022016.rdp.tax taxonomy...	DONE.
Calculating template taxonomy tree...     DONE.
Calculating template probabilities...     DONE.
It took 19 seconds get probabilities. 
Classifying sequences from All_13.fasta ...
It took 174 secs to classify 1687 sequences.
It took 174 secs to classify 1687 sequences.
It took 1 secs to create the summary file for 1687 sequences.
Output File Names: 
All_13.rdp.wang.taxonomy
All_13.rdp.wang.tax.summary
mothur > system(mv All_13.rdp.wang.taxonomy All_13.taxonomy)
mothur > system(mv All_13.rdp.wang.tax.summary All_13.taxonomy.summary)


mothur > classify.seqs(fasta=All_13.rare.fasta, count=All_13.rare.count_table, template=trainset16_022016.rdp.fasta, taxonomy=trainset16_022016.rdp.tax, iters=1000, cutoff=80, probs=F)
Using 4 processors.
Reading template taxonomy...     DONE.
Reading template probabilities...     DONE.
It took 4 seconds get probabilities. 
Classifying sequences from All_13.rare.fasta ...
It took 1369 secs to classify 14053 sequences.
It took 1369 secs to classify 14053 sequences.
It took 1 secs to create the summary file for 14053 sequences.
Output File Names: 
All_13.rare.rdp.wang.taxonomy
All_13.rare.rdp.wang.tax.summary
mothur > system(mv All_13.rare.rdp.wang.tax.summary All_13.rare.taxonomy.summary)
mothur > system(mv All_13.rare.rdp.wang.taxonomy All_13.rare.taxonomy)


mothur > cluster.split(fasta=All_13.fasta, count=All_13.count_table, taxonomy=All_13.taxonomy, iters=1000, cutoff=0.03, splitmethod=classify, taxlevel=4)
Using 4 processors.
Splitting the file...
/******************************************/
Output File Names: 
All_13.dist
All_13.opti_mcc.list
All_13.opti_mcc.sensspec
mothur > system(mv All_13.dist All_13.dist)
mothur > system(mv All_13.opti_mcc.list All_14.OTU.list)
mothur > system(rm All_13.opti_mcc.sensspec)


mothur > make.shared(list=All_14.OTU.list, count=All_13.count_table)
0.03
Output File Names: 
All_14.OTU.shared


mothur > count.seqs(shared=All_14.OTU.shared)
0.03
Output File Names: 
All_14.OTU.0.03.count_table
mothur > system(mv All_14.OTU.0.03.count_table All_14.OTU.count_table)


mothur > classify.otu(list=All_14.OTU.list, count=All_13.count_table, taxonomy=All_13.taxonomy, cutoff=80, probs=F)
0.03	426
Output File Names: 
All_14.OTU.0.03.cons.taxonomy
All_14.OTU.0.03.cons.tax.summary
mothur > system(mv All_14.OTU.0.03.cons.taxonomy All_14.OTU.taxonomy)
mothur > system(mv All_14.OTU.0.03.cons.tax.summary  All_14.OTU.taxonomy.summary)


mothur > get.oturep(column=All_13.dist, list=All_14.OTU.list, fasta=All_13.fasta, count=All_13.count_table, label=0.03, method=distance, sorted=bin)
********************#****#****#****#****#****#****#****#****#****#****#
Reading matrix:     |||||||||||||||||||||||||||||||||||||||||||||||||||
***********************************************************************
0.03	426
Output File Names: 
All_14.OTU.0.03.rep.count_table
All_14.OTU.0.03.rep.fasta
mothur > system(mv All_14.OTU.0.03.rep.count_table All_14.OTUrep_dist.count_table)
mothur > system(mv All_14.OTU.0.03.rep.fasta All_14.OTUrep_dist.fasta)


mothur > get.oturep(column=All_13.dist, list=All_14.OTU.list, fasta=All_13.fasta, count=All_13.count_table, label=0.03, method=abundance, sorted=bin)
[WARNING]: A phylip or column file is not needed to use the abundance method, ignoring.
0.03	426
Output File Names: 
All_14.OTU.0.03.rep.count_table
All_14.OTU.0.03.rep.fasta
mothur > system(mv All_14.OTU.0.03.rep.count_table All_14.OTUrep_abund.count_table)
mothur > system(mv All_14.OTU.0.03.rep.fasta All_14.OTUrep_abund.fasta)


mothur > summary.seqs(fasta=All_14.OTUrep_abund.fasta, count=All_14.OTUrep_abund.count_table)
Using 4 processors.
		Start	End	NBases	Ambigs	Polymer	NumSeqs
Minimum:	1	732	402	0	4	1
2.5%-tile:	1	732	403	0	4	78818
25%-tile:	1	732	405	0	4	788180
Median: 	1	732	423	0	4	1576360
75%-tile:	1	732	428	0	5	2364540
97.5%-tile:	1	732	428	0	6	3073902
Maximum:	1	732	429	0	6	3152719
Mean:	1	732	415	0	4
# of unique seqs:	426
total # of seqs:	3152719
It took 0 secs to summarize 3152719 sequences.
Output File Names:
 All_14.OTUrep_abund.summary
mothur > system(mv All_14.OTUrep_abund.summary All_14.OTUrep_abund.fasta.summary)


mothur > summary.seqs(fasta=All_14.OTUrep_dist.fasta, count=All_14.OTUrep_dist.count_table)
Using 4 processors.
		Start	End	NBases	Ambigs	Polymer	NumSeqs
Minimum:	1	732	402	0	4	1
2.5%-tile:	1	732	403	0	4	78818
25%-tile:	1	732	405	0	4	788180
Median: 	1	732	423	0	4	1576360
75%-tile:	1	732	428	0	5	2364540
97.5%-tile:	1	732	428	0	6	3073902
Maximum:	1	732	429	0	6	3152719
Mean:	1	732	415	0	4
# of unique seqs:	426
total # of seqs:	3152719
It took 0 secs to summarize 3152719 sequences.
Output File Names:
 All_14.OTUrep_dist.summary
mothur > system(mv All_14.OTUrep_dist.summary All_14.OTUrep_dist.fasta.summary)


mothur > sub.sample(fasta=All_13.fasta, count=All_13.count_table, taxonomy=All_13.taxonomy, size=12000, persample=T)
Sampling 12000 from each group.
Output File Names: 
All_13.subsample.count_table
All_13.subsample.taxonomy
All_13.subsample.fasta
mothur > system(mv All_13.subsample.count_table All_15.count_table)
mothur > system(mv All_13.subsample.fasta All_15.fasta)
mothur > system(mv All_13.subsample.taxonomy All_15.taxonomy)


mothur > summary.seqs(fasta=All_15.fasta, count=All_15.count_table)
Using 4 processors.
		Start	End	NBases	Ambigs	Polymer	NumSeqs
Minimum:	1	732	402	0	4	1
2.5%-tile:	1	732	403	0	4	44101
25%-tile:	1	732	405	0	4	441001
Median: 	1	732	423	0	4	882001
75%-tile:	1	732	428	0	5	1323001
97.5%-tile:	1	732	428	0	6	1719901
Maximum:	1	732	429	0	6	1764000
Mean:	1	732	415	0	4
# of unique seqs:	1687
total # of seqs:	1764000
It took 0 secs to summarize 1764000 sequences.
Output File Names:
 All_15.summary
mothur > system(mv All_15.summary All_15.fasta.summary)


mothur > summary.tax(taxonomy=All_15.taxonomy, count=All_15.count_table)
It took 0 secs to create the summary file for 1764000 sequences.
Output File Names: 
All_15.tax.summary
mothur > system(mv All_15.tax.summary All_15.taxonomy.summary)


mothur > list.seqs(fasta=All_15.fasta)
Output File Names: 
All_15.accnos


mothur > get.seqs(list=All_14.OTU.list, accnos=All_15.accnos)
Selected 1687 sequences from your list file.
Output File Names: 
All_14.OTU.0.03.pick.list
mothur > system(mv All_14.OTU.0.03.pick.list All_15.OTU.list)


mothur > make.shared(list=All_15.OTU.list, count=All_15.count_table)
0.03
Output File Names: 
All_15.OTU.shared


mothur > count.seqs(shared=All_15.OTU.shared)
0.03
Output File Names: 
All_15.OTU.0.03.count_table
mothur > system(mv All_15.OTU.0.03.count_table All_15.OTU.count_table)


mothur > classify.otu(list=All_15.OTU.list, count=All_15.count_table, taxonomy=All_15.taxonomy, cutoff=80, probs=F)
0.03	426
Output File Names: 
All_15.OTU.0.03.cons.taxonomy
All_15.OTU.0.03.cons.tax.summary
mothur > system(mv All_15.OTU.0.03.cons.taxonomy All_15.OTU.taxonomy)
mothur > system(mv All_15.OTU.0.03.cons.tax.summary  All_15.OTU.taxonomy.summary)


mothur > dist.seqs(fasta=All_15.fasta)
Using 4 processors.
Sequence	Time	Num_Dists_Below_Cutoff
It took 7 secs to find distances for 1687 sequences. 1422141 distances below cutoff 1.
Output File Names: 
All_15.dist


mothur > get.oturep(column=All_15.dist, list=All_15.OTU.list, fasta=All_15.fasta, count=All_15.count_table, label=0.03, method=distance, sorted=bin)
********************#****#****#****#****#****#****#****#****#****#****#
Reading matrix:     |||||||||||||||||||||||||||||||||||||||||||||||||||
***********************************************************************
0.03	426
Output File Names: 
All_15.OTU.0.03.rep.count_table
All_15.OTU.0.03.rep.fasta
mothur > system(mv All_15.OTU.0.03.rep.count_table All_15.OTUrep_dist.count_table)
mothur > system(mv All_15.OTU.0.03.rep.fasta All_15.OTUrep_dist.fasta)


mothur > get.oturep(column=All_15.dist, list=All_15.OTU.list, fasta=All_15.fasta, count=All_15.count_table, label=0.03, method=abundance, sorted=bin)
[WARNING]: A phylip or column file is not needed to use the abundance method, ignoring.
0.03	426
Output File Names: 
All_15.OTU.0.03.rep.count_table
All_15.OTU.0.03.rep.fasta
mothur > system(mv All_15.OTU.0.03.rep.count_table All_15.OTUrep_abund.count_table)
mothur > system(mv All_15.OTU.0.03.rep.fasta All_15.OTUrep_abund.fasta)


mothur > summary.seqs(fasta=All_15.OTUrep_abund.fasta, count=All_15.OTUrep_abund.count_table)
Using 4 processors.
		Start	End	NBases	Ambigs	Polymer	NumSeqs
Minimum:	1	732	402	0	4	1
2.5%-tile:	1	732	403	0	4	44101
25%-tile:	1	732	405	0	4	441001
Median: 	1	732	423	0	4	882001
75%-tile:	1	732	428	0	5	1323001
97.5%-tile:	1	732	428	0	6	1719901
Maximum:	1	732	429	0	6	1764000
Mean:	1	732	415	0	4
# of unique seqs:	426
total # of seqs:	1764000
It took 0 secs to summarize 1764000 sequences.
Output File Names:
 All_15.OTUrep_abund.summary
mothur > system(mv All_15.OTUrep_abund.summary All_15.OTUrep_abund.fasta.summary)


mothur > summary.seqs(fasta=All_15.OTUrep_dist.fasta, count=All_15.OTUrep_dist.count_table)
Using 4 processors.
		Start	End	NBases	Ambigs	Polymer	NumSeqs
Minimum:	1	732	402	0	4	1
2.5%-tile:	1	732	403	0	4	44101
25%-tile:	1	732	405	0	4	441001
Median: 	1	732	423	0	4	882001
75%-tile:	1	732	428	0	5	1323001
97.5%-tile:	1	732	428	0	6	1719901
Maximum:	1	732	429	0	6	1764000
Mean:	1	732	415	0	4
# of unique seqs:	426
total # of seqs:	1764000
It took 0 secs to summarize 1764000 sequences.
Output File Names:
 All_15.OTUrep_dist.summary
mothur > system(mv All_15.OTUrep_dist.summary All_15.OTUrep_dist.fasta.summary)


mothur > quit()
