# Supplementary material for: Long-Term Overconsumption of Fat and Sugar Causes a Partially Reversible Pre-inflammatory Bowel Disease State
Source: Front Nutr. 2021 Nov 18;8:758518. doi: 10.3389/fnut.2021.758518 (PMC8637418; doi:10.3389/fnut.2021.758518)
Supplement: Supplementary file 1 [file Data_Sheet_1.ZIP › 3.File_S3_Nb_Seqs.xlsx]

## Sheet: All
ID	0	1	2	3	4	4u	5	5u	6	6u	7	7u	8	8u	10	10u	12	12u	13a	13au	13r	13ru	14	14OTU	15	15u	15OTU
HG01_B	38744	37709	36338	33848	27694	1678	25715	451	25715	451	25474	439	25474	439	25474	439	25474	439	25134	289	340	150	25134	134	12000	271	126
HG01_J0	26915	26503	25915	24462	19847	1104	18915	305	18915	305	18750	299	18750	299	18729	290	18729	290	18529	198	200	92	18529	109	12000	194	108
HG01_J5	30788	30353	29817	28238	24365	1027	23846	258	23846	258	23738	251	23738	251	23736	250	23736	250	23621	197	115	53	23621	105	12000	186	99
HG02_B	32891	32144	31396	29701	24304	1516	22268	363	22268	363	22181	359	22181	359	22181	359	22181	359	21935	245	246	114	21935	123	12000	234	117
HG02_J0	23681	23380	22950	21890	19327	700	19157	200	19157	200	19117	196	19117	196	19117	196	19117	196	19081	181	36	15	19081	99	12000	174	96
HG02_J5	28426	27933	27270	25853	19095	1438	17628	408	17628	408	17385	402	17385	402	17372	396	17372	396	17023	241	349	155	17023	106	12000	237	106
HG03_B	39067	38239	37223	34886	28124	1743	25984	409	25984	409	25961	403	25961	403	25957	401	25957	401	25654	270	303	131	25654	134	12000	253	126
HG03_J0	27031	26619	26112	24704	20794	1056	20015	309	20015	309	19971	304	19971	304	19965	301	19965	301	19759	206	206	95	19759	102	12000	192	97
HG03_J5	26754	26319	25723	24280	19462	1149	18437	323	18437	323	18405	318	18405	318	18375	305	18375	305	18115	182	260	123	18115	94	12000	177	91
HG04_B	37581	36722	35873	33933	27869	1737	25518	474	25518	474	25477	467	25477	467	25477	467	25477	467	25068	286	409	181	25068	148	12000	265	140
HG04_J0	27297	26851	26267	24883	21374	880	21019	235	21019	235	20816	232	20816	232	20816	232	20816	232	20768	209	48	23	20768	112	12000	202	108
HG04_J5	25486	25018	24392	23006	19277	946	18664	273	18664	273	18589	267	18589	267	18580	264	18580	264	18396	182	184	82	18396	97	12000	179	96
HG05_B	33209	32429	31700	29862	24554	1456	22881	418	22881	418	22857	415	22857	415	22855	414	22855	414	22488	251	367	163	22488	123	12000	238	119
HG05_J0	29242	28681	27957	26463	20987	1304	19504	326	19504	326	19222	319	19222	319	19204	311	19204	311	18996	215	208	96	18996	111	12000	209	105
HG05_J5	26150	25759	25204	23942	20924	833	20660	233	20660	233	20618	228	20618	228	20616	227	20616	227	20554	199	62	28	20554	98	12000	188	97
HG06_B	43612	42052	38105	37485	37485	8156	29196	271	29196	271	29017	268	29017	268	29017	268	29017	268	28981	252	36	16	28981	130	12000	234	119
HG06_J0	33014	32424	31592	29827	23004	1581	21093	388	21093	388	21008	380	21008	380	20977	366	20977	366	20625	211	352	155	20625	106	12000	208	106
HG06_J5	27673	27193	26492	24980	20619	1108	19712	281	19712	281	19619	273	19619	273	19609	268	19609	268	19427	184	182	84	19427	101	12000	175	95
HG07_B	48616	47080	42596	41991	41991	9912	31569	387	31569	387	31532	384	31532	384	31526	381	31526	381	31348	311	178	70	31348	149	12000	283	138
HG07_J0	29314	28822	28170	26579	21954	1150	21178	293	21178	293	21108	290	21108	290	21098	285	21098	285	20927	205	171	80	20927	110	12000	196	105
HG07_J5	23283	22887	22344	21115	17094	978	16435	281	16435	281	16131	276	16131	276	16119	270	16119	270	15934	184	185	86	15934	91	12000	182	90
HG08_B	38242	36306	31401	30572	30572	6739	23841	296	23841	296	23823	292	23823	292	23823	292	23823	292	23766	266	57	26	23766	124	12000	245	117
HG08_J0	30933	30415	29598	27890	22873	1277	21826	328	21826	328	21499	322	21499	322	21481	314	21481	314	21255	209	226	105	21255	105	12000	196	100
HG08_J5	29705	29175	28390	26608	20819	1393	19342	431	19342	431	19211	424	19211	424	19181	409	19181	409	18744	212	437	197	18744	99	12000	198	99
HG09_B	42425	40909	36956	36374	36374	8137	28050	298	28050	298	27891	294	27891	294	27891	294	27891	294	27827	268	64	26	27827	132	12000	253	128
HG09_J0	31647	31202	30437	28724	22465	1513	20371	358	20371	358	20323	351	20323	351	20306	343	20306	343	19998	199	308	144	19998	103	12000	194	100
HG09_J5	30610	30009	29087	27189	20728	1537	18953	444	18953	444	18868	439	18868	439	18854	432	18854	432	18378	214	476	218	18378	101	12000	210	99
HG10_B	38657	37475	34077	33418	33418	5078	28825	247	28825	247	28753	244	28753	244	28753	244	28753	244	28726	231	27	13	28726	125	12000	206	113
HG10_J0	25535	25076	24421	22923	19586	886	19201	238	19201	238	19089	234	19089	234	19083	231	19083	231	18993	189	90	42	18993	100	12000	182	96
HG10_J5	30723	30039	28598	26418	19201	1559	17332	405	17332	405	17235	398	17235	398	17223	392	17223	392	16773	196	450	196	16773	88	12000	189	86
HGD01_B	36539	35816	34936	32668	27586	1322	26603	293	26603	293	26277	286	26277	286	26275	285	26275	285	26150	228	125	57	26150	120	12000	218	118
HGD01_J0	25138	24786	24281	22934	18495	1037	17611	312	17611	312	17545	308	17545	308	17535	303	17535	303	17280	192	255	111	17280	96	12000	187	93
HGD01_J5	27780	27401	26826	25197	19635	1348	18180	352	18180	352	18180	352	18180	352	18168	346	18168	346	17767	174	401	172	17767	82	12000	171	81
HGD02_B	35992	35148	34264	32245	26387	1557	24828	396	24828	396	24347	388	24347	388	24343	386	24343	386	24081	268	262	118	24081	144	12000	250	137
HGD02_J0	29801	29222	28403	26690	20893	1341	19392	357	19392	357	19363	354	19363	354	19352	349	19352	349	19036	206	316	143	19036	98	12000	195	96
HGD02_J5	29269	28836	28228	26557	21269	1250	20062	282	20062	282	19985	280	19985	280	19972	274	19972	274	19710	164	262	110	19710	79	12000	159	77
HGD03_B	38914	38178	37353	35228	28905	1684	27172	399	27172	399	26451	390	26451	390	26443	386	26443	386	26123	247	320	139	26123	132	12000	230	123
HGD03_J0	27336	26899	26300	24983	20599	1073	19702	253	19702	253	19560	251	19560	251	19556	249	19556	249	19424	193	132	56	19424	101	12000	189	100
HGD03_J5	28535	28083	27343	25725	20781	1199	19723	252	19723	252	19645	251	19645	251	19641	249	19641	249	19493	182	148	67	19493	97	12000	170	92
HGD04_B	34772	34035	33328	31459	26210	1451	24639	345	24639	345	24639	345	24639	345	24639	345	24639	345	24415	243	224	102	24415	126	12000	228	117
HGD04_J0	31301	30821	30146	28465	23223	1298	21761	337	21761	337	21716	336	21716	336	21694	328	21694	328	21429	200	265	128	21429	106	12000	188	102
HGD05_B	21267	20718	20203	19018	15377	1024	14112	316	14112	316	14088	311	14088	311	14086	310	14086	310	13844	203	242	107	13844	101	12000	199	101
HGD05_J0	29673	29254	28689	27319	24259	855	23983	205	23983	205	23973	203	23973	203	23973	203	23973	203	23929	183	44	20	23929	97	12000	174	96
HGD05_J5	26972	26603	26025	24458	18906	1350	16606	250	16606	250	16606	250	16606	250	16592	243	16592	243	16294	119	298	124	16294	63	12000	116	62
HGD06_B	50409	48418	43464	42726	42726	10609	31039	327	31039	327	30934	324	30934	324	30934	324	30934	324	30767	261	167	63	30767	122	12000	238	115
HGD06_J0	24455	24088	23512	22203	18018	1026	17117	295	17117	295	17027	292	17027	292	17012	285	17012	285	16824	198	188	87	16824	104	12000	197	103
HGD06_J5	27041	26536	25837	24184	19243	1178	18056	282	18056	282	17941	280	17941	280	17927	273	17927	273	17646	148	281	125	17646	78	12000	148	78
HGD07_B	41821	40550	36595	35766	35766	4932	31347	244	31347	244	31334	242	31334	242	31334	242	31334	242	31299	227	35	15	31299	119	12000	202	108
HGD07_J0	29528	28969	28178	26590	22048	1241	20738	296	20738	296	20676	293	20676	293	20659	285	20659	285	20469	195	190	90	20469	94	12000	186	90
HGD08_B	37037	35498	31119	30195	30195	6326	24201	258	24201	258	24072	252	24072	252	24072	252	24072	252	24039	238	33	14	24039	125	12000	227	121
HGD08_J0	30079	29544	28649	26870	21357	1312	19875	323	19875	323	19721	318	19721	318	19707	313	19707	313	19439	194	268	119	19439	100	12000	184	98
HGD08_J5	32029	31362	30217	28142	22302	1394	20736	314	20736	314	20736	314	20736	314	20727	310	20727	310	20427	174	300	136	20427	91	12000	167	89
HGD09_B	39039	37851	34297	33553	33553	4777	29143	224	29143	224	29084	221	29084	221	29084	221	29084	221	29042	203	42	18	29042	107	12000	182	96
HGD09_J0	26837	26492	26028	24743	22665	724	22535	170	22535	170	22511	167	22511	167	22511	167	22511	167	22464	147	47	20	22464	86	12000	141	81
HGD10_B	29689	28626	25663	25119	25119	4914	20334	211	20334	211	20301	209	20301	209	20298	208	20298	208	20243	188	55	20	20243	102	12000	178	98
HGD10_J0	29369	28905	28261	26737	21989	1169	21060	295	21060	295	20914	289	20914	289	20907	286	20907	286	20741	206	166	80	20741	110	12000	200	110
HGD10_J5	29140	28488	27659	25868	19899	1492	18038	363	18038	363	18018	359	18018	359	18003	352	18003	352	17625	182	378	170	17625	84	12000	177	83
HT01_B	39799	38483	34747	33996	33996	6702	27595	284	27595	284	27520	279	27520	279	27520	279	27520	279	27453	250	67	29	27453	135	12000	226	125
HT01_J0	28598	28055	27348	25815	19480	1267	18484	426	18484	426	18418	420	18418	420	18411	417	18411	417	18201	322	210	95	18201	157	12000	316	155
HT01_J5	34105	33445	32602	30736	26729	1145	26615	381	26615	381	26487	374	26487	374	26487	374	26487	374	26329	309	158	65	26329	155	12000	293	150
HT02_B	41903	40635	36545	35679	35679	4656	31664	202	31664	202	31624	199	31624	199	31624	199	31624	199	31611	193	13	6	31611	103	12000	174	98
HT02_J0	27822	27262	26468	24866	16860	1610	15648	550	15648	550	15100	530	15100	530	15093	527	15093	527	14671	326	422	201	14671	145	12000	325	145
HT02_J5	33616	32834	31870	29950	21849	1644	20697	533	20697	533	19944	517	19944	517	19930	511	19930	511	19549	331	381	180	19549	146	12000	323	144
HT03_B	38344	37172	33604	32960	32960	6545	26201	245	26201	245	26102	242	26102	242	26102	242	26102	242	26048	221	54	21	26048	113	12000	203	108
HT03_J0	29350	28735	27920	26146	18057	1605	16873	590	16873	590	16678	581	16678	581	16662	573	16662	573	16201	367	461	206	16201	168	12000	360	164
HT03_J5	30816	30181	29347	27679	21115	1493	20429	562	20429	562	20188	550	20188	550	20175	544	20175	544	19796	367	379	177	19796	163	12000	354	160
HT04_B	46788	45085	40478	39575	39575	9100	29980	287	29980	287	29841	285	29841	285	29835	282	29835	282	29677	219	158	63	29677	117	12000	196	105
HT04_J0	32481	31743	30694	28599	20661	1625	19517	586	19517	586	19421	574	19421	574	19415	571	19415	571	18927	359	488	212	18927	161	12000	346	155
HT04_J5	33931	33213	32141	30000	23585	1470	22996	572	22996	572	22680	555	22680	555	22662	546	22662	546	22306	390	356	156	22306	176	12000	371	166
HT05_B	41083	39280	35261	34618	34618	8912	25074	345	25074	345	25013	343	25013	343	25011	342	25011	342	24903	295	108	47	24903	141	12000	276	134
HT05_J0	30176	29667	28907	27123	22457	1180	21851	373	21851	373	21430	359	21430	359	21424	356	21424	356	21227	267	197	89	21227	137	12000	256	134
HT05_J5	33657	32634	31410	29299	22418	1565	21713	508	21713	508	21322	497	21322	497	21312	492	21312	492	20963	334	349	158	20963	160	12000	323	158
HTD01_B	35927	34499	31117	30524	30524	5851	25074	272	25074	272	25008	268	25008	268	25006	267	25006	267	24966	251	40	16	24966	130	12000	232	121
HTD01_J0	35238	34453	33442	31430	23933	1820	22494	509	22494	509	22449	500	22449	500	22442	497	22442	497	22002	292	440	205	22002	137	12000	282	135
HTD01_J5	39055	38307	37129	34995	26488	1963	24202	466	24202	466	24171	458	24171	458	24157	451	24157	451	23686	242	471	209	23686	117	12000	227	114
HTD02_B	34747	33341	29837	29222	29222	6420	22765	284	22765	284	22578	280	22578	280	22573	279	22573	279	22486	248	87	31	22486	127	12000	230	119
HTD02_J0	33832	33242	32393	30665	21990	1693	20499	453	20499	453	20433	445	20433	445	20431	444	20431	444	20108	302	323	142	20108	143	12000	294	138
HTD02_J5	33792	32990	31845	29801	23042	1551	21593	395	21593	395	21546	389	21546	389	21534	383	21534	383	21200	238	334	145	21200	111	12000	224	106
HTD03_B	35374	34021	30590	30021	30021	5249	25166	236	25166	236	25139	232	25139	232	25139	232	25139	232	25099	216	40	16	25099	123	12000	198	115
HTD03_J0	24270	23747	23075	21659	15897	1216	15094	405	15094	405	15040	399	15040	399	15034	396	15034	396	14744	263	290	133	14744	130	12000	260	129
HTD03_J5	31321	30813	30007	28392	24385	1030	23971	297	23971	297	23760	291	23760	291	23758	290	23758	290	23660	245	98	45	23660	123	12000	234	119
HTD04_B	39640	38129	34388	33729	33729	6555	27444	287	27444	287	27305	281	27305	281	27305	281	27305	281	27258	261	47	20	27258	134	12000	237	127
HTD04_J0	35966	35388	34492	32364	25015	1616	23984	450	23984	450	23768	437	23768	437	23760	433	23760	433	23480	301	280	132	23480	142	12000	286	135
HTD04_J5	33234	32591	31604	29572	24024	1342	23130	353	23130	353	23087	347	23087	347	23076	342	23076	342	22852	237	224	105	22852	124	12000	228	121
HTD05_B	39243	37676	34021	33305	33305	5238	28542	225	28542	225	28530	221	28530	221	28526	219	28526	219	28500	208	26	11	28500	116	12000	196	112
HTD05_J0	30257	29623	28732	26904	19293	1612	18220	521	18220	521	17715	513	17715	513	17713	512	17713	512	17301	319	412	193	17301	147	12000	313	144
HTD05_J5	37670	37051	36027	33880	28306	1418	27506	360	27506	360	27377	354	27377	354	27372	352	27372	352	27200	272	172	80	27200	134	12000	251	128
T01_B	40889	40141	39188	36558	29155	1865	27676	594	27676	594	27522	583	27522	583	27518	581	27518	581	27068	380	450	201	27068	178	12000	351	168
T01_J0	29313	28880	28271	26653	23073	1037	22943	404	22943	404	22854	399	22854	399	22854	399	22854	399	22753	354	101	45	22753	170	12000	333	164
T01_J5	31673	31033	30169	28400	18550	1753	17282	659	17282	659	17178	650	17178	650	17172	647	17172	647	16620	400	552	247	16620	183	12000	395	183
T02_B	33380	32713	31617	28791	25557	1036	25122	322	25122	322	25030	313	25030	313	25022	309	25022	308	24872	241	150	67	24872	124	12000	224	118
T02_J0	26216	25723	25065	23781	16315	1393	15473	540	15473	540	15295	533	15295	533	15293	532	15293	532	14931	367	362	165	14931	160	12000	363	159
T02_J5	29902	29311	28426	26745	18610	1619	17558	622	17558	622	17397	611	17397	611	17389	607	17389	607	16871	379	518	228	16871	159	12000	371	156
T03_B	33346	32476	31191	28418	22102	1466	21008	459	21008	459	20769	446	20769	446	20765	444	20765	444	20412	294	353	150	20412	149	12000	289	146
T03_J0	30849	30297	29513	27868	23808	1123	23287	366	23287	366	23165	360	23165	360	23163	359	23163	359	23027	301	136	58	23027	147	12000	275	136
T03_J5	30402	29920	29162	27542	21940	1324	20875	488	20875	488	20647	474	20647	474	20642	472	20642	472	20301	312	341	160	20301	156	12000	292	148
T04_B	37720	36685	35798	33456	24573	1917	23180	746	23180	746	23153	739	23153	739	23145	736	23145	736	22527	467	618	269	22527	218	12000	448	211
T04_J0	24434	24150	23711	22453	18944	931	18451	339	18451	339	18407	335	18407	335	18403	333	18403	333	18276	273	127	60	18276	143	12000	260	141
T04_J5	24985	24541	23957	22568	16676	1287	15530	513	15530	513	15467	502	15467	502	15447	493	15447	493	15081	326	366	167	15081	160	12000	323	159
T05_B	39412	38723	37880	35409	29333	1594	28102	474	28102	474	28097	472	28097	472	28086	467	28086	467	27763	319	323	148	27763	165	12000	288	147
T05_J0	30484	30020	29316	27758	23350	1200	22839	442	22839	442	22637	429	22637	429	22635	428	22635	428	22470	355	165	73	22470	161	12000	334	156
T05_J5	30289	29809	29038	27392	20072	1557	18976	541	18976	541	18839	535	18839	535	18833	532	18833	532	18470	363	363	169	18470	164	12000	354	161
T06_B	44769	43075	38303	37728	37728	10925	26743	548	26743	548	26526	541	26526	541	26526	541	26526	541	26370	478	156	63	26370	223	12000	439	205
T06_J0	28586	28079	27411	25801	19305	1388	17690	538	17690	538	17616	520	17616	520	17602	513	17602	513	17240	344	362	169	17240	178	12000	334	173
T06_J5	26525	26100	25481	23996	18881	1162	18288	484	18288	484	18028	473	18028	473	18024	471	18024	471	17853	395	171	76	17853	185	12000	382	181
T07_B	41096	39507	35246	34718	34718	11650	23130	534	23130	534	23064	522	23064	522	23064	522	23064	522	22970	480	94	42	22970	232	12000	454	223
T07_J0	30154	29639	28930	27252	19126	1568	17536	622	17536	622	17462	605	17462	605	17452	600	17452	600	16955	377	497	223	16955	180	12000	368	177
T07_J5	31319	30730	29955	28291	19223	1591	18048	620	18048	620	17979	612	17979	612	17963	605	17963	605	17532	412	431	193	17532	192	12000	402	190
T08_B	35635	34293	30881	30227	30227	4924	25779	274	25779	274	25653	264	25653	264	25653	264	25653	264	25608	245	45	19	25608	142	12000	219	132
T08_J0	33382	32784	31881	29843	23684	1509	22489	515	22489	515	22378	505	22378	505	22366	499	22366	499	21975	324	391	175	21975	163	12000	308	153
T08_J5	25384	24868	24242	22922	18215	1089	17595	426	17595	426	17483	418	17483	418	17479	416	17479	416	17313	347	166	69	17313	166	12000	342	165
T09_B	48075	46235	40981	40245	40245	8598	32000	429	32000	429	31784	420	31784	420	31784	420	31784	420	31537	344	247	76	31537	166	12000	313	154
T09_J0	24884	24555	24026	22586	16935	1234	15853	473	15853	473	15814	465	15814	465	15785	451	15785	451	15432	284	353	167	15432	152	12000	282	152
T09_J5	19921	19616	19141	18062	13491	984	13056	417	13056	417	12953	402	12953	402	12949	400	12949	400	12776	322	173	78	12776	174	12000	322	174
T10_B	43633	42181	38092	37253	37253	4119	33830	243	33830	243	33718	238	33718	238	33718	238	33718	238	33671	218	47	20	33671	121	12000	189	113
T10_J0	31551	30953	30115	28370	20962	1554	19650	563	19650	563	19560	554	19560	554	19549	549	19549	549	19097	339	452	210	19097	160	12000	325	155
T10_J5	30877	30362	29590	27797	21190	1452	19791	535	19791	535	19638	522	19638	522	19627	517	19627	517	19300	367	327	150	19300	175	12000	350	170
TD01_B	32280	31670	30998	28899	24604	1303	23907	465	23907	465	23885	458	23885	458	23873	452	23873	452	23596	327	277	125	23596	165	12000	302	161
TD01_J0	28537	28148	27565	26042	22642	1014	22473	396	22473	396	22365	383	22365	383	22361	381	22361	381	22258	335	103	46	22258	166	12000	320	161
TD01_J5	28843	28423	27778	26181	21080	1233	20223	366	20223	366	20212	362	20212	362	20201	357	20201	357	19983	256	218	101	19983	132	12000	244	126
TD02_B	37407	36219	35111	32380	25864	1659	25009	617	25009	617	24624	606	24624	606	24614	601	24614	601	24190	413	424	188	24190	209	12000	396	202
TD02_J0	27771	27223	26513	25115	20093	1176	19626	418	19626	418	19572	406	19572	406	19567	404	19567	404	19419	335	148	69	19419	172	12000	324	168
TD02_J5	24366	23897	23288	21934	16140	1201	15223	407	15223	407	14948	397	14948	397	14926	388	14926	388	14613	246	313	142	14613	130	12000	245	130
TD03_B	40024	38976	38041	35448	28397	1749	27588	666	27588	666	27460	653	27460	653	27445	646	27445	646	27047	477	398	169	27047	231	12000	434	214
TD03_J0	26607	26020	25348	24061	20179	992	19990	427	19990	427	19935	419	19935	419	19933	418	19933	418	19819	365	114	53	19819	183	12000	349	177
TD03_J5	30471	29988	29229	27506	21055	1423	19879	421	19879	421	19760	413	19760	413	19746	406	19746	406	19478	279	268	127	19478	140	12000	273	140
TD04_B	32254	31380	30361	28068	20972	1491	20093	586	20093	586	20009	572	20009	572	20009	572	20009	572	19626	408	383	164	19626	202	12000	398	197
TD04_J0	27536	27091	26408	24842	19491	1201	18947	486	18947	486	18881	475	18881	475	18873	471	18873	471	18633	362	240	109	18633	182	12000	345	177
TD04_J5	33042	32520	31643	29814	21666	1723	19981	541	19981	541	19909	536	19909	536	19894	529	19894	529	19407	303	487	226	19407	150	12000	292	142
TD05_B	33883	33083	32146	29568	24046	1356	23341	565	23341	565	23259	554	23259	554	23255	552	23255	552	22909	421	346	131	22909	207	12000	403	202
TD05_J0	25846	25325	24698	23340	17031	1261	16306	518	16306	518	16209	503	16209	503	16203	500	16203	500	15920	367	283	133	15920	178	12000	365	178
TD05_J5	32248	31616	30678	28956	21362	1636	20030	514	20030	514	19776	500	19776	500	19754	490	19754	490	19371	314	383	176	19371	162	12000	299	155
TD06_B	38257	36763	33147	32443	32443	5225	28003	329	28003	329	27666	323	27666	323	27666	323	27666	323	27623	305	43	18	27623	171	12000	268	159
TD06_J0	31683	31257	30596	28887	21906	1519	20370	521	20370	521	19941	503	19941	503	19926	497	19926	497	19548	321	378	176	19548	162	12000	306	156
TD06_J5	24960	24500	23864	22459	17945	1061	17526	355	17526	355	16478	347	16478	347	16470	343	16470	343	16327	276	143	67	16327	148	12000	275	147
TD07_B	40070	38418	34797	34042	34042	7227	27097	378	27097	378	27033	372	27033	372	27033	372	27033	372	26952	342	81	30	26952	191	12000	315	180
TD07_J0	31151	30569	29803	28108	20947	1498	20027	529	20027	529	19803	516	19803	516	19793	511	19793	511	19458	356	335	155	19458	168	12000	341	161
TD07_J5	27860	27373	26620	24981	19583	1243	19090	396	19090	396	18142	387	18142	387	18130	381	18130	381	17974	307	156	74	17974	160	12000	294	157
TD08_B	20780	19692	16684	15892	15892	2552	13809	171	13809	171	13807	170	13807	170	13807	170	13807	170	13786	160	21	10	13786	99	12000	160	99
TD08_J0	29327	28784	28028	26348	19616	1411	18463	541	18463	541	18172	520	18172	520	18159	514	18159	514	17815	355	344	159	17815	174	12000	347	173
TD08_J5	28967	28456	27724	26156	19954	1358	18990	417	18990	417	17821	403	17821	403	17808	397	17808	397	17530	269	278	128	17530	138	12000	263	135
TD09_B	43526	41797	37398	36881	36881	10777	26274	549	26274	549	26040	538	26040	538	26040	538	26040	538	25921	489	119	49	25921	235	12000	458	223
TD09_J0	27913	27410	26697	25123	18615	1407	17559	564	17559	564	17247	543	17247	543	17239	539	17239	539	16840	360	399	179	16840	177	12000	351	174
TD09_J5	31557	31125	30366	28668	22017	1365	21259	403	21259	403	20028	387	20028	387	20012	379	20012	379	19804	279	208	100	19804	146	12000	266	141
TD10_B	46699	44899	40471	39758	39758	10635	29278	542	29278	542	29056	530	29056	530	29056	530	29056	530	28831	448	225	82	28831	224	12000	415	214
TD10_J0	33345	32749	31853	29888	23739	1575	22124	489	22124	489	21915	470	21915	470	21909	467	21909	467	21591	323	318	144	21591	154	12000	300	145
TD10_J5	28003	27612	26961	25386	20933	1103	20531	303	20531	303	20269	297	20269	297	20267	296	20267	296	20152	243	115	53	20152	133	12000	238	129
sum	4763346	4651527	4441637	4217247	3544932	368770	3213545	58449	3213545	58449	3189321	57338	3189321	16267	3188205	15785	3188205	15740	3152719	1687	35486	14053	3152719	426	1764000	1687	426
mean	32403.7	31643	30215.2	28688.8	24115.2	2508.64	21860.9	397.612	21860.9	397.612	21696.1	390.054	21696.1	390.054	21688.5	386.51	21688.5	386.503	21447.1	278.49	241.401	108.014	21447.1	138.592	12000	265.306	133.633
stdev	6004.86	5658.77	4761.96	4792.35	6232.83	2552.51	4249.51	122.193	4249.51	122.193	4269.76	119.048	4269.76	119.048	4273	118.247	4273	118.252	4330.31	79.4223	140.614	63.735	4330.31	35.6393	0	76.1536	34.3102
min	19921	19616	16684	15892	13491	700	13056	170	13056	170	12953	167	12953	167	12949	167	12949	167	12776	119	13	6	12776	63	12000	116	62
median	31151	30569	29817	28108	22017	1456	20875	395	20875	395	20676	384	20676	384	20659	381	20659	381	20427	268	240	105	20427	134	12000	253	129
max	50409	48418	43464	42726	42726	11650	33830	746	33830	746	33718	739	33718	739	33718	736	33718	736	33671	489	618	269	33671	235	12000	458	223

## Sheet: %
ID	0	1	2	3	4	4u	5	5u	6	6u	7	7u	8	8u	10	10u	12	12u	13a	13au	13r	13ru	14	14OTU	15	15u	15OTU
HG01_B	100	97.3286	93.79	87.3632	71.4795	4.33099	66.3716	1.16405	66.3716	1.16405	65.7495	1.13308	65.7495	1.13308	65.7495	1.13308	65.7495	1.13308	64.872	0.745922	0.877555	0.387157	64.872	0.34586	30.9725	0.699463	0.325212
HG01_J0	100	98.4693	96.2846	90.8861	73.7396	4.1018	70.2768	1.1332	70.2768	1.1332	69.6638	1.1109	69.6638	1.1109	69.5857	1.07747	69.5857	1.07747	68.8427	0.735649	0.74308	0.341817	68.8427	0.404979	44.5848	0.720788	0.401263
HG01_J5	100	98.5871	96.8462	91.7176	79.138	3.33572	77.4523	0.837989	77.4523	0.837989	77.1015	0.815253	77.1015	0.815253	77.095	0.812005	77.095	0.812005	76.7214	0.63986	0.373522	0.172145	76.7214	0.341042	38.9762	0.604131	0.321554
HG02_B	100	97.7289	95.4547	90.3013	73.8926	4.60916	67.7024	1.10365	67.7024	1.10365	67.4379	1.09148	67.4379	1.09148	67.4379	1.09148	67.4379	1.09148	66.69	0.744885	0.747925	0.346599	66.69	0.373962	36.4841	0.711441	0.35572
HG02_J0	100	98.7289	96.9131	92.437	81.614	2.95596	80.8961	0.844559	80.8961	0.844559	80.7272	0.827668	80.7272	0.827668	80.7272	0.827668	80.7272	0.827668	80.5751	0.764326	0.152021	0.0633419	80.5751	0.418057	50.6735	0.734766	0.405388
HG02_J5	100	98.2657	95.9333	90.9484	67.1744	5.05875	62.0136	1.43531	62.0136	1.43531	61.1588	1.4142	61.1588	1.4142	61.1131	1.39309	61.1131	1.39309	59.8853	0.847815	1.22775	0.545275	59.8853	0.372898	42.2149	0.833744	0.372898
HG03_B	100	97.8806	95.2799	89.2979	71.9891	4.46157	66.5114	1.04692	66.5114	1.04692	66.4525	1.03156	66.4525	1.03156	66.4423	1.02644	66.4423	1.02644	65.6667	0.69112	0.775591	0.335321	65.6667	0.343	30.7165	0.647605	0.322523
HG03_J0	100	98.4758	96.6002	91.3914	76.9265	3.90663	74.0446	1.14313	74.0446	1.14313	73.8818	1.12463	73.8818	1.12463	73.8596	1.11354	73.8596	1.11354	73.0976	0.762088	0.762088	0.351448	73.0976	0.377345	44.3935	0.710296	0.358847
HG03_J5	100	98.3741	96.1464	90.7528	72.7443	4.29468	68.9131	1.2073	68.9131	1.2073	68.7935	1.18861	68.7935	1.18861	68.6813	1.14002	68.6813	1.14002	67.7095	0.680272	0.971817	0.459744	67.7095	0.351349	44.8531	0.661583	0.340136
HG04_B	100	97.7143	95.4552	90.293	74.1572	4.62202	67.9013	1.26128	67.9013	1.26128	67.7922	1.24265	67.7922	1.24265	67.7922	1.24265	67.7922	1.24265	66.7039	0.761023	1.08832	0.481626	66.7039	0.393816	31.931	0.705144	0.372529
HG04_J0	100	98.3661	96.2267	91.1565	78.3016	3.2238	77.0011	0.8609	77.0011	0.8609	76.2575	0.84991	76.2575	0.84991	76.2575	0.84991	76.2575	0.84991	76.0816	0.765652	0.175843	0.0842583	76.0816	0.410301	43.9609	0.740008	0.395648
HG04_J5	100	98.1637	95.7074	90.2692	75.6376	3.71184	73.2324	1.07118	73.2324	1.07118	72.9381	1.04763	72.9381	1.04763	72.9028	1.03586	72.9028	1.03586	72.1808	0.714118	0.721965	0.321745	72.1808	0.380601	47.0847	0.702346	0.376677
HG05_B	100	97.6512	95.4561	89.9214	73.9378	4.38435	68.9	1.25869	68.9	1.25869	68.8277	1.24966	68.8277	1.24966	68.8217	1.24665	68.8217	1.24665	67.7166	0.755819	1.10512	0.490831	67.7166	0.370382	36.1348	0.716673	0.358337
HG05_J0	100	98.0815	95.6056	90.4965	71.7701	4.45934	66.6986	1.11483	66.6986	1.11483	65.7342	1.0909	65.7342	1.0909	65.6727	1.06354	65.6727	1.06354	64.9614	0.735244	0.711306	0.328295	64.9614	0.379591	41.0369	0.714725	0.359073
HG05_J5	100	98.5048	96.3824	91.5564	80.0153	3.18547	79.0057	0.891013	79.0057	0.891013	78.8451	0.871893	78.8451	0.871893	78.8375	0.868069	78.8375	0.868069	78.6004	0.760994	0.237094	0.107075	78.6004	0.374761	45.8891	0.718929	0.370937
HG06_B	100	96.423	87.3727	85.9511	85.9511	18.7013	66.9449	0.621389	66.9449	0.621389	66.5344	0.61451	66.5344	0.61451	66.5344	0.61451	66.5344	0.61451	66.4519	0.577823	0.0825461	0.0366872	66.4519	0.298083	27.5154	0.53655	0.272861
HG06_J0	100	98.2129	95.6927	90.3465	69.6795	4.78888	63.8911	1.17526	63.8911	1.17526	63.6336	1.15103	63.6336	1.15103	63.5397	1.10862	63.5397	1.10862	62.4735	0.639123	1.06621	0.469498	62.4735	0.321076	36.3482	0.630036	0.321076
HG06_J5	100	98.2655	95.7323	90.2685	74.5094	4.0039	71.2319	1.01543	71.2319	1.01543	70.8958	0.986521	70.8958	0.986521	70.8597	0.968453	70.8597	0.968453	70.202	0.664908	0.657681	0.303545	70.202	0.364977	43.3636	0.632385	0.343295
HG07_B	100	96.8405	87.6172	86.3728	86.3728	20.3883	64.9354	0.796034	64.9354	0.796034	64.8593	0.789863	64.8593	0.789863	64.847	0.783693	64.847	0.783693	64.4808	0.639707	0.366135	0.143986	64.4808	0.306483	24.6832	0.582113	0.283857
HG07_J0	100	98.3216	96.0974	90.67	74.8925	3.92304	72.2453	0.999522	72.2453	0.999522	72.0065	0.989288	72.0065	0.989288	71.9724	0.972232	71.9724	0.972232	71.3891	0.699325	0.583339	0.272907	71.3891	0.375247	40.9361	0.668623	0.358191
HG07_J5	100	98.2992	95.967	90.6885	73.4184	4.20049	70.588	1.20689	70.588	1.20689	69.2823	1.18541	69.2823	1.18541	69.2308	1.15964	69.2308	1.15964	68.4362	0.790276	0.794571	0.369368	68.4362	0.390843	51.5398	0.781686	0.386548
HG08_B	100	94.9375	82.1113	79.9435	79.9435	17.622	62.3425	0.774018	62.3425	0.774018	62.2954	0.763558	62.2954	0.763558	62.2954	0.763558	62.2954	0.763558	62.1463	0.69557	0.149051	0.0679881	62.1463	0.324251	31.3791	0.640657	0.305946
HG08_J0	100	98.3254	95.6842	90.1626	73.9437	4.12828	70.5589	1.06036	70.5589	1.06036	69.5018	1.04096	69.5018	1.04096	69.4436	1.0151	69.4436	1.0151	68.713	0.675654	0.730611	0.339443	68.713	0.339443	38.7935	0.633628	0.323279
HG08_J5	100	98.2158	95.5731	89.5741	70.0858	4.68945	65.1136	1.45093	65.1136	1.45093	64.6726	1.42737	64.6726	1.42737	64.5716	1.37687	64.5716	1.37687	63.1005	0.713685	1.47113	0.663188	63.1005	0.333277	40.3972	0.666554	0.333277
HG09_B	100	96.4266	87.109	85.7372	85.7372	19.1797	66.1167	0.702416	66.1167	0.702416	65.7419	0.692988	65.7419	0.692988	65.7419	0.692988	65.7419	0.692988	65.591	0.631703	0.150854	0.0612846	65.591	0.311137	28.2852	0.596346	0.301709
HG09_J0	100	98.5939	96.1766	90.7637	70.9862	4.78086	64.3695	1.13123	64.3695	1.13123	64.2178	1.10911	64.2178	1.10911	64.1641	1.08383	64.1641	1.08383	63.1908	0.628812	0.973236	0.455019	63.1908	0.325465	37.9183	0.613012	0.315986
HG09_J5	100	98.0366	95.0245	88.8239	67.7164	5.02123	61.9177	1.45051	61.9177	1.45051	61.64	1.43417	61.64	1.43417	61.5943	1.4113	61.5943	1.4113	60.0392	0.699118	1.55505	0.712186	60.0392	0.329958	39.2029	0.68605	0.323424
HG10_B	100	96.9423	88.1522	86.4475	86.4475	13.136	74.5661	0.638953	74.5661	0.638953	74.3798	0.631192	74.3798	0.631192	74.3798	0.631192	74.3798	0.631192	74.31	0.597563	0.069845	0.0336291	74.31	0.323357	31.0422	0.532892	0.292314
HG10_J0	100	98.2025	95.6374	89.7709	76.7026	3.46975	75.1948	0.932054	75.1948	0.932054	74.7562	0.916389	74.7562	0.916389	74.7327	0.904641	74.7327	0.904641	74.3803	0.740161	0.352457	0.16448	74.3803	0.391619	46.9943	0.712747	0.375955
HG10_J5	100	97.7737	93.0834	85.9877	62.4972	5.07437	56.4138	1.31823	56.4138	1.31823	56.098	1.29545	56.098	1.29545	56.059	1.27592	56.059	1.27592	54.5943	0.637959	1.4647	0.637959	54.5943	0.28643	39.0587	0.615174	0.279921
HGD01_B	100	98.0213	95.6129	89.4058	75.4974	3.61805	72.8071	0.801883	72.8071	0.801883	71.9149	0.782725	71.9149	0.782725	71.9095	0.779989	71.9095	0.779989	71.5674	0.623991	0.3421	0.155998	71.5674	0.328416	32.8416	0.596623	0.322943
HGD01_J0	100	98.5997	96.5908	91.2324	73.5739	4.12523	70.0573	1.24115	70.0573	1.24115	69.7947	1.22524	69.7947	1.22524	69.755	1.20535	69.755	1.20535	68.7406	0.763784	1.0144	0.441563	68.7406	0.381892	47.7365	0.743894	0.369958
HGD01_J5	100	98.6357	96.5659	90.7019	70.6803	4.85241	65.4428	1.2671	65.4428	1.2671	65.4428	1.2671	65.4428	1.2671	65.3996	1.2455	65.3996	1.2455	63.9561	0.62635	1.44348	0.61915	63.9561	0.295176	43.1965	0.615551	0.291577
HGD02_B	100	97.655	95.1989	89.5894	73.3135	4.32596	68.982	1.10024	68.982	1.10024	67.6456	1.07802	67.6456	1.07802	67.6345	1.07246	67.6345	1.07246	66.9065	0.74461	0.72794	0.327851	66.9065	0.400089	33.3407	0.694599	0.38064
HGD02_J0	100	98.0571	95.3089	89.5608	70.1084	4.49985	65.0716	1.19795	65.0716	1.19795	64.9743	1.18788	64.9743	1.18788	64.9374	1.1711	64.9374	1.1711	63.8771	0.691252	1.06037	0.47985	63.8771	0.328848	40.2671	0.65434	0.322137
HGD02_J5	100	98.5206	96.4433	90.7342	72.6673	4.27073	68.5435	0.963477	68.5435	0.963477	68.2804	0.956644	68.2804	0.956644	68.236	0.936144	68.236	0.936144	67.3409	0.56032	0.895145	0.375824	67.3409	0.26991	40.999	0.543237	0.263077
HGD03_B	100	98.1086	95.9886	90.5278	74.2792	4.32749	69.8258	1.02534	69.8258	1.02534	67.973	1.00221	67.973	1.00221	67.9524	0.991931	67.9524	0.991931	67.1301	0.634733	0.822326	0.357198	67.1301	0.33921	30.8372	0.591047	0.316082
HGD03_J0	100	98.4014	96.2101	91.3923	75.3548	3.92523	72.0735	0.925519	72.0735	0.925519	71.554	0.918203	71.554	0.918203	71.5394	0.910887	71.5394	0.910887	71.0565	0.706029	0.48288	0.204858	71.0565	0.369476	43.8982	0.691396	0.365818
HGD03_J5	100	98.416	95.8227	90.1524	72.8264	4.20186	69.1186	0.883126	69.1186	0.883126	68.8453	0.879622	68.8453	0.879622	68.8313	0.872613	68.8313	0.872613	68.3126	0.637813	0.518661	0.234799	68.3126	0.339933	42.0536	0.59576	0.322411
HGD04_B	100	97.8805	95.8472	90.4722	75.3767	4.1729	70.8587	0.992178	70.8587	0.992178	70.8587	0.992178	70.8587	0.992178	70.8587	0.992178	70.8587	0.992178	70.2145	0.698838	0.644196	0.293339	70.2145	0.362361	34.5105	0.6557	0.336478
HGD04_J0	100	98.4665	96.31	90.9396	74.1925	4.14683	69.5217	1.07664	69.5217	1.07664	69.378	1.07345	69.378	1.07345	69.3077	1.04789	69.3077	1.04789	68.4611	0.638957	0.846618	0.408933	68.4611	0.338647	38.3374	0.60062	0.325868
HGD05_B	100	97.4185	94.9969	89.4249	72.3045	4.81497	66.3563	1.48587	66.3563	1.48587	66.2435	1.46236	66.2435	1.46236	66.2341	1.45766	66.2341	1.45766	65.0962	0.95453	1.13791	0.503127	65.0962	0.474914	56.4254	0.935722	0.474914
HGD05_J0	100	98.5879	96.6839	92.0669	81.7545	2.88141	80.8243	0.690864	80.8243	0.690864	80.7906	0.684124	80.7906	0.684124	80.7906	0.684124	80.7906	0.684124	80.6423	0.616722	0.148283	0.0674013	80.6423	0.326897	40.4408	0.586392	0.323526
HGD05_J5	100	98.6319	96.489	90.6792	70.0949	5.00519	61.5676	0.926887	61.5676	0.926887	61.5676	0.926887	61.5676	0.926887	61.5156	0.900934	61.5156	0.900934	60.4108	0.441198	1.10485	0.459736	60.4108	0.233576	44.4906	0.430076	0.229868
HGD06_B	100	96.0503	86.2227	84.7587	84.7587	21.0458	61.5743	0.648694	61.5743	0.648694	61.366	0.642742	61.366	0.642742	61.366	0.642742	61.366	0.642742	61.0347	0.517765	0.33129	0.124978	61.0347	0.24202	23.8053	0.472138	0.228134
HGD06_J0	100	98.4993	96.1439	90.7912	73.6782	4.19546	69.9939	1.2063	69.9939	1.2063	69.6258	1.19403	69.6258	1.19403	69.5645	1.16541	69.5645	1.16541	68.7957	0.80965	0.768759	0.355755	68.7957	0.425271	49.0697	0.805561	0.421182
HGD06_J5	100	98.1325	95.5475	89.4346	71.1623	4.35635	66.7727	1.04286	66.7727	1.04286	66.3474	1.03546	66.3474	1.03546	66.2956	1.00958	66.2956	1.00958	65.2565	0.547317	1.03916	0.462261	65.2565	0.288451	44.3771	0.547317	0.288451
HGD07_B	100	96.9609	87.5039	85.5216	85.5216	11.7931	74.9552	0.583439	74.9552	0.583439	74.9241	0.578657	74.9241	0.578657	74.9241	0.578657	74.9241	0.578657	74.8404	0.54279	0.08369	0.0358671	74.8404	0.284546	28.6937	0.483011	0.258243
HGD07_J0	100	98.1069	95.4281	90.0501	74.6681	4.20279	70.2316	1.00244	70.2316	1.00244	70.0217	0.992279	70.0217	0.992279	69.9641	0.965186	69.9641	0.965186	69.3206	0.66039	0.643457	0.304795	69.3206	0.318342	40.6394	0.629911	0.304795
HGD08_B	100	95.8447	84.0214	81.5266	81.5266	17.0802	65.3428	0.696601	65.3428	0.696601	64.9945	0.680401	64.9945	0.680401	64.9945	0.680401	64.9945	0.680401	64.9054	0.642601	0.0891001	0.0378	64.9054	0.3375	32.4	0.612901	0.3267
HGD08_J0	100	98.2214	95.2459	89.3314	71.003	4.36185	66.076	1.07384	66.076	1.07384	65.564	1.05722	65.564	1.05722	65.5175	1.04059	65.5175	1.04059	64.6265	0.644968	0.890987	0.395625	64.6265	0.332458	39.8949	0.611722	0.325809
HGD08_J5	100	97.9175	94.3426	87.8641	69.6306	4.35231	64.7413	0.980362	64.7413	0.980362	64.7413	0.980362	64.7413	0.980362	64.7132	0.967873	64.7132	0.967873	63.7766	0.543258	0.936651	0.424615	63.7766	0.284118	37.466	0.521402	0.277873
HGD09_B	100	96.9569	87.8532	85.9474	85.9474	12.2365	74.651	0.573785	74.651	0.573785	74.4999	0.566101	74.4999	0.566101	74.4999	0.566101	74.4999	0.566101	74.3923	0.519993	0.107585	0.0461077	74.3923	0.274085	30.7385	0.4662	0.245908
HGD09_J0	100	98.7145	96.9855	92.1973	84.4543	2.69777	83.9699	0.633454	83.9699	0.633454	83.8805	0.622275	83.8805	0.622275	83.8805	0.622275	83.8805	0.622275	83.7053	0.547751	0.175131	0.074524	83.7053	0.320453	44.7144	0.525394	0.301822
HGD10_B	100	96.4195	86.4394	84.6071	84.6071	16.5516	68.49	0.710701	68.49	0.710701	68.3789	0.703964	68.3789	0.703964	68.3688	0.700596	68.3688	0.700596	68.1835	0.633231	0.185254	0.067365	68.1835	0.343562	40.419	0.599549	0.330089
HGD10_J0	100	98.4201	96.2273	91.0382	74.8715	3.98039	71.7083	1.00446	71.7083	1.00446	71.2111	0.984031	71.2111	0.984031	71.1873	0.973816	71.1873	0.973816	70.6221	0.70142	0.565222	0.272396	70.6221	0.374545	40.8594	0.68099	0.374545
HGD10_J5	100	97.7625	94.9176	88.7714	68.2876	5.12011	61.9012	1.24571	61.9012	1.24571	61.8325	1.23198	61.8325	1.23198	61.7811	1.20796	61.7811	1.20796	60.4839	0.624571	1.29719	0.583391	60.4839	0.288264	41.1805	0.607412	0.284832
HT01_B	100	96.6934	87.3062	85.4192	85.4192	16.8396	69.3359	0.713586	69.3359	0.713586	69.1475	0.701023	69.1475	0.701023	69.1475	0.701023	69.1475	0.701023	68.9791	0.628156	0.168346	0.0728662	68.9791	0.339205	30.1515	0.567853	0.314078
HT01_J0	100	98.1013	95.6291	90.2686	68.1167	4.43038	64.6339	1.48961	64.6339	1.48961	64.4031	1.46863	64.4031	1.46863	64.3786	1.45814	64.3786	1.45814	63.6443	1.12595	0.734317	0.332191	63.6443	0.548989	41.961	1.10497	0.541996
HT01_J5	100	98.0648	95.593	90.1217	78.3727	3.35728	78.0384	1.11714	78.0384	1.11714	77.6631	1.09661	77.6631	1.09661	77.6631	1.09661	77.6631	1.09661	77.1998	0.906026	0.463275	0.190588	77.1998	0.454479	35.1855	0.859112	0.439818
HT02_B	100	96.974	87.2133	85.1466	85.1466	11.1114	75.565	0.482066	75.565	0.482066	75.4695	0.474906	75.4695	0.474906	75.4695	0.474906	75.4695	0.474906	75.4385	0.460588	0.031024	0.0143188	75.4385	0.245806	28.6376	0.415245	0.233873
HT02_J0	100	97.9872	95.1333	89.3753	60.5995	5.78679	56.2433	1.97685	56.2433	1.97685	54.2736	1.90497	54.2736	1.90497	54.2484	1.89418	54.2484	1.89418	52.7317	1.17173	1.51679	0.72245	52.7317	0.52117	43.1313	1.16814	0.52117
HT02_J5	100	97.6737	94.806	89.0945	64.9958	4.89053	61.5689	1.58555	61.5689	1.58555	59.3289	1.53796	59.3289	1.53796	59.2872	1.52011	59.2872	1.52011	58.1539	0.98465	1.13339	0.535459	58.1539	0.434317	35.6973	0.960852	0.428367
HT03_B	100	96.9435	87.6382	85.9587	85.9587	17.0692	68.3314	0.638953	68.3314	0.638953	68.0732	0.631129	68.0732	0.631129	68.0732	0.631129	68.0732	0.631129	67.9324	0.576361	0.14083	0.0547674	67.9324	0.294701	31.2956	0.529418	0.281661
HT03_J0	100	97.9046	95.1278	89.0835	61.523	5.46848	57.4889	2.01022	57.4889	2.01022	56.8245	1.97956	56.8245	1.97956	56.77	1.9523	56.77	1.9523	55.1993	1.25043	1.5707	0.701874	55.1993	0.572402	40.8859	1.22658	0.558773
HT03_J5	100	97.9394	95.233	89.8202	68.5196	4.84489	66.2935	1.82373	66.2935	1.82373	65.5114	1.78479	65.5114	1.78479	65.4692	1.76532	65.4692	1.76532	64.2394	1.19094	1.22988	0.574377	64.2394	0.528946	38.9408	1.14875	0.519211
HT04_B	100	96.3602	86.5136	84.5837	84.5837	19.4494	64.0763	0.613405	64.0763	0.613405	63.7792	0.609131	63.7792	0.609131	63.7664	0.602719	63.7664	0.602719	63.4287	0.468069	0.337693	0.13465	63.4287	0.250064	25.6476	0.418911	0.224417
HT04_J0	100	97.7279	94.4983	88.0484	63.6095	5.00292	60.0874	1.80413	60.0874	1.80413	59.7919	1.76719	59.7919	1.76719	59.7734	1.75795	59.7734	1.75795	58.271	1.10526	1.50242	0.652689	58.271	0.495674	36.9447	1.06524	0.477202
HT04_J5	100	97.8839	94.7246	88.4147	69.5087	4.33232	67.7728	1.68577	67.7728	1.68577	66.8415	1.63567	66.8415	1.63567	66.7885	1.60915	66.7885	1.60915	65.7393	1.14939	1.04919	0.459757	65.7393	0.5187	35.3659	1.0934	0.489228
HT05_B	100	95.6113	85.8287	84.2636	84.2636	21.6927	61.0325	0.839763	61.0325	0.839763	60.8841	0.834895	60.8841	0.834895	60.8792	0.832461	60.8792	0.832461	60.6163	0.718059	0.262882	0.114403	60.6163	0.343208	29.2092	0.671811	0.326169
HT05_J0	100	98.3132	95.7947	89.8827	74.4201	3.91039	72.4119	1.23608	72.4119	1.23608	71.0167	1.18969	71.0167	1.18969	70.9968	1.17975	70.9968	1.17975	70.344	0.884809	0.652837	0.294936	70.344	0.454003	39.7667	0.848356	0.444062
HT05_J5	100	96.9605	93.3238	87.0517	66.6072	4.64985	64.5126	1.50934	64.5126	1.50934	63.3509	1.47666	63.3509	1.47666	63.3212	1.46181	63.3212	1.46181	62.2842	0.992364	1.03693	0.469442	62.2842	0.475384	35.6538	0.959681	0.469442
HTD01_B	100	96.0253	86.6117	84.9612	84.9612	16.2858	69.7915	0.757091	69.7915	0.757091	69.6078	0.745957	69.6078	0.745957	69.6022	0.743174	69.6022	0.743174	69.4909	0.698639	0.111337	0.0445348	69.4909	0.361845	33.4011	0.645754	0.336794
HTD01_J0	100	97.7723	94.9032	89.1935	67.9182	5.16488	63.8345	1.44446	63.8345	1.44446	63.7068	1.41892	63.7068	1.41892	63.6869	1.41041	63.6869	1.41041	62.4383	0.828651	1.24865	0.581758	62.4383	0.388785	34.0541	0.800272	0.383109
HTD01_J5	100	98.0848	95.0685	89.6044	67.8223	5.02625	61.969	1.19319	61.969	1.19319	61.8896	1.17271	61.8896	1.17271	61.8538	1.15478	61.8538	1.15478	60.6478	0.619639	1.20599	0.535143	60.6478	0.299578	30.7259	0.581232	0.291896
HTD02_B	100	95.9536	85.8693	84.0993	84.0993	18.4764	65.5164	0.817337	65.5164	0.817337	64.9783	0.805825	64.9783	0.805825	64.9639	0.802947	64.9639	0.802947	64.7135	0.713731	0.250381	0.0892163	64.7135	0.365499	34.5354	0.661928	0.342476
HTD02_J0	100	98.2561	95.7466	90.639	64.9976	5.00414	60.5906	1.33897	60.5906	1.33897	60.3955	1.31532	60.3955	1.31532	60.3896	1.31237	60.3896	1.31237	59.4349	0.892646	0.954717	0.419721	59.4349	0.422677	35.4694	0.869	0.407898
HTD02_J5	100	97.6267	94.2383	88.1895	68.1877	4.58984	63.8997	1.16892	63.8997	1.16892	63.7607	1.15116	63.7607	1.15116	63.7251	1.1334	63.7251	1.1334	62.7367	0.704309	0.9884	0.429096	62.7367	0.32848	35.5114	0.662879	0.313684
HTD03_B	100	96.1752	86.4759	84.8674	84.8674	14.8386	71.1426	0.667157	71.1426	0.667157	71.0663	0.655849	71.0663	0.655849	71.0663	0.655849	71.0663	0.655849	70.9532	0.610618	0.113077	0.045231	70.9532	0.347713	33.9232	0.559733	0.325098
HTD03_J0	100	97.8451	95.0762	89.2419	65.5006	5.0103	62.192	1.66873	62.192	1.66873	61.9695	1.644	61.9695	1.644	61.9448	1.63164	61.9448	1.63164	60.7499	1.08364	1.19489	0.548002	60.7499	0.535641	49.4438	1.07128	0.53152
HTD03_J5	100	98.3781	95.8047	90.6484	77.8551	3.28853	76.5333	0.948246	76.5333	0.948246	75.8596	0.929089	75.8596	0.929089	75.8533	0.925896	75.8533	0.925896	75.5404	0.782223	0.312889	0.143674	75.5404	0.392708	38.313	0.747103	0.379937
HTD04_B	100	96.1882	86.7508	85.0883	85.0883	16.5363	69.2331	0.724016	69.2331	0.724016	68.8824	0.70888	68.8824	0.70888	68.8824	0.70888	68.8824	0.70888	68.7639	0.658426	0.118567	0.0504541	68.7639	0.338042	30.2725	0.597881	0.320383
HTD04_J0	100	98.3929	95.9017	89.985	69.5518	4.49313	66.6852	1.25118	66.6852	1.25118	66.0846	1.21504	66.0846	1.21504	66.0624	1.20391	66.0624	1.20391	65.2839	0.836902	0.778513	0.367013	65.2839	0.394817	33.3648	0.795195	0.375355
HTD04_J5	100	98.0652	95.0954	88.9812	72.2874	4.03803	69.5974	1.06217	69.5974	1.06217	69.468	1.04411	69.468	1.04411	69.4349	1.02907	69.4349	1.02907	68.7609	0.713125	0.674009	0.315942	68.7609	0.373112	36.1076	0.686044	0.364085
HTD05_B	100	96.0069	86.6932	84.8686	84.8686	13.3476	72.7314	0.573351	72.7314	0.573351	72.7009	0.563158	72.7009	0.563158	72.6907	0.558061	72.6907	0.558061	72.6244	0.530031	0.0662539	0.0280305	72.6244	0.295594	30.5787	0.499452	0.285401
HTD05_J0	100	97.9046	94.9598	88.9183	63.7638	5.32769	60.2175	1.72192	60.2175	1.72192	58.5484	1.69548	58.5484	1.69548	58.5418	1.69217	58.5418	1.69217	57.1802	1.0543	1.36167	0.637869	57.1802	0.485838	39.6602	1.03447	0.475923
HTD05_J5	100	98.3568	95.6384	89.9389	75.142	3.76427	73.0183	0.955668	73.0183	0.955668	72.6759	0.93974	72.6759	0.93974	72.6626	0.934431	72.6626	0.934431	72.206	0.72206	0.456597	0.212371	72.206	0.355721	31.8556	0.666313	0.339793
T01_B	100	98.1707	95.84	89.4079	71.3028	4.56113	67.6857	1.45271	67.6857	1.45271	67.3091	1.42581	67.3091	1.42581	67.2993	1.42092	67.2993	1.42092	66.1987	0.929345	1.10054	0.491575	66.1987	0.435325	29.3477	0.858422	0.410868
T01_J0	100	98.5228	96.4453	90.9255	78.7125	3.53768	78.269	1.37823	78.269	1.37823	77.9654	1.36117	77.9654	1.36117	77.9654	1.36117	77.9654	1.36117	77.6209	1.20766	0.344557	0.153516	77.6209	0.579947	40.9375	1.13601	0.559479
T01_J5	100	97.9794	95.2515	89.6663	58.5672	5.53468	54.5638	2.08064	54.5638	2.08064	54.2355	2.05222	54.2355	2.05222	54.2165	2.04275	54.2165	2.04275	52.4737	1.26291	1.74281	0.779844	52.4737	0.577779	37.8872	1.24712	0.577779
T02_B	100	98.0018	94.7184	86.2522	76.5638	3.10365	75.2606	0.964649	75.2606	0.964649	74.985	0.937687	74.985	0.937687	74.9611	0.925704	74.9611	0.922708	74.5117	0.721989	0.449371	0.200719	74.5117	0.37148	35.9497	0.671061	0.353505
T02_J0	100	98.1195	95.6096	90.7118	62.233	5.31355	59.0212	2.05981	59.0212	2.05981	58.3422	2.03311	58.3422	2.03311	58.3346	2.0293	58.3346	2.0293	56.9538	1.39991	1.38084	0.629387	56.9538	0.610314	45.7736	1.38465	0.6065
T02_J5	100	98.0235	95.0639	89.4422	62.2366	5.41435	58.7185	2.08013	58.7185	2.08013	58.1801	2.04334	58.1801	2.04334	58.1533	2.02996	58.1533	2.02996	56.421	1.26747	1.73233	0.762491	56.421	0.531737	40.1311	1.24072	0.521704
T03_B	100	97.391	93.5375	85.2216	66.2808	4.39633	63.0001	1.37648	63.0001	1.37648	62.2833	1.33749	62.2833	1.33749	62.2713	1.33149	62.2713	1.33149	61.2127	0.881665	1.0586	0.449829	61.2127	0.44683	35.9863	0.866671	0.437834
T03_J0	100	98.2106	95.6692	90.3368	77.1759	3.64031	75.487	1.18642	75.487	1.18642	75.0916	1.16697	75.0916	1.16697	75.0851	1.16373	75.0851	1.16373	74.6442	0.97572	0.440857	0.188013	74.6442	0.476515	38.8992	0.891439	0.440857
T03_J5	100	98.4146	95.9213	90.5927	72.1663	4.35498	68.6632	1.60516	68.6632	1.60516	67.9133	1.55911	67.9133	1.55911	67.8968	1.55253	67.8968	1.55253	66.7752	1.02625	1.12164	0.526281	66.7752	0.513124	39.4711	0.960463	0.48681
T04_B	100	97.2561	94.9046	88.6957	65.1458	5.08218	61.4528	1.97773	61.4528	1.97773	61.3812	1.95917	61.3812	1.95917	61.36	1.95122	61.36	1.95122	59.7216	1.23807	1.63839	0.71315	59.7216	0.577943	31.8134	1.1877	0.559385
T04_J0	100	98.8377	97.041	91.8924	77.5313	3.81026	75.5136	1.38741	75.5136	1.38741	75.3336	1.37104	75.3336	1.37104	75.3172	1.36286	75.3172	1.36286	74.7974	1.1173	0.519768	0.245559	74.7974	0.58525	49.1119	1.06409	0.577065
T04_J5	100	98.2229	95.8855	90.3262	66.744	5.15109	62.1573	2.05323	62.1573	2.05323	61.9051	2.00921	61.9051	2.00921	61.8251	1.97318	61.8251	1.97318	60.3602	1.30478	1.46488	0.668401	60.3602	0.640384	48.0288	1.29278	0.636382
T05_B	100	98.2518	96.1129	89.8432	74.4266	4.04445	71.3032	1.20268	71.3032	1.20268	71.2905	1.1976	71.2905	1.1976	71.2626	1.18492	71.2626	1.18492	70.443	0.809398	0.819547	0.37552	70.443	0.418654	30.4476	0.730742	0.372983
T05_J0	100	98.4779	96.1685	91.0576	76.5976	3.93649	74.9213	1.44994	74.9213	1.44994	74.2586	1.4073	74.2586	1.4073	74.2521	1.40402	74.2521	1.40402	73.7108	1.16455	0.541268	0.23947	73.7108	0.528146	39.3649	1.09566	0.511744
T05_J5	100	98.4153	95.8698	90.4355	66.2683	5.14048	62.6498	1.78613	62.6498	1.78613	62.1975	1.76632	62.1975	1.76632	62.1777	1.75641	62.1777	1.75641	60.9792	1.19845	1.19845	0.557958	60.9792	0.541451	39.6183	1.16874	0.531546
T06_B	100	96.2161	85.557	84.2726	84.2726	24.403	59.7355	1.22406	59.7355	1.22406	59.2508	1.20843	59.2508	1.20843	59.2508	1.20843	59.2508	1.20843	58.9024	1.0677	0.348455	0.140722	58.9024	0.498113	26.8043	0.980589	0.457906
T06_J0	100	98.2264	95.8896	90.2575	67.5331	4.85552	61.8834	1.88204	61.8834	1.88204	61.6246	1.81907	61.6246	1.81907	61.5756	1.79458	61.5756	1.79458	60.3092	1.20339	1.26635	0.591198	60.3092	0.622682	41.9786	1.1684	0.605191
T06_J5	100	98.3977	96.0641	90.4656	71.1819	4.38077	68.9463	1.82469	68.9463	1.82469	67.9661	1.78322	67.9661	1.78322	67.951	1.77568	67.951	1.77568	67.3063	1.48916	0.644675	0.286522	67.3063	0.697455	45.2403	1.44015	0.682375
T07_B	100	96.1334	85.765	84.4802	84.4802	28.3483	56.2828	1.2994	56.2828	1.2994	56.1223	1.2702	56.1223	1.2702	56.1223	1.2702	56.1223	1.2702	55.8935	1.168	0.228733	0.1022	55.8935	0.564532	29.1999	1.10473	0.542632
T07_J0	100	98.2921	95.9408	90.3761	63.4277	5.19997	58.1548	2.06274	58.1548	2.06274	57.9094	2.00637	57.9094	2.00637	57.8762	1.98979	57.8762	1.98979	56.228	1.25025	1.64821	0.739537	56.228	0.596936	39.7957	1.2204	0.586987
T07_J5	100	98.1194	95.6448	90.3317	61.3781	5.07998	57.6264	1.97963	57.6264	1.97963	57.406	1.95409	57.406	1.95409	57.355	1.93173	57.355	1.93173	55.9788	1.3155	1.37616	0.616239	55.9788	0.613046	38.3154	1.28357	0.60666
T08_B	100	96.234	86.6592	84.8239	84.8239	13.8179	72.3418	0.768907	72.3418	0.768907	71.9882	0.740845	71.9882	0.740845	71.9882	0.740845	71.9882	0.740845	71.8619	0.687526	0.12628	0.0533184	71.8619	0.398485	33.6748	0.614564	0.370422
T08_J0	100	98.2086	95.5036	89.3985	70.9484	4.5204	67.3686	1.54275	67.3686	1.54275	67.0361	1.51279	67.0361	1.51279	67.0002	1.49482	67.0002	1.49482	65.8289	0.970583	1.17129	0.524235	65.8289	0.488287	35.9475	0.922653	0.458331
T08_J5	100	97.9672	95.5011	90.301	71.7578	4.2901	69.3153	1.67822	69.3153	1.67822	68.8741	1.64671	68.8741	1.64671	68.8583	1.63883	68.8583	1.63883	68.2044	1.367	0.653955	0.271825	68.2044	0.653955	47.2739	1.34731	0.650016
T09_B	100	96.1726	85.2439	83.7129	83.7129	17.8846	66.5627	0.892356	66.5627	0.892356	66.1134	0.873635	66.1134	0.873635	66.1134	0.873635	66.1134	0.873635	65.5996	0.715549	0.513781	0.158086	65.5996	0.345294	24.961	0.651066	0.320333
T09_J0	100	98.6779	96.552	90.7652	68.0558	4.95901	63.7076	1.90082	63.7076	1.90082	63.5509	1.86867	63.5509	1.86867	63.4343	1.81241	63.4343	1.81241	62.0158	1.1413	1.41858	0.671114	62.0158	0.610834	48.2238	1.13326	0.610834
T09_J5	100	98.469	96.0845	90.6681	67.7225	4.93951	65.5389	2.09327	65.5389	2.09327	65.0218	2.01797	65.0218	2.01797	65.0018	2.00793	65.0018	2.00793	64.1333	1.61638	0.86843	0.391547	64.1333	0.87345	60.2379	1.61638	0.87345
T10_B	100	96.6722	87.3009	85.378	85.378	9.4401	77.5331	0.556918	77.5331	0.556918	77.2764	0.545459	77.2764	0.545459	77.2764	0.545459	77.2764	0.545459	77.1687	0.499622	0.107717	0.0458369	77.1687	0.277313	27.5021	0.433158	0.258978
T10_J0	100	98.1047	95.4486	89.9179	66.4385	4.92536	62.2801	1.78441	62.2801	1.78441	61.9949	1.75589	61.9949	1.75589	61.96	1.74004	61.96	1.74004	60.5274	1.07445	1.4326	0.665589	60.5274	0.507115	38.0337	1.03008	0.491268
T10_J5	100	98.3321	95.8318	90.0249	68.6271	4.70253	64.0963	1.73268	64.0963	1.73268	63.6007	1.69058	63.6007	1.69058	63.5651	1.67439	63.5651	1.67439	62.5061	1.18859	1.05904	0.485798	62.5061	0.566765	38.8639	1.13353	0.550572
TD01_B	100	98.1103	96.0285	89.526	76.2206	4.03656	74.0613	1.44052	74.0613	1.44052	73.9932	1.41884	73.9932	1.41884	73.956	1.40025	73.956	1.40025	73.0979	1.01301	0.858116	0.387237	73.0979	0.511152	37.1747	0.935564	0.498761
TD01_J0	100	98.6369	96.5939	91.257	79.3426	3.55328	78.7504	1.38767	78.7504	1.38767	78.3719	1.34212	78.3719	1.34212	78.3579	1.33511	78.3579	1.33511	77.997	1.17391	0.360935	0.161194	77.997	0.581701	42.0507	1.12135	0.56418
TD01_J5	100	98.5438	96.3076	90.7707	73.0853	4.27487	70.1141	1.26894	70.1141	1.26894	70.0759	1.25507	70.0759	1.25507	70.0378	1.23774	70.0378	1.23774	69.282	0.887564	0.755816	0.350172	69.282	0.45765	41.6045	0.845959	0.436848
TD02_B	100	96.8241	93.8621	86.5613	69.1421	4.435	66.8565	1.64942	66.8565	1.64942	65.8273	1.62002	65.8273	1.62002	65.8005	1.60665	65.8005	1.60665	64.667	1.10407	1.13348	0.50258	64.667	0.558719	32.0796	1.05863	0.540006
TD02_J0	100	98.0267	95.4701	90.4361	72.3525	4.23463	70.6708	1.50517	70.6708	1.50517	70.4764	1.46196	70.4764	1.46196	70.4584	1.45475	70.4584	1.45475	69.9255	1.20629	0.53293	0.248461	69.9255	0.619351	43.2105	1.16668	0.604948
TD02_J5	100	98.0752	95.5758	90.0189	66.2398	4.929	62.4764	1.67036	62.4764	1.67036	61.3478	1.62932	61.3478	1.62932	61.2575	1.59238	61.2575	1.59238	59.9729	1.0096	1.28458	0.582779	59.9729	0.53353	49.249	1.0055	0.53353
TD03_B	100	97.3816	95.0455	88.5669	70.9499	4.36988	68.9286	1.664	68.9286	1.664	68.6088	1.63152	68.6088	1.63152	68.5714	1.61403	68.5714	1.61403	67.577	1.19178	0.994403	0.422247	67.577	0.577154	29.982	1.08435	0.534679
TD03_J0	100	97.7938	95.2682	90.4311	75.8409	3.72834	75.1306	1.60484	75.1306	1.60484	74.9239	1.57477	74.9239	1.57477	74.9164	1.57102	74.9164	1.57102	74.4879	1.37182	0.428459	0.199196	74.4879	0.687789	45.1009	1.31168	0.665238
TD03_J5	100	98.4149	95.924	90.2694	69.0985	4.67001	65.2391	1.38164	65.2391	1.38164	64.8485	1.35539	64.8485	1.35539	64.8026	1.33241	64.8026	1.33241	63.9231	0.915625	0.879525	0.41679	63.9231	0.459453	39.3817	0.895934	0.459453
TD04_B	100	97.2903	94.131	87.0218	65.0214	4.62268	62.2961	1.81683	62.2961	1.81683	62.0357	1.77342	62.0357	1.77342	62.0357	1.77342	62.0357	1.77342	60.8483	1.26496	1.18745	0.508464	60.8483	0.626279	37.2047	1.23396	0.610777
TD04_J0	100	98.3839	95.9035	90.2164	70.7837	4.36156	68.8081	1.76496	68.8081	1.76496	68.5684	1.72501	68.5684	1.72501	68.5394	1.71049	68.5394	1.71049	67.6678	1.31464	0.871586	0.395845	67.6678	0.660953	43.5793	1.25291	0.642795
TD04_J5	100	98.4202	95.766	90.2306	65.5711	5.21458	60.4715	1.63731	60.4715	1.63731	60.2536	1.62218	60.2536	1.62218	60.2082	1.60099	60.2082	1.60099	58.7343	0.917015	1.47388	0.683978	58.7343	0.453968	36.3174	0.883724	0.429756
TD05_B	100	97.6389	94.8735	87.265	70.9677	4.00201	68.8871	1.6675	68.8871	1.6675	68.645	1.63504	68.645	1.63504	68.6332	1.62914	68.6332	1.62914	67.6121	1.24251	1.02116	0.386625	67.6121	0.610926	35.416	1.18939	0.596169
TD05_J0	100	97.9842	95.5583	90.3041	65.8941	4.8789	63.0891	2.00418	63.0891	2.00418	62.7138	1.94614	62.7138	1.94614	62.6906	1.93454	62.6906	1.93454	61.5956	1.41995	1.09495	0.514586	61.5956	0.688695	46.4288	1.41221	0.688695
TD05_J5	100	98.0402	95.1315	89.7916	66.2429	5.07318	62.1124	1.5939	62.1124	1.5939	61.3247	1.55048	61.3247	1.55048	61.2565	1.51947	61.2565	1.51947	60.0688	0.973704	1.18767	0.54577	60.0688	0.502357	37.2116	0.927189	0.48065
TD06_B	100	96.0948	86.643	84.8028	84.8028	13.6576	73.1971	0.859973	73.1971	0.859973	72.3162	0.84429	72.3162	0.84429	72.3162	0.84429	72.3162	0.84429	72.2038	0.79724	0.112398	0.0470502	72.2038	0.446977	31.3668	0.700525	0.41561
TD06_J0	100	98.6554	96.5691	91.1751	69.1412	4.79437	64.2932	1.64441	64.2932	1.64441	62.9391	1.5876	62.9391	1.5876	62.8918	1.56866	62.8918	1.56866	61.6987	1.01316	1.19307	0.555503	61.6987	0.511315	37.8752	0.965818	0.492378
TD06_J5	100	98.1571	95.609	89.98	71.895	4.2508	70.2163	1.42228	70.2163	1.42228	66.0176	1.39022	66.0176	1.39022	65.9856	1.3742	65.9856	1.3742	65.4127	1.10577	0.572917	0.268429	65.4127	0.592949	48.0769	1.10176	0.588942
TD07_B	100	95.8772	86.8405	84.9563	84.9563	18.0359	67.6242	0.943349	67.6242	0.943349	67.4644	0.928375	67.4644	0.928375	67.4644	0.928375	67.4644	0.928375	67.2623	0.853506	0.202146	0.074869	67.2623	0.476666	29.9476	0.786124	0.449214
TD07_J0	100	98.1317	95.6727	90.2315	67.2434	4.80883	64.2901	1.69818	64.2901	1.69818	63.571	1.65645	63.571	1.65645	63.5389	1.6404	63.5389	1.6404	62.4635	1.14282	1.07541	0.497576	62.4635	0.539309	38.522	1.09467	0.516837
TD07_J5	100	98.252	95.5492	89.6662	70.2907	4.46159	68.5212	1.42139	68.5212	1.42139	65.1184	1.38909	65.1184	1.38909	65.0754	1.36755	65.0754	1.36755	64.5154	1.10194	0.559943	0.265614	64.5154	0.5743	43.0725	1.05528	0.563532
TD08_B	100	94.7642	80.2887	76.4774	76.4774	12.281	66.4533	0.822907	66.4533	0.822907	66.4437	0.818094	66.4437	0.818094	66.4437	0.818094	66.4437	0.818094	66.3426	0.769971	0.101059	0.0481232	66.3426	0.47642	57.7478	0.769971	0.47642
TD08_J0	100	98.1485	95.5706	89.8421	66.8872	4.81127	62.9556	1.84472	62.9556	1.84472	61.9634	1.77311	61.9634	1.77311	61.9191	1.75265	61.9191	1.75265	60.7461	1.21049	1.17298	0.542163	60.7461	0.59331	40.9179	1.18321	0.5899
TD08_J5	100	98.2359	95.7089	90.2959	68.8853	4.68809	65.5574	1.43957	65.5574	1.43957	61.5217	1.39124	61.5217	1.39124	61.4769	1.37053	61.4769	1.37053	60.5171	0.928643	0.959713	0.441882	60.5171	0.476404	41.4265	0.90793	0.466048
TD09_B	100	96.0277	85.9211	84.7333	84.7333	24.7599	60.3639	1.26132	60.3639	1.26132	59.8263	1.23604	59.8263	1.23604	59.8263	1.23604	59.8263	1.23604	59.5529	1.12347	0.2734	0.112576	59.5529	0.539907	27.5697	1.05224	0.512337
TD09_J0	100	98.198	95.6436	90.0047	66.6894	5.04066	62.9062	2.02056	62.9062	2.02056	61.7884	1.94533	61.7884	1.94533	61.7598	1.931	61.7598	1.931	60.3303	1.28972	1.42944	0.641278	60.3303	0.634113	42.9907	1.25748	0.623365
TD09_J5	100	98.631	96.2259	90.8451	69.769	4.32551	67.367	1.27705	67.367	1.27705	63.4661	1.22635	63.4661	1.22635	63.4154	1.201	63.4154	1.201	62.7563	0.884114	0.659125	0.316887	62.7563	0.462655	38.0264	0.842919	0.446811
TD10_B	100	96.1455	86.6635	85.1367	85.1367	22.7735	62.6951	1.16062	62.6951	1.16062	62.2197	1.13493	62.2197	1.13493	62.2197	1.13493	62.2197	1.13493	61.7379	0.959335	0.481809	0.175593	61.7379	0.479668	25.6965	0.88867	0.458254
TD10_J0	100	98.2126	95.5256	89.6326	71.1921	4.72335	66.3488	1.46649	66.3488	1.46649	65.722	1.40951	65.722	1.40951	65.704	1.40051	65.704	1.40051	64.7503	0.968661	0.953666	0.431849	64.7503	0.461838	35.9874	0.899685	0.434848
TD10_J5	100	98.6037	96.279	90.6546	74.7527	3.93886	73.3171	1.08203	73.3171	1.08203	72.3815	1.0606	72.3815	1.0606	72.3744	1.05703	72.3744	1.05703	71.9637	0.867764	0.41067	0.189265	71.9637	0.474949	42.8526	0.849909	0.460665
mean	100	97.7547	93.7036	88.8154	73.7646	7.0437	67.5728	1.25941	67.5728	1.25941	67.0453	1.23521	67.0453	1.23521	67.02	1.22337	67.02	1.22335	66.2462	0.875893	0.773798	0.347455	66.2462	0.436362	38.2556	0.83757	0.422061
stdev	0	0.87354	3.90023	2.61245	7.05168	5.59094	5.71269	0.416434	5.71269	0.416434	5.80895	0.404824	5.80895	0.404824	5.81643	0.400384	5.81643	0.400399	6.123	0.259355	0.455056	0.207557	6.123	0.119718	6.83805	0.259797	0.120649
min	100	94.7642	80.2887	76.4774	58.5672	2.69777	54.5638	0.482066	54.5638	0.482066	54.2355	0.474906	54.2355	0.474906	54.2165	0.474906	54.2165	0.474906	52.4737	0.441198	0.031024	0.0143188	52.4737	0.233576	23.8053	0.415245	0.224417
median	100	98.0848	95.5475	89.8432	72.7443	4.67001	67.367	1.2073	67.367	1.2073	66.4437	1.19403	66.4437	1.19403	66.4423	1.17975	66.4423	1.17975	65.6667	0.790276	0.768759	0.351448	65.6667	0.404979	38.522	0.747103	0.386548
max	100	98.8377	97.041	92.437	86.4475	28.3483	83.9699	2.09327	83.9699	2.09327	83.8805	2.05222	83.8805	2.05222	83.8805	2.04275	83.8805	2.04275	83.7053	1.61638	1.74281	0.779844	83.7053	0.87345	60.2379	1.61638	0.87345

## Sheet: Summary
	Step	Total	Uniques	Lost
	0	4763346
cutadapt	1	4651527		111819		bad quality/size	111819
merge	2	4441637		209890		no merge/size	209890
filter	3	4217247		224390		bad quality	224390
uniques	4	3544932	368770	672315		singletons	672315
unoise	5	3213545	58449	331387		chimeras/singletons	331387
mothur	6	3213545	58449	0		homopolymers	24224
screen	7	3189321	57338	24224		bad align	1116
unique	8	3189321	16267	0		rare	35486
screen align	10	3188205	15785	1116		not bacteria	0
unique	12	3188205	15740	0		good	3152719
splitabund	13	3152719	1687	35486			4763346
remove lineage	x	3152719	1687	0
OTU	14	3152719	426	0
subsample	15	1764000	426	1388719
	Step	Total	Uniques %Total	Uniques %Uniques
	0	100
cutadapt	1	97.6525
merge	2	93.2462
filter	3	88.5354
uniques	4	74.421	10.4027	100
unoise	5	67.464	1.81883	15.8497
mothur	6	67.464	1.81883	15.8497
screen	7	66.9555	1.79781	15.5484
unique	8	66.9555	0.510046	4.41115
screen align	10	66.932	0.495106	4.28045
unique	12	66.932	0.493695	4.26824
splitabund	13	66.1871	0.0535094	0.457467
remove lineage	x	66.1871	0.0535094	0.457467
OTU	14	66.1871	0.0135121	0.115519
subsample	15	37.0328	0.0241497	0.115519
ID	0	1	2	3	4	5	6	7	8	10	12	13a	14	15
sum	4763346	4651527	4441637	4217247	3544932	3213545	3213545	3189321	3189321	3188205	3188205	3152719	3152719	1764000
mean	32403.7	31643	30215.2	28688.8	24115.2	21860.9	21860.9	21696.1	21696.1	21688.5	21688.5	21447.1	21447.1	12000
stdev	6004.86	5658.77	4761.96	4792.35	6232.83	4249.51	4249.51	4269.76	4269.76	4273	4273	4330.31	4330.31	0
mean+sd	38408.6	37301.8	34977.2	33481.1	30348	26110.4	26110.4	25965.8	25965.8	25961.5	25961.5	25777.4	25777.4	12000
mean-sd	26398.9	25984.3	25453.3	23896.4	17882.4	17611.3	17611.3	17426.3	17426.3	17415.5	17415.5	17116.8	17116.8	12000
min	19921	19616	16684	15892	13491	13056	13056	12953	12953	12949	12949	12776	12776	12000
median	31151	30569	29817	28108	22017	20875	20875	20676	20676	20659	20659	20427	20427	12000
max	50409	48418	43464	42726	42726	33830	33830	33718	33718	33718	33718	33671	33671	12000
mean	100	97.7547	93.7036	88.8154	73.7646	67.5728	67.5728	67.0453	67.0453	67.02	67.02	66.2462	66.2462	38.2556
stdev	0	0.87354	3.90023	2.61245	7.05168	5.71269	5.71269	5.80895	5.80895	5.81643	5.81643	6.123	6.123	6.83805
mean+sd	100	98.6282	97.6039	91.4278	80.8163	73.2854	73.2854	72.8543	72.8543	72.8364	72.8364	72.3692	72.3692	45.0937
mean-sd	100	96.8811	89.8034	86.2029	66.7129	61.8601	61.8601	61.2364	61.2364	61.2035	61.2035	60.1232	60.1232	31.4176
min	100	94.7642	80.2887	76.4774	58.5672	54.5638	54.5638	54.2355	54.2355	54.2165	54.2165	52.4737	52.4737	23.8053
median	100	98.0848	95.5475	89.8432	72.7443	67.367	67.367	66.4437	66.4437	66.4423	66.4423	65.6667	65.6667	38.522
max	100	98.8377	97.041	92.437	86.4475	83.9699	83.9699	83.8805	83.8805	83.8805	83.8805	83.7053	83.7053	60.2379
ID	4u	5u	6u	7u	8u	10u	12u	13au	15u	14OTU	15OTU
sum	368770	58449	58449	57338	16267	15785	15740	1687	1687	426	426
mean	2508.64	397.612	397.612	390.054	390.054	386.51	386.503	278.49	265.306	138.592	133.633
stdev	2552.51	122.193	122.193	119.048	119.048	118.247	118.252	79.4223	76.1536	35.6393	34.3102
mean+sd	5061.15	519.805	519.805	509.102	509.102	504.758	504.755	357.912	341.46	174.231	167.943
mean-sd	-43.87	275.419	275.419	271.007	271.007	268.263	268.252	199.067	189.152	102.953	99.3224
min	700	170	170	167	167	167	167	119	116	63	62
median	1456	395	395	384	384	381	381	268	253	134	129
max	11650	746	746	739	739	736	736	489	458	235	223
mean	7.0437	1.25941	1.25941	1.23521	1.23521	1.22337	1.22335	0.875893	0.83757	0.436362	0.422061
stdev	5.59094	0.416434	0.416434	0.404824	0.404824	0.400384	0.400399	0.259355	0.259797	0.119718	0.120649
mean+sd	12.6346	1.67584	1.67584	1.64003	1.64003	1.62375	1.62375	1.13525	1.09737	0.556081	0.54271
mean-sd	1.45276	0.842974	0.842974	0.830387	0.830387	0.822984	0.822948	0.616538	0.577773	0.316644	0.301411
min	2.69777	0.482066	0.482066	0.474906	0.474906	0.474906	0.474906	0.441198	0.415245	0.233576	0.224417
median	4.67001	1.2073	1.2073	1.19403	1.19403	1.17975	1.17975	0.790276	0.747103	0.404979	0.386548
max	28.3483	2.09327	2.09327	2.05222	2.05222	2.04275	2.04275	1.61638	1.61638	0.87345	0.87345
