# Supplementary material for: Long-Term Overconsumption of Fat and Sugar Causes a Partially Reversible Pre-inflammatory Bowel Disease State
Source: Front Nutr. 2021 Nov 18;8:758518. doi: 10.3389/fnut.2021.758518 (PMC8637418; doi:10.3389/fnut.2021.758518)
Supplement: Supplementary file 1 [file Data_Sheet_1.ZIP › 4.File_S4_Formatting_scripts/File_S4_1_mothur_format_taxonomy_files.R]

NameTax="All_15.OTU.taxonomy"

#### Taxonomy #####

# FOR OTUs
Tax=read.table(NameTax, header=T, stringsAsFactors=F, row.names=1)

#FOR Sequences
# Tax=read.table(NameTax, header=F, stringsAsFactors=F, row.names=1)
# colnames(Tax)="Taxonomy"

Tax$Taxonomy=gsub("-", "_", gsub("\\/", "_", Tax$Taxonomy))

Tax$A_phyla=sapply(strsplit(Tax$Taxonomy, ";"), "[[", 2)
Tax$B_classes=sapply(strsplit(Tax$Taxonomy, ";"), "[[", 3)
Tax$C_orders=sapply(strsplit(Tax$Taxonomy, ";"), "[[", 4)
Tax$D_families=sapply(strsplit(Tax$Taxonomy, ";"), "[[", 5)
Tax$E_genera=sapply(strsplit(Tax$Taxonomy, ";"), "[[", 6)

Tax[grep("unclassified",Tax$A_phyla),"A_phyla"]="unclassified"
Tax[grep("unclassified",Tax$B_classes),"B_classes"]="unclassified"
Tax[grep("unclassified",Tax$C_orders),"C_orders"]="unclassified"
Tax[grep("unclassified",Tax$D_families),"D_families"]="unclassified"
Tax[grep("unclassified",Tax$E_genera),"E_genera"]="unclassified"
Tax$Taxonomy=paste(Tax$A_phyla,Tax$B_classes,Tax$C_orders,Tax$D_families,Tax$E_genera, sep="; ")

write.table(Tax, paste(NameTax,".txt",sep=""), quote=F, col.names=T, row.names=T, append=F, sep="\t")

#### Taxonomy Summary #####

Tax=read.table(paste(NameTax,".summary",sep=""), stringsAsFactors=F, header=T, fill=T, dec=",")
Tax=Tax[-c(1,2),-c(4,5)] # remove c(root, bacteria) and c(daughterlevels, total)
Tax$rankID=gsub("^.", "", gsub("^1", "", gsub("^.", "", gsub("^0", "", Tax$rankID))))
Tax$taxon=gsub("-", "_", gsub("\\/", "_", Tax$taxon))
rownames(Tax)=Tax$rankID

L=colnames(Tax)[-c(1:3)]


# A_Phyla

Taxonomy=Tax[which(Tax$taxlevel==2),]

Taxonomy$taxon[grep("unclassified",Taxonomy$taxon)]="z.uncl.A"
Taxonomy=Taxonomy[order(Taxonomy$taxon),]
rownames(Taxonomy)=Taxonomy$taxon

A_phyla=Taxonomy[,L]
A_phyla=as.data.frame(t(A_phyla))

A_phyla.levels=Taxonomy[,c("rankID","taxon")]

length(which((rownames(A_phyla.levels)==colnames(A_phyla))==T))==length(rownames(A_phyla.levels))

write.table(A_phyla, paste(NameTax,"_A_phyla.txt",sep=""), quote=F, sep="\t")
write.table(A_phyla.levels, paste(NameTax,"_A_phyla_levels.txt",sep=""), quote=F, sep="\t")


# B_classes

Taxonomy=Tax[which(Tax$taxlevel==3),]

Taxonomy$rankID_A=sapply(strsplit(Taxonomy$rankID, "\\."), "[[", 1)
Taxonomy=Taxonomy[,c(1:3,length(colnames(Taxonomy)),4:(length(colnames(Taxonomy))-1))]
for (i in rownames(Taxonomy)){
  Taxonomy[i,"taxon_A"]=A_phyla.levels[which(A_phyla.levels$rankID==Taxonomy[i,"rankID_A"]),"taxon"]
}
for (i in grep("unclassified",Taxonomy$taxon)){
  if (i %in% grep("z.uncl.",Taxonomy$taxon_A)){
    Taxonomy$taxon[i]=Taxonomy$taxon_A[i]
  }else{
    Taxonomy$taxon[i]=paste("z.uncl.B",Taxonomy$taxon_A[i],sep="_")
  }
}
Taxonomy=Taxonomy[order(Taxonomy$taxon),]
rownames(Taxonomy)=Taxonomy$taxon

B_classes=Taxonomy[,L]
B_classes=as.data.frame(t(B_classes))

B_classes.levels=Taxonomy[,c("rankID","taxon","taxon_A")]

length(which((rownames(B_classes.levels)==colnames(B_classes))==T))==length(rownames(B_classes.levels))

write.table(B_classes, paste(NameTax,"_B_classes.txt",sep=""), quote=F, sep="\t")
write.table(B_classes.levels, paste(NameTax,"_B_classes_levels.txt",sep=""), quote=F, sep="\t")


# C_orders

Taxonomy=Tax[which(Tax$taxlevel==4),]

Taxonomy$rankID_A=sapply(strsplit(Taxonomy$rankID, "\\."), "[[", 1)
Taxonomy$rankID_B=sapply(strsplit(Taxonomy$rankID, "\\."), "[[", 2)

Taxonomy=Taxonomy[,c(1:3,(length(colnames(Taxonomy))-1):length(colnames(Taxonomy)),4:(length(colnames(Taxonomy))-2))]
Taxonomy$rankID_B=paste(Taxonomy$rankID_A,Taxonomy$rankID_B,sep=".")

for (i in rownames(Taxonomy)){
  Taxonomy[i,"taxon_A"]=B_classes.levels[which(B_classes.levels$rankID==Taxonomy[i,"rankID_B"]),"taxon_A"]
  Taxonomy[i,"taxon_B"]=B_classes.levels[which(B_classes.levels$rankID==Taxonomy[i,"rankID_B"]),"taxon"]
}
for (i in grep("unclassified",Taxonomy$taxon)){
  if (i %in% grep("z.uncl.",Taxonomy$taxon_B)){
    Taxonomy$taxon[i]=Taxonomy$taxon_B[i]
  }else{
    Taxonomy$taxon[i]=paste("z.uncl.C",Taxonomy$taxon_B[i],sep="_")
  }
}
Taxonomy=Taxonomy[order(Taxonomy$taxon),]
rownames(Taxonomy)=Taxonomy$taxon

C_orders=Taxonomy[,L]
C_orders=as.data.frame(t(C_orders))

C_orders.levels=Taxonomy[,c("rankID","taxon","taxon_A","taxon_B")]

length(which((rownames(C_orders.levels)==colnames(C_orders))==T))==length(rownames(C_orders.levels))

write.table(C_orders, paste(NameTax,"_C_orders.txt",sep=""), quote=F, sep="\t")
write.table(C_orders.levels, paste(NameTax,"_C_orders_levels.txt",sep=""), quote=F, sep="\t")


# D_families

Taxonomy=Tax[which(Tax$taxlevel==5),]

Taxonomy$rankID_A=sapply(strsplit(Taxonomy$rankID, "\\."), "[[", 1)
Taxonomy$rankID_B=sapply(strsplit(Taxonomy$rankID, "\\."), "[[", 2)
Taxonomy$rankID_C=sapply(strsplit(Taxonomy$rankID, "\\."), "[[", 3)

Taxonomy=Taxonomy[,c(1:3,(length(colnames(Taxonomy))-2):length(colnames(Taxonomy)),4:(length(colnames(Taxonomy))-3))]
Taxonomy$rankID_C=paste(Taxonomy$rankID_A,Taxonomy$rankID_B,Taxonomy$rankID_C,sep=".")

for (i in rownames(Taxonomy)){
  Taxonomy[i,"taxon_A"]=C_orders.levels[which(C_orders.levels$rankID==Taxonomy[i,"rankID_C"]),"taxon_A"]
  Taxonomy[i,"taxon_B"]=C_orders.levels[which(C_orders.levels$rankID==Taxonomy[i,"rankID_C"]),"taxon_B"]
  Taxonomy[i,"taxon_C"]=C_orders.levels[which(C_orders.levels$rankID==Taxonomy[i,"rankID_C"]),"taxon"]
}
for (i in grep("unclassified",Taxonomy$taxon)){
  if (i %in% grep("z.uncl.",Taxonomy$taxon_C)){
    Taxonomy$taxon[i]=Taxonomy$taxon_C[i]
  }else{
    Taxonomy$taxon[i]=paste("z.uncl.D",Taxonomy$taxon_C[i],sep="_")
  }
}
Taxonomy=Taxonomy[order(Taxonomy$taxon),]
rownames(Taxonomy)=Taxonomy$taxon

D_families=Taxonomy[,L]
D_families=as.data.frame(t(D_families))

D_families.levels=Taxonomy[,c("rankID","taxon","taxon_A","taxon_B","taxon_C")]

length(which((rownames(D_families.levels)==colnames(D_families))==T))==length(rownames(D_families.levels))

write.table(D_families, paste(NameTax,"_D_families.txt",sep=""), quote=F, sep="\t")
write.table(D_families.levels, paste(NameTax,"_D_families_levels.txt",sep=""), quote=F, sep="\t")


# E_genera

Taxonomy=Tax[which(Tax$taxlevel==6),]

Taxonomy$rankID_A=sapply(strsplit(Taxonomy$rankID, "\\."), "[[", 1)
Taxonomy$rankID_B=sapply(strsplit(Taxonomy$rankID, "\\."), "[[", 2)
Taxonomy$rankID_C=sapply(strsplit(Taxonomy$rankID, "\\."), "[[", 3)
Taxonomy$rankID_D=sapply(strsplit(Taxonomy$rankID, "\\."), "[[", 4)

Taxonomy=Taxonomy[,c(1:3,(length(colnames(Taxonomy))-3):length(colnames(Taxonomy)),4:(length(colnames(Taxonomy))-4))]
Taxonomy$rankID_D=paste(Taxonomy$rankID_A,Taxonomy$rankID_B,Taxonomy$rankID_C,Taxonomy$rankID_D,sep=".")

for (i in rownames(Taxonomy)){
  Taxonomy[i,"taxon_A"]=D_families.levels[which(D_families.levels$rankID==Taxonomy[i,"rankID_D"]),"taxon_A"]
  Taxonomy[i,"taxon_B"]=D_families.levels[which(D_families.levels$rankID==Taxonomy[i,"rankID_D"]),"taxon_B"]
  Taxonomy[i,"taxon_C"]=D_families.levels[which(D_families.levels$rankID==Taxonomy[i,"rankID_D"]),"taxon_C"]
  Taxonomy[i,"taxon_D"]=D_families.levels[which(D_families.levels$rankID==Taxonomy[i,"rankID_D"]),"taxon"]
}
for (i in grep("unclassified",Taxonomy$taxon)){
  if (i %in% grep("z.uncl.",Taxonomy$taxon_D)){
    Taxonomy$taxon[i]=Taxonomy$taxon_D[i]
  }else{
    Taxonomy$taxon[i]=paste("z.uncl.E",Taxonomy$taxon_D[i],sep="_")
  }
}
Taxonomy=Taxonomy[order(Taxonomy$taxon),]
rownames(Taxonomy)=Taxonomy$taxon

E_genera=Taxonomy[,L]
E_genera=as.data.frame(t(E_genera))

E_genera.levels=Taxonomy[,c("rankID","taxon","taxon_A","taxon_B","taxon_C","taxon_D")]

length(which((rownames(E_genera.levels)==colnames(E_genera))==T))==length(rownames(E_genera.levels))

write.table(E_genera, paste(NameTax,"_E_genera.txt",sep=""), quote=F, sep="\t")
write.table(E_genera.levels, paste(NameTax,"_E_genera_levels.txt",sep=""), quote=F, sep="\t")
