# Supplementary material for: Long-Term Overconsumption of Fat and Sugar Causes a Partially Reversible Pre-inflammatory Bowel Disease State
Source: Front Nutr. 2021 Nov 18;8:758518. doi: 10.3389/fnut.2021.758518 (PMC8637418; doi:10.3389/fnut.2021.758518)
Supplement: Supplementary file 1 [file Data_Sheet_1.ZIP › 4.File_S4_Formatting_scripts/File_S4_2_mothur_get_nb_seqs_from_count_table.R]

NameCount="All_15.OTU.count_table"

count_table=read.table(NameCount, stringsAsFactors=F, header=T, row.names=1)
count_table=count_table[,-1]
count_table_pa=as.data.frame(ifelse(count_table>0,1,0))

nb_seqs=as.data.frame(matrix(0,dim(count_table)[2],2))
colnames(nb_seqs)=c("total","uniques")
row.names(nb_seqs)=colnames(count_table)

nb_seqs$total=colSums(count_table)
nb_seqs$uniques=colSums(count_table_pa)

write.table(nb_seqs, paste(NameCount,".txt",sep=""), quote=F, sep="\t")
