# Supplementary material for: Long-Term Overconsumption of Fat and Sugar Causes a Partially Reversible Pre-inflammatory Bowel Disease State
Source: Front Nutr. 2021 Nov 18;8:758518. doi: 10.3389/fnut.2021.758518 (PMC8637418; doi:10.3389/fnut.2021.758518)
Supplement: Supplementary file 1 [file Data_Sheet_1.ZIP › 4.File_S4_Formatting_scripts/File_S4_3_mothur_rename_OTUrep_files.R]

NameA="All_14.OTUrep_abund"

seqA=Biostrings::readDNAStringSet(paste(NameA,".fasta",sep=""))
seq_name=sapply(strsplit(names(seqA), "\\|"), "[[", 1)
OTU_name=sapply(strsplit(seq_name, "\\\t"), "[[", 2)
seq_name=sapply(strsplit(seq_name, "\\\t"), "[[", 1)

sequence=paste(seqA)
seqA=data.frame(seq_name, OTU_name, sequence, stringsAsFactors=F)
rm(seq_name,sequence,OTU_name)
rownames(seqA)=seqA$seq_name

countA=read.table(paste(NameA,".count_table",sep=""), header=T, row.names=1, stringsAsFactors=F)
countA=countA[order(rownames(countA)),]
seqA=seqA[order(rownames(seqA)),]

length(which((rownames(countA)==rownames(seqA))==T))==length(rownames(countA))

rownames(countA)=rownames(seqA)=seqA$OTU_name
countA=countA[order(rownames(countA)),]
seqA=seqA[order(rownames(seqA)),]

length(which((rownames(countA)==rownames(seqA))==T))==length(rownames(countA))

write.table(paste(">",seqA$OTU_name,"\n",seqA$sequence, sep=""), paste(NameA,".fasta",sep=""), append=F, quote=F, col.names=F, row.names=F)

write.table(paste(c("Representative_Sequence",colnames(countA)), collapse=" "), paste(NameA,".count_table",sep=""), append=F, quote=F, col.names=F, row.names=F)
write.table(countA, paste(NameA,".count_table",sep=""), quote=F, col.names=F, row.names=T, append=T)
