# Supplementary material for: Long-Term Overconsumption of Fat and Sugar Causes a Partially Reversible Pre-inflammatory Bowel Disease State
Source: Front Nutr. 2021 Nov 18;8:758518. doi: 10.3389/fnut.2021.758518 (PMC8637418; doi:10.3389/fnut.2021.758518)
Supplement: Supplementary file 1 [file Data_Sheet_1.ZIP › 5.File_S5_OTU_Analysis/File_S5_1_OTU_Table.txt]

OTU_Label	total	P2_HG01_B	P2_HG01_J0	P2_HG01_J5	P2_HG02_B	P2_HG02_J0	P2_HG02_J5	P2_HG03_B	P2_HG03_J0	P2_HG03_J5	P2_HG04_B	P2_HG04_J0	P2_HG04_J5	P2_HG05_B	P2_HG05_J0	P2_HG05_J5	P2_HG06_B	P2_HG06_J0	P2_HG06_J5	P2_HG07_B	P2_HG07_J0	P2_HG07_J5	P2_HG08_B	P2_HG08_J0	P2_HG08_J5	P2_HG09_B	P2_HG09_J0	P2_HG09_J5	P2_HG10_B	P2_HG10_J0	P2_HG10_J5	P2_HGD01_B	P2_HGD01_J0	P2_HGD01_J5	P2_HGD02_B	P2_HGD02_J0	P2_HGD02_J5	P2_HGD03_B	P2_HGD03_J0	P2_HGD03_J5	P2_HGD04_B	P2_HGD04_J0	P2_HGD05_B	P2_HGD05_J0	P2_HGD05_J5	P2_HGD06_B	P2_HGD06_J0	P2_HGD06_J5	P2_HGD07_B
Otu001	495412	21	6896	4472	24	5457	2513	106	7424	6937	52	4521	6360	104	5708	4049	2526	4743	5281	1920	6384	4958	2774	5182	3075	1808	4598	3383	6512	7092	968	290	7431	4514	102	5684	4815	74	3568	1254	169	6125	51	5422	3043	2913	4745	2363	8147
Otu002	110574	3759	678	400	2545	834	1258	3069	590	853	3522	1453	584	2096	1180	984	1936	830	1019	1118	608	669	2411	927	1038	1354	1682	1450	425	501	1755	1873	819	706	2215	970	457	2357	1720	1408	1664	861	3588	1080	1804	938	975	482	500
Otu003	109896	211	896	3375	684	1742	2310	847	502	505	158	343	1463	1155	522	2145	1229	358	1363	1434	1105	2066	177	1831	3671	1380	520	1829	1176	1059	3650	2045	633	1722	1905	557	1228	1748	1122	2344	1529	1220	1458	962	0	471	1304	4344	106
Otu004	92300	566	177	550	145	349	330	401	214	90	91	265	258	149	219	307	283	142	567	210	319	735	116	560	515	150	190	328	471	173	389	466	216	1333	526	78	1225	737	493	1265	152	246	134	555	0	39	279	1109	24
Otu005	83027	2154	571	756	4078	776	951	927	365	534	1539	1562	442	3298	1132	909	1594	532	706	661	359	548	774	243	404	1821	507	582	338	205	672	850	297	281	1957	737	853	1934	1154	1326	2468	776	2554	613	280	1585	563	538	587
Otu006	54351	16	7	4	22	1	1	31	0	0	1	3	5	0	2	5	30	21	13	27	2	9	86	0	0	9	0	0	10	0	0	29	0	5	2	0	2	0	3	2	1	2	0	0	0	58	4	8	1
Otu007	59285	0	2	0	0	1	0	1	0	0	0	0	0	0	0	0	0	2	0	0	0	0	0	0	1	2	0	0	2	0	0	0	2	0	0	0	0	0	2	0	0	0	0	0	0	0	0	0	0
Otu008	43719	1141	403	193	607	336	846	1016	462	262	1048	354	340	639	331	808	612	1021	525	2544	433	354	1992	196	433	1154	860	849	645	306	812	1057	381	0	525	675	0	535	564	15	777	352	509	475	0	1342	554	0	586
Otu009	41144	388	268	185	665	346	643	727	372	291	629	529	219	685	419	262	168	885	389	212	290	381	191	185	145	409	1101	785	75	134	310	650	331	254	600	438	544	555	437	571	661	216	669	282	9	377	667	481	103
Otu010	26057	337	128	79	181	217	351	534	105	238	944	149	91	400	130	89	287	366	197	272	120	145	349	261	227	286	308	245	173	97	425	613	72	391	467	272	262	368	163	349	330	142	440	124	333	160	123	238	72
Otu011	22768	0	0	0	0	0	0	1	0	0	0	0	0	0	0	0	4	1	0	0	0	0	1	0	0	0	0	0	0	0	0	0	0	0	0	0	0	0	0	0	0	0	0	0	0	0	0	0	0
Otu012	23390	377	80	116	222	92	260	443	76	43	207	237	60	113	210	126	107	49	30	183	28	35	236	34	29	190	81	45	67	15	43	391	62	114	218	27	194	223	130	217	419	26	154	30	158	106	59	69	34
Otu013	19035	383	149	145	155	127	269	424	94	113	396	243	144	383	186	170	246	239	107	584	150	83	506	155	232	266	88	94	164	137	328	853	111	195	261	240	288	74	218	235	414	121	400	139	33	247	152	201	66
Otu014	17819	116	67	167	45	157	63	115	42	64	68	98	108	203	75	157	65	39	121	67	123	120	34	150	101	17	25	60	59	92	69	95	60	23	177	35	25	229	63	83	155	95	87	71	18	42	57	75	42
Otu015	16786	94	21	47	21	12	25	64	8	4	23	13	10	33	11	30	80	15	40	66	18	47	24	37	58	25	16	23	122	51	141	17	21	84	111	3	151	221	31	246	48	34	19	30	0	18	27	179	3
Otu016	14958	19	8	5	13	4	18	31	17	12	34	11	10	16	9	6	7	19	11	20	3	6	20	5	12	17	12	9	5	1	3	94	11	5	39	28	16	31	13	17	24	7	30	4	6	5	7	27	10
Otu017	13860	0	0	0	0	0	0	2	117	0	18	0	0	23	0	0	9	5	6	0	0	0	0	17	22	0	1	3	1	7	4	109	105	55	50	3	21	64	316	25	9	520	54	572	0	11	4	52	5
Otu018	14707	34	5	8	8	0	6	79	13	31	28	3	10	100	9	10	4	2	0	21	41	33	1	141	62	46	3	10	36	89	43	87	27	350	97	14	108	95	8	132	146	11	48	7	900	35	4	49	34
Otu019	13327	0	0	0	0	0	0	0	0	0	0	0	0	0	0	0	0	0	0	0	0	0	0	0	0	0	0	0	0	0	0	1	0	0	0	0	0	0	0	0	0	0	0	0	0	0	0	0	0
Otu020	12630	0	0	0	0	0	0	0	0	0	0	0	0	0	0	0	0	0	0	0	0	0	0	0	0	8	0	0	4	5	0	0	0	0	0	0	0	0	0	0	0	0	0	0	0	2	0	0	2
Otu021	15663	0	0	0	0	0	0	0	0	0	0	0	0	0	0	0	0	0	0	0	0	0	0	0	0	0	0	0	0	0	0	0	0	0	0	0	0	0	0	0	0	0	0	0	0	24	31	10	0
Otu022	13500	34	7	27	15	7	11	13	8	2	10	6	11	9	5	15	11	5	21	40	20	20	6	24	16	38	24	46	83	24	31	2	8	0	43	5	0	71	17	0	13	6	16	12	0	4	21	0	1
Otu023	12367	1	371	266	1	161	93	6	311	358	5	139	101	7	268	149	57	46	101	34	79	116	48	82	53	40	50	65	131	115	12	14	355	124	6	232	185	11	158	8	16	291	2	198	41	61	54	25	98
Otu024	11692	62	25	52	34	123	296	33	76	87	63	196	92	29	74	178	333	111	110	270	88	209	207	97	109	541	123	229	181	74	118	69	50	49	67	204	21	61	307	139	44	27	63	111	100	385	262	95	198
Otu025	12982	0	0	0	0	0	0	2	0	0	0	0	0	0	0	0	0	0	0	0	0	0	0	0	0	0	0	0	0	0	0	3	0	0	0	0	0	0	0	0	0	0	0	0	0	0	2	0	0
Otu026	12338	67	84	128	50	82	91	205	109	87	54	77	43	65	51	81	92	336	105	50	79	97	38	84	12	70	81	185	55	36	88	75	81	61	80	360	244	131	137	320	401	48	46	130	115	11	58	153	16
Otu027	10650	0	0	2	0	0	1	0	0	0	0	0	0	0	3	0	0	0	0	0	0	0	5	0	0	1	0	0	0	0	0	0	0	0	0	0	0	0	0	0	0	0	0	0	0	0	0	0	0
Otu028	9849	27	0	1	4	0	2	2	0	0	0	0	0	0	0	0	3	0	0	5	0	0	0	0	0	3	0	0	0	0	0	7	0	0	19	0	0	22	0	0	2	0	0	0	0	22	0	0	0
Otu029	10012	15	70	6	31	32	70	10	38	113	6	97	83	7	68	21	23	146	81	4	68	69	4	189	119	9	209	175	1	86	220	8	25	22	79	95	15	61	130	50	4	67	174	71	4	82	398	75	1
Otu030	9471	0	0	0	0	0	0	0	0	0	0	0	2	0	0	0	0	0	0	0	0	0	0	0	0	0	0	0	0	0	0	0	0	0	0	0	0	0	0	0	0	0	0	0	0	0	6	0	0
Otu031	8987	169	238	142	90	99	190	2	112	236	210	242	623	134	174	277	38	11	11	44	227	239	0	31	5	43	25	83	77	102	192	16	102	47	235	144	35	324	47	47	0	46	52	121	6	67	67	13	77
Otu032	9494	70	19	29	89	17	47	75	45	30	54	40	20	25	44	24	30	58	78	51	25	12	51	58	74	67	62	47	28	50	56	89	34	34	68	15	29	67	37	28	82	27	56	8	37	73	37	59	19
Otu033	9979	3	0	0	0	0	0	0	0	0	4	0	3	4	0	0	0	0	0	0	0	0	0	0	0	0	0	0	1	0	0	0	0	0	0	0	0	0	0	0	0	0	0	0	0	0	0	0	0
Otu034	8944	81	26	29	112	19	33	72	19	22	159	48	23	87	41	20	73	27	24	37	21	16	31	16	10	69	27	44	9	17	49	46	14	5	63	44	29	107	34	36	136	19	35	22	1	28	32	10	25
Otu035	8703	0	0	0	0	0	0	0	0	0	0	0	0	0	0	0	0	0	0	0	0	0	0	0	0	0	0	0	0	0	0	0	0	0	0	0	0	0	0	0	0	0	0	0	0	0	0	0	0
Otu036	8336	20	3	25	69	15	24	103	0	0	34	0	0	25	2	4	11	0	0	1	4	10	11	0	0	14	0	0	2	3	0	4	0	0	45	0	0	59	16	2	68	0	11	9	0	0	0	0	31
Otu037	7296	29	33	24	22	126	13	154	95	151	31	173	90	62	86	109	56	153	114	100	84	46	53	98	117	103	134	120	31	149	125	179	82	62	162	154	187	81	93	79	203	100	138	41	203	171	170	129	41
Otu038	7709	0	0	0	0	0	0	0	0	0	0	0	3	0	0	0	7	0	0	0	0	0	0	0	0	0	0	0	0	0	0	0	0	0	0	0	0	0	0	0	0	0	0	0	0	0	0	0	0
Otu039	6553	0	84	72	191	40	101	59	93	79	34	187	53	145	174	180	8	105	43	0	135	120	0	64	69	3	165	56	2	96	124	124	85	0	32	22	0	16	135	2	12	50	0	58	3	340	254	0	167
Otu040	7353	0	0	0	0	0	0	0	0	0	0	0	0	0	0	0	0	0	0	0	0	0	0	0	0	0	0	0	0	0	0	0	0	0	0	0	0	0	0	0	0	0	0	0	0	0	0	0	0
Otu041	6447	144	45	73	137	64	103	183	57	83	139	95	21	121	63	90	73	92	78	75	78	46	104	73	26	90	102	49	31	61	66	62	51	22	92	37	34	109	72	93	101	25	60	20	77	83	55	26	19
Otu042	6429	90	22	36	120	43	68	162	61	95	197	63	79	230	53	48	31	40	18	52	50	31	55	29	43	44	37	54	31	38	26	93	36	14	90	31	15	87	43	17	226	24	75	18	0	38	32	14	14
Otu043	6043	0	0	0	0	0	0	2	0	0	0	0	0	0	0	0	0	0	0	0	0	0	0	0	0	0	0	0	0	0	0	4	0	0	0	0	0	0	0	0	0	0	0	0	0	0	0	0	1
Otu044	5708	96	3	4	165	11	20	133	0	3	334	3	6	124	4	0	18	0	0	17	0	0	19	0	2	17	1	2	0	0	2	9	0	0	6	1	0	12	2	0	9	2	18	0	0	62	2	0	102
Otu045	5692	21	5	9	41	21	82	33	25	18	24	11	6	12	15	1	19	27	11	0	0	2	5	2	8	39	14	18	1	2	0	97	15	12	81	13	10	68	56	10	19	3	29	2	0	12	15	6	0
Otu046	5100	70	1	4	55	2	4	148	2	6	38	1	7	27	7	1	50	0	0	169	0	0	127	3	21	52	0	0	27	0	2	379	0	0	197	9	0	197	4	0	9	0	100	0	24	33	9	4	13
Otu047	4867	69	25	56	45	62	16	2	34	63	98	33	108	108	28	67	15	36	8	102	85	53	0	0	0	137	3	43	99	89	43	12	23	1	134	197	5	132	17	11	0	28	90	74	0	213	56	0	114
Otu048	5472	37	0	0	3	0	3	0	0	0	3	10	0	1	5	0	3	0	0	2	1	0	0	0	0	15	0	0	4	3	0	1	0	2	4	3	0	2	5	5	0	0	3	0	0	0	0	3	0
Otu049	4593	34	13	11	61	27	57	17	23	25	17	26	13	12	19	20	69	25	36	18	49	23	13	9	14	33	55	37	24	40	98	30	22	3	39	21	5	52	70	13	12	20	34	23	0	19	20	5	5
Otu050	5551	0	0	0	0	0	0	0	0	0	0	0	0	0	0	2	0	0	0	0	0	0	0	0	0	0	0	0	0	0	0	0	0	799	0	0	351	0	0	675	0	0	0	0	3690	0	0	0	0
Otu051	4112	20	23	19	32	10	9	87	15	35	38	49	51	31	41	40	66	101	38	78	69	41	114	49	49	54	83	53	36	96	49	39	21	2	23	27	10	9	15	21	64	19	18	18	5	146	75	15	44
Otu052	4455	0	21	1	0	0	0	0	26	17	5	52	27	0	38	5	0	198	160	0	82	48	0	261	323	0	227	212	0	208	269	0	22	0	0	122	2	0	33	7	0	3	0	67	0	0	191	36	0
Otu053	4234	50	7	7	40	33	35	90	11	15	63	11	12	40	17	11	15	8	8	37	11	15	33	27	7	32	41	11	7	8	12	26	6	25	42	3	49	35	14	59	47	13	38	3	40	30	11	28	5
Otu054	3942	92	29	33	103	26	62	164	36	57	199	41	12	150	54	12	23	70	43	35	30	7	59	78	27	33	69	32	12	11	15	62	28	10	154	38	17	155	33	8	93	21	103	4	4	47	32	6	27
Otu055	4529	0	0	0	0	0	0	0	0	0	0	0	0	0	0	0	0	0	0	0	0	0	0	0	0	0	0	0	0	0	0	1	0	0	0	0	0	0	0	0	0	0	0	0	0	0	0	0	0
Otu056	3940	14	42	59	13	76	33	103	12	25	49	30	69	146	23	28	32	18	30	12	92	34	6	55	15	3	4	4	16	27	12	1	8	1	25	0	2	37	14	5	130	3	8	9	0	71	8	0	12
Otu057	3329	44	57	41	47	24	21	171	0	0	81	41	0	243	26	70	0	0	0	172	127	100	49	0	0	13	0	0	129	162	165	10	0	0	29	0	0	67	8	0	129	0	0	0	148	337	0	117	202
Otu058	3633	79	10	9	85	15	14	47	21	15	139	38	7	73	26	21	82	33	21	29	15	9	52	20	9	73	31	35	35	14	22	151	15	40	71	11	21	57	31	54	134	11	63	15	151	15	19	21	9
Otu059	3853	0	0	1	0	0	0	0	0	0	0	0	0	0	0	0	0	0	0	0	0	0	0	0	0	0	0	0	0	0	0	2	0	0	0	0	0	0	0	0	0	0	0	0	0	0	0	0	0
Otu060	3402	106	11	10	25	28	91	44	13	18	100	24	23	31	25	30	167	33	55	70	17	35	103	30	33	204	48	85	34	16	25	64	10	3	66	34	2	53	29	6	31	5	32	9	7	121	52	0	12
Otu061	4045	0	0	0	0	0	0	0	0	0	0	0	0	0	2	0	0	0	0	0	0	0	0	0	0	0	0	0	0	0	0	0	0	0	0	0	0	0	0	0	0	0	0	0	0	0	0	0	0
Otu062	3792	0	0	0	0	0	0	0	0	0	0	0	0	0	0	0	0	0	1	0	0	0	0	0	0	0	0	0	0	0	0	0	0	0	0	0	0	0	0	0	0	0	0	0	0	0	0	0	0
Otu063	3657	0	0	0	0	0	2	0	0	0	6	0	0	0	0	0	0	0	0	0	0	0	0	0	0	0	0	0	0	0	0	0	0	0	0	0	0	0	0	0	121	0	0	0	0	0	0	0	0
Otu064	3615	14	0	2	21	2	18	2	1	7	10	5	1	13	2	2	36	5	5	29	1	3	21	4	2	35	3	1	4	0	0	16	0	0	22	4	0	20	2	0	3	2	16	0	2	26	5	0	15
Otu065	2811	2	0	0	2	0	0	2	0	0	48	0	0	34	0	0	42	0	0	16	4	6	4	0	0	28	0	3	57	3	2	0	0	2	4	3	65	0	1	1	0	0	5	1	6	277	12	12	4
Otu066	3366	7	0	0	1	0	0	1	0	0	2	0	0	4	0	0	1	0	0	4	0	0	3	0	0	2	2	1	0	0	0	4	0	0	0	0	0	0	0	1	3	0	0	0	0	0	0	0	0
Otu067	3566	0	0	0	0	0	0	2	0	0	0	0	0	0	0	0	0	0	0	0	0	0	0	0	0	0	0	0	0	0	0	0	0	0	0	0	0	0	0	0	0	0	0	0	0	0	0	0	0
Otu068	2951	101	16	28	71	33	58	1	0	16	37	46	33	17	23	57	110	23	1	0	59	39	80	0	0	79	0	0	2	32	78	2	2	2	23	0	0	14	2	8	10	5	48	0	0	3	0	0	0
Otu069	3380	0	0	0	0	0	0	0	0	0	0	0	0	0	0	0	0	0	0	0	0	0	0	0	0	0	0	0	0	0	0	0	0	0	0	0	0	0	0	0	0	0	0	0	0	0	0	0	0
Otu070	2943	0	0	0	0	0	0	0	0	0	0	2	1	0	1	0	0	0	0	0	0	0	0	1	0	0	0	0	1	2	0	0	0	0	0	0	0	0	2	1	0	0	0	5	0	3	1	0	0
Otu071	2789	0	0	0	0	0	0	0	0	0	0	0	0	0	0	0	0	0	0	0	0	0	0	0	0	0	0	0	0	0	0	1	0	0	0	0	0	0	0	0	0	0	0	0	0	0	0	0	0
Otu072	2400	22	0	0	5	0	0	0	0	0	9	0	0	0	0	0	7	1	0	23	0	0	20	0	0	49	0	0	12	0	0	33	0	0	23	0	0	14	0	0	0	0	2	3	0	59	10	0	6
Otu073	2085	95	0	0	123	0	0	53	0	0	173	3	14	37	1	3	222	7	2	104	1	0	111	2	2	97	3	14	27	0	2	19	0	9	50	4	66	46	0	55	8	0	18	0	0	2	3	1	31
Otu074	2352	0	0	0	2	0	0	0	0	0	0	0	0	2	0	0	0	0	0	0	0	0	0	0	0	1	0	0	0	0	0	2	0	0	0	0	0	0	0	0	0	0	0	0	0	2	0	0	0
Otu075	2061	34	23	17	36	7	27	72	9	19	8	26	19	35	22	6	14	16	13	77	20	36	172	4	6	4	0	8	9	0	0	151	10	0	30	16	0	12	24	0	141	0	12	8	0	137	20	0	20
Otu076	2131	18	30	10	0	5	17	0	9	6	35	7	8	18	15	17	8	223	19	3	43	17	104	9	34	57	5	29	37	25	9	0	3	0	17	79	0	0	56	0	4	11	29	15	0	0	36	0	0
Otu077	2234	0	0	0	0	0	0	0	0	0	0	0	0	0	0	0	37	0	0	0	0	0	0	0	0	0	0	0	0	0	0	0	0	0	52	0	0	68	0	0	0	0	0	0	0	0	0	0	0
Otu078	1901	53	4	9	51	9	21	16	4	5	26	5	1	30	0	7	18	6	0	89	30	2	14	0	0	36	0	0	13	6	11	74	6	0	31	0	0	21	30	0	47	3	40	4	0	11	4	0	17
Otu079	2174	0	0	0	0	0	0	0	0	0	0	0	0	0	0	0	3	0	0	0	0	0	0	0	0	0	0	0	0	0	0	0	0	0	0	0	0	0	0	0	0	0	0	0	0	0	0	0	0
Otu080	2305	6	0	2	0	0	0	0	0	0	0	0	0	0	0	0	0	0	0	3	0	0	0	0	0	1	0	0	0	0	0	0	0	0	0	0	0	1	0	0	2	0	0	0	0	0	0	0	2
Otu081	2050	1	0	0	0	0	0	0	0	0	0	0	0	1	0	0	0	1	0	0	0	0	0	0	0	0	1	1	0	0	0	0	0	0	0	0	4	0	0	0	0	0	0	0	0	0	0	4	0
Otu082	2077	0	0	0	0	0	0	39	2	11	7	7	3	0	4	6	0	0	0	3	0	0	0	0	0	0	0	0	10	8	0	0	0	0	1	17	165	0	10	372	0	0	0	36	0	0	3	5	4
Otu083	2317	0	0	0	0	0	5	0	20	22	1	0	0	0	2	0	0	0	0	0	0	0	0	152	364	0	0	0	1	131	172	3	21	83	0	31	36	0	0	70	0	0	0	1	0	0	111	508	0
Otu084	1699	2	0	0	0	0	25	3	0	0	1	6	3	0	4	1	53	15	4	21	0	0	34	0	3	58	0	3	10	2	0	10	0	0	1	0	0	0	7	0	8	4	1	0	0	92	2	0	3
Otu085	1885	0	0	0	0	0	0	0	0	0	0	0	2	0	0	0	0	0	0	0	0	0	0	0	0	0	0	0	0	0	0	0	0	0	0	0	0	0	0	0	0	0	0	0	0	0	0	0	0
Otu086	1732	0	0	0	0	0	0	0	0	0	0	0	0	0	0	0	0	0	0	0	0	0	0	0	0	0	0	0	0	0	0	0	0	0	0	0	0	0	0	0	0	0	0	0	0	0	0	0	0
Otu087	1740	0	0	0	0	0	0	0	0	0	0	0	0	0	0	0	0	0	0	0	0	0	0	0	0	0	0	0	0	0	0	0	0	0	0	0	0	0	0	0	0	0	0	0	0	0	0	0	0
Otu088	1698	0	0	0	0	0	0	0	0	0	0	0	0	0	0	0	0	0	0	0	0	0	0	0	0	0	0	0	0	0	0	0	0	0	0	0	0	0	0	0	0	0	0	0	0	0	0	0	0
Otu089	1607	0	0	0	0	0	0	0	0	0	0	0	0	0	0	0	0	0	0	0	0	0	0	1	1	0	0	2	0	1	4	0	0	0	0	4	0	0	0	0	0	0	0	0	0	1	6	0	0
Otu090	1588	2	6	10	6	2	0	0	0	0	28	1	0	3	0	2	0	0	0	4	0	0	1	0	0	0	0	0	1	0	0	3	0	0	16	0	0	20	0	66	51	20	0	0	0	0	0	0	14
Otu091	1656	0	0	0	0	0	0	0	0	0	0	0	0	0	0	0	0	0	0	0	0	0	0	0	0	0	0	0	0	0	0	0	0	0	0	0	0	0	0	0	0	0	0	0	0	0	0	0	0
Otu092	1510	13	6	8	14	6	6	10	7	8	22	18	11	34	9	14	1	7	9	13	11	15	3	37	11	4	17	0	13	35	17	31	16	0	24	0	0	18	5	2	5	11	8	22	0	22	3	2	19
Otu093	1539	3	3	6	11	20	14	5	6	9	22	8	8	13	18	17	11	17	14	11	5	5	18	2	3	20	6	1	7	2	1	3	7	0	2	0	0	0	8	0	14	2	12	5	0	23	14	0	3
Otu094	1186	10	0	0	0	0	0	148	1	0	19	0	0	31	0	0	48	0	0	95	0	0	52	10	0	13	0	0	73	12	0	0	0	0	16	0	0	18	0	0	80	0	7	0	0	22	0	0	36
Otu095	1473	1	1	2	9	0	2	7	0	0	3	0	2	5	0	0	7	0	0	12	0	0	35	0	0	21	0	0	18	0	0	7	0	3	3	2	0	2	6	27	6	0	0	2	28	5	0	0	9
Otu096	1574	0	0	0	0	0	0	0	0	0	0	0	0	0	0	0	0	0	0	0	0	0	0	0	0	0	0	0	0	0	0	0	0	0	0	0	0	0	0	0	0	0	0	0	0	0	0	0	0
Otu097	1524	0	0	0	0	0	0	0	0	0	0	0	0	0	0	0	0	0	0	5	0	0	0	0	0	0	0	0	0	0	0	0	0	0	0	0	0	0	0	0	0	0	0	0	0	0	0	0	0
Otu098	1303	13	3	4	18	2	9	8	1	0	9	2	6	13	3	3	94	25	11	55	3	3	52	4	8	94	11	26	19	4	15	13	1	4	19	13	0	8	12	0	3	6	30	13	0	70	9	7	17
Otu099	1580	0	0	0	0	0	0	15	0	0	3	0	0	0	0	0	0	0	0	21	0	0	4	0	0	0	0	0	0	0	0	0	0	0	0	0	0	1	0	0	1	0	0	0	0	0	0	0	0
Otu100	1622	0	0	0	0	0	0	0	0	0	0	0	0	0	0	0	0	0	0	0	0	0	0	0	0	0	0	0	0	0	0	0	0	0	0	0	0	0	0	0	0	0	0	0	0	0	0	0	0
Otu101	1530	2	2	3	5	0	12	2	1	5	2	8	0	1	7	7	5	23	2	20	3	1	2	4	0	7	5	1	1	3	0	0	2	0	0	2	2	0	7	0	1	1	0	0	0	3	6	0	6
Otu102	1269	18	3	6	11	7	13	19	9	14	13	9	4	5	7	15	40	6	2	39	7	4	39	3	13	104	17	11	23	3	9	24	7	0	31	4	0	21	13	0	6	13	17	4	0	29	11	0	11
Otu103	1498	0	0	0	0	0	0	0	0	0	0	0	0	0	0	0	0	0	0	0	0	0	0	0	0	0	0	0	0	0	0	0	0	0	0	0	0	0	0	0	0	0	0	0	0	0	0	0	0
Otu104	1362	0	0	0	0	0	0	0	0	0	0	0	0	0	0	0	0	0	0	0	0	0	0	0	0	0	0	0	0	0	0	0	0	0	0	0	0	0	0	0	0	0	0	0	0	0	0	0	0
Otu105	1471	1	4	0	2	3	6	3	0	2	3	3	1	0	0	4	7	0	0	8	0	0	9	0	1	27	0	0	0	0	0	0	0	0	7	4	0	8	0	1	0	0	6	0	0	12	0	0	1
Otu106	1366	0	1	15	2	6	3	1	0	0	0	0	0	0	0	0	0	0	0	0	0	0	0	0	0	0	0	0	0	0	0	0	0	0	17	0	0	18	0	0	0	5	4	0	0	0	0	0	0
Otu107	1259	72	87	2	0	83	47	0	0	0	159	0	0	0	0	0	0	0	0	13	0	0	1	0	0	12	0	0	0	0	0	2	0	0	1	0	0	0	0	0	58	0	0	0	0	0	0	0	0
Otu108	1335	0	0	0	0	0	0	0	0	0	0	0	0	0	0	0	0	0	0	0	0	0	0	0	0	0	0	0	0	0	0	0	0	0	0	0	0	0	0	0	0	0	0	0	0	0	0	0	0
Otu109	1460	0	0	0	0	0	3	0	0	1	0	0	0	0	0	0	0	0	0	0	0	0	0	0	0	0	0	0	2	0	0	0	0	0	0	0	0	0	4	0	1	0	0	0	0	2	0	0	0
Otu110	1265	2	18	21	1	7	2	2	17	2	1	12	47	12	9	125	56	10	10	6	11	7	8	139	0	0	0	0	15	0	0	11	9	0	9	7	0	0	0	2	15	15	11	58	0	39	0	0	11
Otu111	1302	4	1	0	0	2	2	1	1	4	2	1	0	4	1	0	27	1	0	19	1	0	15	0	0	7	3	2	2	0	0	22	0	0	3	2	0	4	0	0	2	0	2	0	0	0	1	0	1
Otu112	1230	0	0	0	0	0	0	0	0	0	0	0	0	0	0	0	0	0	0	0	0	0	0	0	0	0	0	0	0	0	0	0	0	0	0	0	0	0	0	0	0	0	0	0	0	0	0	0	0
Otu113	1221	0	0	0	0	0	0	0	0	0	0	0	0	0	0	0	3	0	0	0	0	0	0	0	0	0	0	0	0	0	0	0	0	0	0	0	0	0	0	0	0	0	0	0	0	0	0	0	0
Otu114	1257	0	0	0	0	0	0	0	0	0	0	0	0	0	0	0	0	0	0	7	0	0	0	0	0	0	0	0	0	0	0	0	0	0	0	0	0	0	0	0	0	0	0	0	0	0	0	0	0
Otu115	1225	0	0	0	0	0	0	0	1	1	0	5	0	0	5	2	0	2	3	0	0	0	2	0	0	0	0	0	0	0	0	19	2	0	2	2	0	0	2	0	3	0	2	2	0	0	0	0	0
Otu116	1137	1	1	5	17	0	0	45	2	1	2	1	8	32	3	0	15	0	0	9	5	4	13	20	7	0	0	0	6	15	4	7	2	1	25	0	0	29	0	3	58	3	2	5	0	0	0	0	5
Otu117	1175	2	5	0	1	2	0	0	15	23	0	24	6	0	13	5	0	119	43	0	0	0	0	15	16	86	53	85	0	2	9	32	20	9	7	40	17	5	37	2	0	12	2	17	0	0	36	8	0
Otu118	982	17	0	0	7	1	2	3	0	0	16	0	0	1	0	0	4	1	0	4	2	0	18	2	0	0	0	0	0	0	0	6	0	0	6	0	0	1	0	0	0	0	1	0	0	8	0	1	0
Otu119	937	0	0	0	0	0	0	0	1	0	0	4	4	0	2	0	8	0	0	9	0	2	2	2	0	5	0	0	30	1	0	2	0	0	0	0	1	2	5	1	0	2	0	3	0	19	4	2	21
Otu120	1129	0	3	3	0	14	23	0	14	0	2	17	2	0	15	3	3	13	5	0	23	17	0	0	0	0	0	0	0	0	0	0	11	1	0	0	0	3	9	6	0	2	0	3	0	0	0	0	0
Otu121	1140	0	0	0	0	0	0	0	0	0	0	0	0	0	0	0	0	9	1	0	0	0	0	46	12	0	0	0	0	0	0	0	0	0	0	0	0	0	0	0	0	0	0	60	0	0	0	0	0
Otu122	1050	0	0	0	0	0	0	0	0	0	0	0	0	0	0	0	0	0	0	0	0	0	0	0	0	0	0	0	0	0	0	0	0	0	0	0	0	0	0	0	0	0	0	0	0	0	0	0	0
Otu123	1080	0	2	2	0	1	0	0	0	0	0	2	0	0	0	0	0	0	0	0	0	0	0	0	0	0	12	3	0	0	0	0	0	1	5	0	3	1	0	5	0	3	0	0	0	0	1	5	0
Otu124	1051	0	14	31	0	10	17	1	7	29	0	9	14	0	11	10	0	16	14	0	20	18	0	17	4	0	14	6	0	35	0	4	12	14	1	12	37	3	13	9	1	19	0	11	13	2	10	2	0
Otu125	1020	0	0	0	0	0	0	0	0	0	0	0	0	0	0	0	0	0	0	0	0	0	0	0	0	0	0	0	0	0	0	0	0	0	0	0	0	0	0	0	0	0	0	0	0	0	0	0	0
Otu126	930	0	0	0	0	0	0	0	0	0	0	0	0	0	0	0	0	0	0	0	0	0	0	0	0	0	0	0	0	0	0	0	0	0	0	0	0	0	0	0	0	0	0	0	0	0	0	0	0
Otu127	823	7	2	0	17	10	4	46	30	0	10	0	0	28	0	0	7	0	0	46	0	0	0	0	0	15	0	0	12	0	0	66	10	4	44	0	0	54	29	11	74	0	40	37	42	0	0	2	22
Otu128	815	4	5	5	4	4	11	0	0	2	5	19	6	0	27	13	209	62	13	0	17	16	3	0	2	0	16	8	0	1	3	0	0	0	0	19	0	0	0	0	9	70	0	20	0	12	4	0	0
Otu129	900	0	5	6	0	3	0	0	3	0	0	0	8	0	0	7	0	7	5	0	11	23	0	4	2	3	2	7	2	41	4	0	2	0	0	6	0	0	3	0	0	1	0	7	0	3	8	0	0
Otu130	995	0	0	0	0	0	0	0	0	0	0	0	0	0	0	1	0	0	0	0	0	0	0	0	0	0	0	0	0	0	0	0	0	0	0	0	0	0	0	0	0	0	0	0	0	0	0	0	0
Otu131	833	13	2	1	11	9	15	1	3	10	8	4	3	3	11	2	10	8	9	20	1	11	6	2	5	24	4	9	0	6	5	11	8	0	3	3	0	4	9	0	9	3	8	1	3	26	3	0	3
Otu132	844	2	1	2	18	3	9	5	0	3	1	0	2	5	2	3	8	6	15	4	0	5	12	0	6	27	6	7	4	1	14	2	1	0	8	2	3	10	2	3	0	2	6	3	4	18	2	0	5
Otu133	814	8	1	0	9	2	2	1	2	0	1	5	0	1	0	1	6	0	0	8	1	0	31	3	3	46	6	3	16	0	0	5	0	0	2	3	0	6	2	0	7	4	0	0	0	15	6	0	6
Otu134	816	7	0	0	0	0	0	0	0	0	0	0	0	0	0	0	0	0	0	0	0	0	0	0	0	0	0	0	2	0	0	0	0	0	0	0	0	0	0	0	0	0	0	0	0	0	0	0	0
Otu135	751	0	0	0	0	0	0	0	0	0	0	0	0	0	0	0	0	0	0	0	0	0	0	0	0	0	0	0	0	0	0	0	0	0	0	0	0	0	0	0	0	0	0	0	0	0	0	0	0
Otu136	850	3	2	0	1	0	0	11	3	0	9	0	0	3	2	0	0	0	0	3	2	0	0	5	1	0	4	0	6	2	0	4	0	0	12	0	0	20	0	0	4	0	3	0	0	3	0	0	2
Otu137	748	2	0	2	4	1	2	0	2	1	0	2	0	0	3	0	2	5	0	4	2	5	11	1	16	11	2	13	15	14	2	0	4	6	1	17	0	0	4	13	0	0	9	0	0	2	27	30	0
Otu138	888	0	0	0	0	0	0	0	2	2	3	0	0	0	0	0	0	0	0	0	0	0	0	0	0	0	0	0	0	0	0	0	0	0	0	0	0	0	0	0	0	0	0	1	0	2	0	0	0
Otu139	800	0	0	0	0	0	0	0	0	0	2	0	0	0	0	0	0	0	0	0	0	0	0	0	0	7	0	0	7	0	0	9	0	0	3	0	0	1	0	0	0	0	2	0	0	11	0	0	0
Otu140	775	9	0	0	0	0	0	3	0	0	3	0	0	0	0	0	0	14	9	0	1	0	0	38	57	0	5	48	0	0	0	0	0	0	6	0	0	0	0	0	7	4	24	83	0	0	0	0	0
Otu141	810	19	6	8	25	19	18	32	13	6	10	64	1	9	68	1	0	149	101	17	49	19	0	0	0	0	0	0	0	0	0	0	4	0	0	0	0	0	0	0	0	0	0	0	0	0	0	0	3
Otu142	781	0	0	0	0	0	0	0	0	0	0	0	0	0	0	0	0	0	0	0	0	0	0	0	0	0	0	0	0	0	0	0	0	0	0	0	0	0	0	0	0	0	0	0	0	0	0	0	0
Otu143	679	34	0	0	137	6	14	31	1	0	66	2	0	16	1	0	9	2	5	25	1	4	8	16	3	14	3	3	9	4	0	16	0	0	28	0	2	33	0	2	30	1	11	1	0	0	2	0	6
Otu144	719	1	0	0	0	0	0	0	0	0	12	0	0	1	0	0	0	0	0	2	0	0	0	0	0	0	0	0	0	0	0	0	0	0	0	0	0	0	0	0	0	0	0	0	0	0	0	0	0
Otu145	711	0	0	0	0	0	0	192	0	0	0	0	0	6	0	0	0	0	0	0	0	0	0	0	0	0	0	0	0	0	0	0	0	0	0	0	0	0	0	0	0	0	0	0	0	0	0	0	0
Otu146	782	0	16	8	0	20	12	0	23	17	0	48	12	0	36	19	28	84	25	0	26	32	0	5	1	2	37	48	0	0	0	0	12	0	8	20	0	5	38	0	0	24	4	42	0	0	0	0	0
Otu147	778	1	0	2	0	0	0	0	0	0	0	0	1	0	0	0	17	9	4	4	0	0	3	0	0	0	0	0	3	0	0	4	0	0	1	0	0	0	0	2	0	3	0	0	0	15	0	0	0
Otu148	789	0	0	0	0	0	0	0	0	0	0	0	0	0	0	0	0	0	0	0	0	0	0	0	0	0	0	0	0	0	0	0	0	0	0	0	0	0	0	0	0	0	0	0	0	0	0	0	0
Otu149	702	7	0	0	3	2	0	0	0	2	2	0	0	0	0	0	0	1	2	1	0	0	0	1	0	0	0	0	0	0	0	0	0	0	0	0	6	1	0	0	0	0	0	0	0	1	0	2	1
Otu150	631	0	0	0	0	0	2	0	0	0	0	0	0	0	0	2	1	0	0	0	0	5	0	0	2	2	1	1	4	2	4	0	0	5	0	2	3	0	0	6	0	3	0	0	0	5	6	1	4
Otu151	745	0	0	0	0	0	0	1	0	0	0	0	0	0	0	0	0	0	0	0	0	0	0	0	0	0	0	0	0	0	0	0	0	2	3	0	0	4	1	0	0	0	0	0	0	0	0	0	0
Otu152	665	0	0	0	0	0	0	0	0	0	0	0	0	0	0	0	0	0	0	0	0	0	0	0	0	0	0	0	0	0	0	0	0	0	0	0	0	0	0	0	0	0	0	0	0	0	0	0	0
Otu153	703	0	0	0	0	0	0	0	0	0	0	0	0	0	0	0	0	0	0	0	0	0	0	0	0	0	0	0	0	0	0	0	0	0	0	0	0	0	0	0	0	0	0	0	0	0	0	0	0
Otu154	653	25	1	0	0	0	0	0	0	0	8	0	3	0	0	0	5	0	0	0	0	0	7	0	0	0	0	0	0	0	0	0	0	6	0	4	5	0	0	6	0	20	0	0	0	0	5	14	0
Otu155	778	0	0	15	0	0	18	0	0	0	0	0	0	0	0	0	0	0	2	0	0	1	0	2	58	0	8	37	0	0	51	0	11	94	2	2	39	0	1	3	0	0	0	0	0	0	0	114	0
Otu156	632	0	0	0	2	0	0	0	0	0	1	0	0	0	0	0	7	3	1	0	0	0	2	0	0	0	0	0	0	0	0	0	0	0	0	0	0	1	0	0	0	0	0	0	0	2	2	0	2
Otu157	660	0	0	0	0	0	0	0	0	0	0	0	0	0	0	0	0	0	0	0	0	0	0	0	0	0	0	0	0	0	0	0	0	0	0	0	0	0	0	0	0	0	0	0	0	0	4	0	0
Otu158	582	13	0	0	87	4	11	2	0	0	0	6	0	0	5	1	3	28	6	4	0	0	13	0	0	4	0	0	0	0	0	1	0	0	8	0	0	12	0	0	1	23	3	0	0	0	0	0	0
Otu159	589	0	0	0	0	0	0	0	0	0	0	0	0	0	0	0	10	0	0	0	0	0	0	0	0	0	0	0	0	0	0	0	0	0	0	0	0	0	0	0	0	0	0	0	0	4	4	0	0
Otu160	497	7	7	6	5	0	0	6	3	5	7	0	4	2	1	0	4	11	2	9	0	0	6	9	6	22	3	12	0	5	13	7	2	0	0	2	0	0	0	1	3	1	5	4	0	0	13	0	1
Otu161	575	10	0	0	8	0	0	0	0	0	4	0	0	0	0	0	0	0	0	2	0	0	0	0	0	0	0	0	0	0	0	0	0	0	0	0	0	0	0	0	0	0	0	0	0	0	0	0	0
Otu162	477	0	0	0	0	0	0	0	0	0	0	0	0	0	0	0	0	0	0	0	0	0	0	0	0	0	0	0	0	0	0	0	0	0	0	0	0	0	0	0	0	0	0	0	0	0	0	0	0
Otu163	474	7	1	0	2	5	7	0	2	2	14	7	4	0	2	5	41	3	5	3	1	0	10	0	0	29	1	6	1	3	2	5	2	0	8	3	0	9	5	0	0	2	44	5	0	29	5	0	7
Otu164	550	0	0	0	0	0	0	0	0	0	0	0	0	0	0	0	0	0	0	0	0	0	0	0	0	0	0	0	0	0	0	0	0	0	0	0	0	0	0	0	0	0	0	0	0	0	0	0	0
Otu165	527	4	0	0	4	1	1	0	4	0	0	5	0	2	0	0	2	2	1	13	0	0	0	0	4	11	3	7	3	0	5	4	5	0	2	2	0	1	4	0	3	3	5	0	0	13	12	2	0
Otu166	500	0	0	0	0	0	0	0	0	0	0	0	0	0	0	0	0	0	0	0	0	0	0	0	0	0	0	0	0	0	0	0	0	0	2	0	0	0	0	0	0	0	0	0	0	0	0	0	0
Otu167	490	1	9	1	11	6	3	17	7	8	8	6	7	32	9	13	1	0	3	7	19	3	0	4	3	2	20	4	4	15	4	2	8	0	4	0	0	5	4	0	4	0	2	14	0	14	2	0	9
Otu168	484	0	0	0	0	0	0	0	0	0	0	0	0	0	0	0	0	0	0	0	0	0	0	0	0	0	0	0	0	0	0	0	0	0	0	0	0	0	0	0	0	0	0	0	0	0	0	0	0
Otu169	498	4	4	3	11	5	10	4	5	3	12	5	0	16	6	1	0	7	0	2	1	3	4	9	1	3	5	5	6	5	3	10	3	3	2	3	2	6	8	2	15	6	6	1	2	2	4	7	1
Otu170	437	2	0	0	4	0	4	7	0	0	1	0	1	6	0	0	0	2	0	2	0	0	8	0	0	8	3	3	5	0	0	1	0	0	0	0	0	2	1	0	14	0	1	0	0	1	0	0	6
Otu171	548	0	0	0	0	0	0	0	0	0	0	0	0	0	0	0	0	0	2	0	0	0	0	0	0	0	0	0	0	0	0	0	0	0	0	0	0	0	0	0	0	0	0	0	0	0	0	0	0
Otu172	527	0	0	0	0	0	19	0	0	0	0	0	0	0	0	0	0	0	0	13	0	35	0	0	66	0	0	31	0	0	40	1	10	106	0	7	0	1	0	0	0	0	9	0	0	0	0	132	0
Otu173	408	0	0	0	0	0	0	0	0	0	0	0	0	0	0	0	0	0	0	0	0	0	0	0	0	0	0	0	0	0	0	0	0	0	0	0	0	0	0	0	0	0	0	0	0	0	0	0	0
Otu174	473	0	0	0	0	0	0	0	0	0	0	0	0	0	0	0	0	0	0	0	0	0	0	0	0	0	0	0	0	0	0	0	0	0	0	0	0	0	0	0	0	0	0	0	0	0	0	0	0
Otu175	461	0	0	0	0	0	0	0	0	0	2	0	0	0	0	0	0	0	0	0	0	0	0	0	0	0	0	0	0	0	0	0	0	0	6	0	0	2	0	0	0	4	0	0	0	0	0	0	1
Otu176	425	0	0	0	0	0	0	0	0	0	0	0	0	2	0	0	0	0	0	0	0	0	0	0	0	0	0	0	0	0	0	0	0	0	0	0	0	0	0	0	0	0	0	0	0	0	0	0	0
Otu177	436	0	0	0	0	0	0	1	0	0	0	0	0	0	0	0	0	0	0	0	0	0	0	0	0	0	0	0	0	0	0	0	0	0	0	0	0	0	0	0	0	0	0	0	0	0	0	0	0
Otu178	433	4	4	8	5	3	6	0	3	3	0	2	0	0	4	2	2	5	5	0	1	3	0	6	3	1	9	0	1	2	0	0	2	1	4	0	1	3	0	0	0	4	0	6	0	0	5	5	0
Otu179	412	0	0	0	0	0	0	0	0	0	6	0	0	0	0	0	0	0	0	0	0	0	0	0	0	0	0	0	0	0	0	0	0	0	0	0	0	0	0	0	0	0	0	0	0	0	0	0	0
Otu180	405	0	0	0	0	0	0	0	0	0	0	0	0	0	0	0	0	0	0	0	0	0	0	0	0	0	0	0	0	0	0	0	0	0	0	0	0	0	0	0	0	0	0	0	0	0	0	0	0
Otu181	343	6	1	2	2	1	2	1	0	2	2	0	2	9	4	9	8	2	1	19	2	3	5	4	2	17	3	3	1	0	4	2	3	0	7	1	2	8	4	3	8	1	3	2	0	9	3	1	11
Otu182	293	17	0	0	0	0	0	13	0	0	5	0	0	4	0	0	54	0	0	31	0	0	18	0	0	19	0	0	52	0	0	0	0	0	4	0	0	2	0	0	0	0	2	0	5	1	0	7	0
Otu183	404	0	6	0	0	1	5	0	73	43	0	4	12	0	1	2	0	4	2	0	0	0	0	8	1	0	0	17	1	0	1	0	49	16	0	10	4	0	3	0	0	11	0	0	0	0	4	5	0
Otu184	367	7	2	0	9	6	14	6	0	2	10	4	2	4	4	0	5	4	5	10	0	0	10	6	0	7	2	7	12	4	1	9	0	4	12	2	0	5	6	7	4	0	12	0	0	2	8	0	2
Otu185	405	0	0	0	0	0	0	0	0	0	0	0	0	0	0	0	0	0	0	0	0	0	0	0	0	0	0	0	0	0	0	0	0	0	0	0	0	0	0	0	0	0	0	0	0	0	0	0	0
Otu186	358	0	2	3	0	9	2	0	0	0	0	2	5	0	0	4	4	0	8	2	1	5	1	1	17	6	0	18	9	2	4	1	1	0	4	2	0	2	1	2	0	6	1	27	0	0	16	6	0
Otu187	349	0	4	0	2	1	0	4	3	0	0	1	0	3	3	1	3	7	1	0	6	0	1	3	0	0	3	5	0	3	0	0	0	0	0	2	0	0	3	0	0	0	0	3	0	7	4	0	8
Otu188	400	0	0	0	0	0	0	0	0	0	0	0	0	0	0	0	0	0	0	0	0	0	0	0	0	0	0	0	0	0	0	0	0	0	0	0	0	0	0	0	0	0	0	0	0	0	0	0	0
Otu189	375	4	4	0	3	3	0	0	0	5	5	4	2	10	2	3	3	7	0	1	5	3	2	6	6	3	10	15	0	3	6	5	6	1	8	3	0	1	3	5	14	3	6	4	4	0	16	17	0
Otu190	342	1	0	0	0	0	0	1	0	2	4	0	0	3	0	0	0	0	2	6	2	2	2	2	1	7	7	7	0	5	0	5	0	0	0	0	0	4	0	1	1	0	3	0	1	6	0	3	4
Otu191	402	0	0	0	0	0	0	0	0	0	0	0	0	0	0	0	0	0	0	0	0	0	0	0	0	0	0	0	0	0	0	0	0	0	0	0	0	0	0	0	0	0	0	0	0	0	0	0	0
Otu192	369	0	0	0	0	0	0	0	0	0	0	0	0	0	0	0	0	0	0	0	0	0	0	0	0	0	0	0	0	0	0	0	0	0	0	0	0	0	0	0	0	0	0	0	0	0	0	0	0
Otu193	356	0	0	0	0	0	0	0	0	0	0	0	0	0	0	0	0	0	0	0	0	0	0	0	0	0	0	0	0	0	0	0	0	0	0	0	0	0	0	0	0	0	0	0	0	0	0	0	0
Otu194	363	0	0	0	0	0	0	0	0	0	0	0	0	0	0	0	0	0	0	0	0	0	0	0	0	0	0	0	0	0	0	0	0	0	0	0	0	0	0	0	0	0	0	2	0	0	0	0	0
Otu195	372	0	0	0	0	0	0	3	4	0	0	0	0	0	0	0	0	0	0	0	0	0	0	0	0	0	0	0	0	0	0	0	4	26	0	0	1	0	1	34	1	0	0	0	254	0	0	0	0
Otu196	345	0	0	0	0	0	0	0	0	0	0	0	0	0	0	0	0	0	0	0	0	0	0	0	0	0	0	0	0	0	0	0	0	0	0	0	0	0	0	0	0	0	0	0	0	0	0	0	0
Otu197	308	2	0	0	13	0	4	10	0	0	3	0	0	4	0	0	6	0	0	10	0	0	3	0	0	1	0	0	0	1	0	0	0	0	1	0	0	0	0	0	1	0	2	0	0	0	0	0	0
Otu198	348	0	0	0	0	0	0	4	0	0	0	0	0	0	0	0	0	0	0	0	0	0	0	0	0	1	0	0	0	0	0	0	0	0	0	0	0	0	0	0	2	0	0	0	0	0	0	0	0
Otu199	305	0	0	0	0	0	0	0	0	0	0	0	0	0	0	0	0	0	0	0	0	0	0	0	0	0	0	0	0	0	0	0	0	0	0	0	0	0	0	0	0	0	0	0	0	0	0	0	0
Otu200	290	1	0	2	5	0	3	7	1	4	5	1	0	4	4	2	2	8	1	2	2	0	7	2	0	5	5	2	0	0	2	1	0	0	0	0	3	0	0	0	10	3	0	4	10	6	2	1	3
Otu201	302	0	0	0	0	0	0	0	0	0	0	0	0	0	0	0	0	0	0	0	0	0	0	0	0	0	0	0	0	0	0	0	0	0	0	0	0	0	0	0	0	0	0	0	0	0	0	0	0
Otu202	314	2	1	0	0	1	2	6	1	0	10	4	0	9	2	0	2	0	2	2	3	1	2	0	0	1	0	2	1	0	0	1	0	0	3	1	0	1	0	0	0	1	0	0	0	2	0	0	5
Otu203	351	0	0	0	0	0	0	0	0	0	0	0	0	0	0	0	0	0	0	0	0	0	0	0	0	0	0	0	0	0	0	0	0	0	0	0	0	0	0	0	0	0	0	0	0	0	0	0	0
Otu204	293	0	0	0	0	0	0	0	0	0	0	0	0	0	0	0	0	0	0	0	0	0	0	0	0	0	0	0	0	0	0	0	0	0	0	0	0	0	2	0	0	0	0	0	0	0	0	0	0
Otu205	271	4	0	0	5	0	1	8	0	0	8	1	0	7	0	0	2	5	0	0	0	3	8	0	0	5	2	0	2	2	0	2	0	0	0	0	1	2	0	0	3	0	0	1	0	6	0	0	0
Otu206	293	1	0	0	6	0	3	1	1	0	3	0	0	1	0	0	0	2	0	1	0	0	1	1	0	2	0	1	0	0	0	3	0	0	4	0	11	1	0	2	5	0	0	0	0	1	1	2	2
Otu207	248	4	0	0	4	1	0	0	0	0	6	2	0	0	0	1	9	1	0	4	2	0	8	2	4	12	5	7	4	2	1	4	0	0	6	2	0	6	1	0	0	0	5	0	0	7	0	0	0
Otu208	274	0	2	2	2	5	2	3	2	2	3	3	2	8	2	3	0	2	0	3	2	0	1	8	0	2	2	0	1	3	0	0	7	0	2	0	0	2	2	1	14	3	1	1	9	7	0	0	2
Otu209	250	0	3	8	1	0	0	27	4	21	0	2	0	0	3	10	0	0	0	0	0	0	0	0	0	4	2	0	0	0	0	10	4	0	3	0	0	0	8	0	0	0	0	3	0	0	0	0	0
Otu210	305	4	3	6	5	0	2	4	0	2	1	6	2	4	3	1	0	1	5	0	2	3	0	10	1	1	3	2	0	7	0	0	3	0	2	0	1	5	1	0	4	3	0	2	0	0	1	0	0
Otu211	304	0	0	0	0	0	0	0	0	0	1	0	0	0	0	0	0	0	0	0	0	0	0	0	0	0	0	0	0	0	0	0	0	0	0	0	0	0	0	0	0	0	0	0	0	0	0	0	0
Otu212	285	0	3	3	4	7	2	5	0	5	14	2	0	8	5	3	0	9	0	0	6	4	2	10	2	0	8	3	0	9	2	2	2	0	2	1	0	0	2	0	26	2	4	3	0	6	3	0	3
Otu213	278	7	4	5	8	4	0	7	4	0	15	6	4	11	4	5	0	3	0	2	4	5	1	19	0	1	2	0	1	5	0	10	0	2	5	0	2	7	1	4	8	7	4	5	5	3	0	0	0
Otu214	246	2	0	0	0	0	0	0	0	0	2	0	0	1	0	0	2	0	0	7	0	0	2	0	0	0	0	0	1	0	0	0	0	0	0	4	0	0	0	0	0	0	0	0	0	2	0	0	0
Otu215	246	15	3	1	0	0	0	0	0	0	1	3	2	8	0	0	0	0	0	0	0	0	17	0	0	1	0	0	0	0	0	0	0	0	0	0	0	0	0	0	0	0	0	0	0	0	0	0	0
Otu216	324	0	0	0	0	0	0	0	0	0	0	0	0	0	0	0	0	0	0	0	0	0	0	0	0	0	0	0	0	0	0	0	0	0	0	0	0	0	0	0	0	0	0	0	0	0	0	0	0
Otu217	205	0	0	0	0	0	0	39	0	0	2	0	0	0	0	0	20	0	0	49	0	0	0	0	0	0	0	0	3	0	0	0	0	0	13	0	0	14	0	0	0	0	0	0	0	0	0	0	4
Otu218	273	0	0	0	0	0	0	0	0	0	0	0	0	0	0	0	0	0	0	0	0	0	0	0	0	0	0	0	0	0	0	0	0	0	0	0	0	0	0	0	0	0	0	0	0	0	0	0	0
Otu219	250	0	0	0	0	3	0	0	0	0	0	0	0	2	0	0	0	0	0	0	0	0	0	0	0	0	0	0	1	0	0	0	0	0	0	0	0	0	0	0	0	0	0	0	0	0	0	0	4
Otu220	285	0	0	3	0	0	0	7	0	0	0	1	0	0	3	3	3	0	0	2	0	0	6	0	0	0	0	0	0	0	0	39	0	0	4	0	0	2	0	0	4	0	0	0	0	0	0	0	0
Otu221	257	4	0	0	1	1	4	1	0	0	0	0	0	0	0	0	0	0	0	0	0	5	0	0	1	2	2	3	0	0	0	0	0	0	10	2	0	7	2	0	0	0	0	0	0	0	0	0	0
Otu222	250	4	0	0	0	0	0	0	0	0	0	0	0	0	0	0	1	0	0	1	0	0	0	0	0	0	0	0	0	0	0	0	0	0	17	0	0	17	0	0	0	0	0	0	0	0	0	0	0
Otu223	271	0	0	0	0	0	0	0	0	0	0	0	0	0	0	0	0	0	0	0	0	0	0	0	0	0	0	0	0	0	0	0	0	0	0	0	0	0	0	0	0	0	0	0	0	0	0	0	0
Otu224	221	3	1	0	0	0	0	0	0	0	0	0	0	1	0	0	0	0	0	0	0	0	0	0	1	2	0	0	0	0	0	0	0	0	2	0	0	0	0	0	0	0	0	0	0	0	0	0	0
Otu225	203	2	0	0	4	0	0	7	1	2	7	0	0	3	0	0	5	2	0	3	2	0	3	2	1	1	0	0	0	0	1	4	1	0	1	0	0	0	0	2	2	0	2	0	0	0	0	0	2
Otu226	226	0	0	0	5	0	0	0	0	0	0	0	0	0	0	0	0	0	0	0	0	0	0	0	0	0	0	0	0	0	0	0	0	0	7	0	0	6	3	0	1	2	0	1	0	0	0	0	0
Otu227	174	0	0	0	0	0	0	0	0	0	0	0	0	0	0	0	0	0	0	0	0	0	0	0	0	0	0	0	0	0	0	0	0	0	0	0	0	0	0	0	0	0	0	0	0	0	0	0	0
Otu228	215	0	1	0	0	0	0	0	0	8	1	2	2	13	0	0	0	3	10	0	1	7	0	3	6	1	6	31	0	5	7	0	2	0	9	4	0	5	0	0	0	0	6	0	0	0	0	0	2
Otu229	169	0	0	2	0	0	0	12	8	0	0	0	0	0	0	0	4	0	0	21	0	0	0	0	0	0	0	0	6	0	0	0	3	0	0	2	0	1	0	0	11	0	4	1	0	10	0	0	2
Otu230	175	4	0	0	0	0	0	2	0	0	4	0	0	3	0	0	0	0	0	2	0	0	1	0	0	0	0	0	0	0	0	0	0	0	0	0	0	2	0	0	0	0	0	0	0	0	0	0	0
Otu231	195	0	2	0	3	2	2	3	0	1	3	0	0	6	2	1	2	0	4	1	0	0	0	1	0	2	0	0	1	2	0	0	2	2	3	0	0	2	2	1	1	2	4	0	3	4	3	3	0
Otu232	230	0	0	0	0	0	0	0	0	0	0	0	0	0	0	0	0	0	0	0	0	0	0	0	0	0	0	0	0	0	0	0	0	0	0	0	0	0	0	0	0	0	0	0	0	0	0	0	0
Otu233	177	5	2	1	2	3	3	1	1	0	6	1	0	1	0	1	3	2	1	2	0	0	0	0	0	1	0	4	1	0	2	0	0	1	3	4	1	0	2	5	3	0	3	2	2	1	0	0	2
Otu234	233	0	0	0	0	0	0	0	0	0	0	0	0	0	0	0	0	0	0	0	0	0	0	0	0	0	0	0	0	0	0	0	0	0	0	0	3	0	0	2	0	0	0	0	228	0	0	0	0
Otu235	148	0	0	0	0	0	0	0	0	0	3	0	0	0	0	0	0	0	0	0	0	0	0	0	0	0	0	0	0	0	0	0	0	0	0	0	0	0	0	0	0	0	0	0	0	0	0	0	0
Otu236	159	2	2	7	4	0	0	0	0	0	11	0	0	6	0	0	0	0	0	4	2	0	6	5	0	2	0	0	0	0	0	0	0	0	5	0	8	7	22	26	1	4	0	6	0	0	0	0	0
Otu237	147	0	0	0	6	0	0	0	0	0	1	0	0	0	0	0	0	0	0	0	0	0	0	0	0	0	0	0	0	0	0	0	0	0	0	0	0	0	0	0	0	0	0	0	0	0	0	0	0
Otu238	155	0	0	0	0	0	0	0	0	0	0	0	0	0	0	0	0	0	2	0	5	0	0	0	0	0	0	0	0	0	1	0	0	0	2	0	0	0	0	0	0	2	0	0	0	0	6	0	0
Otu239	164	4	0	0	0	0	0	0	0	0	0	0	0	0	0	0	0	0	0	0	0	0	0	0	0	0	2	2	0	0	0	0	0	0	2	0	0	0	0	0	0	0	0	0	0	0	0	0	0
Otu240	141	0	0	0	5	0	0	7	0	2	5	4	2	3	1	0	0	0	0	4	0	0	2	2	0	2	1	0	3	0	0	13	0	3	9	1	2	5	0	0	23	0	4	0	2	7	0	1	1
Otu241	168	0	0	0	0	0	0	0	0	0	0	0	0	0	0	0	0	0	0	1	0	0	0	0	0	0	0	0	0	0	0	0	0	0	0	0	0	0	0	0	0	0	0	0	0	0	0	0	0
Otu242	144	3	2	0	2	0	0	2	0	0	2	0	2	4	0	0	1	0	0	5	2	0	2	1	0	2	0	0	1	0	0	0	0	0	4	0	0	0	0	0	3	4	0	0	0	0	0	3	3
Otu243	150	0	0	0	0	0	0	0	0	0	0	0	0	0	0	0	5	0	0	0	2	1	9	0	1	0	0	0	17	0	0	0	0	0	1	0	0	1	2	1	1	0	0	0	3	3	0	2	0
Otu244	145	0	0	0	0	0	0	0	0	0	0	0	0	0	0	0	0	0	0	0	0	0	0	0	0	0	0	0	0	0	0	0	0	0	0	0	0	0	0	0	0	0	0	0	0	0	0	0	0
Otu245	158	0	3	3	0	6	2	0	3	1	0	3	0	0	2	0	0	4	1	0	7	4	0	3	1	0	1	0	0	8	0	0	3	2	0	5	3	0	1	2	0	3	0	2	2	0	2	0	0
Otu246	154	0	0	0	0	0	0	0	0	0	0	0	0	0	0	0	0	0	0	0	0	0	0	0	0	0	0	0	0	0	0	0	0	0	0	0	0	0	0	0	0	0	0	0	0	0	0	0	0
Otu247	135	2	1	0	3	3	0	15	0	6	0	3	4	5	1	3	0	0	1	7	5	0	8	0	0	1	0	0	0	0	0	16	2	0	4	2	0	0	0	0	12	0	0	2	0	0	0	0	0
Otu248	148	0	0	0	0	0	0	0	0	0	0	0	0	0	0	0	0	0	0	0	0	0	0	0	0	0	0	0	0	0	0	0	0	0	0	0	0	0	0	0	0	0	0	0	0	0	0	0	0
Otu249	156	0	0	0	0	0	0	0	0	0	0	0	0	0	0	0	0	0	0	0	0	0	0	0	0	0	0	0	0	0	0	0	0	0	0	0	0	0	0	0	0	0	0	0	0	0	0	0	0
Otu250	149	0	0	0	0	0	0	3	1	0	0	2	0	4	0	0	0	0	1	0	2	2	0	0	0	0	0	0	0	5	0	2	1	0	0	0	0	1	0	1	9	2	0	0	3	0	0	0	0
Otu251	153	0	0	0	0	0	0	0	0	0	0	0	0	0	0	0	0	0	0	2	0	0	2	0	0	1	0	0	0	0	0	0	0	0	0	0	0	0	0	0	2	0	0	0	0	0	2	2	0
Otu252	146	0	0	0	0	0	0	0	0	0	0	0	0	0	0	0	0	0	0	0	0	0	0	0	0	3	0	0	0	0	0	0	0	0	0	0	0	0	0	0	0	0	0	0	0	0	0	0	0
Otu253	129	0	2	1	0	0	0	0	0	4	0	4	3	1	0	1	0	3	2	0	1	7	0	2	9	1	3	6	0	7	3	0	0	0	0	7	0	0	0	0	0	0	0	5	0	1	2	0	1
Otu254	131	0	0	0	0	0	0	0	0	0	0	0	0	0	0	0	1	0	0	4	0	0	9	0	0	0	0	0	5	0	0	0	0	0	0	0	0	0	0	0	0	0	0	0	0	0	0	0	0
Otu255	129	0	0	1	1	0	0	0	1	4	0	2	2	2	0	2	0	0	0	0	8	3	0	3	0	0	0	0	0	6	1	2	2	0	5	0	0	2	0	0	1	1	2	6	0	1	0	0	1
Otu256	123	0	3	1	0	0	0	0	0	0	2	3	0	0	1	0	1	0	0	3	3	3	0	0	0	0	4	0	0	2	0	1	0	0	6	0	0	1	0	0	0	0	0	0	0	3	0	0	1
Otu257	118	0	0	0	0	0	0	0	0	2	0	0	0	0	0	0	0	0	0	0	0	2	0	0	0	2	0	14	0	0	0	0	0	0	0	2	0	0	0	0	0	0	5	0	0	0	0	0	0
Otu258	104	0	0	0	0	0	0	0	0	0	0	0	0	0	0	0	0	0	0	0	0	0	0	0	0	0	0	0	0	0	0	0	0	0	0	0	0	0	0	0	0	0	0	0	0	0	0	0	0
Otu259	131	0	0	0	0	0	0	0	0	0	0	0	0	0	0	0	0	0	0	0	0	0	0	0	0	0	0	0	0	0	0	0	0	0	0	0	0	0	0	0	0	0	0	0	0	0	0	0	0
Otu260	94	0	0	0	0	0	0	0	0	0	0	0	0	0	0	0	0	0	0	0	0	0	0	0	0	0	0	0	0	0	0	0	0	0	0	0	0	0	0	0	0	0	0	0	0	0	0	0	10
Otu261	131	4	0	0	0	0	0	0	0	0	2	2	0	0	0	0	0	0	0	2	0	0	0	0	0	1	0	0	0	0	0	0	0	0	0	0	0	0	0	0	0	0	0	0	0	0	0	0	2
Otu262	121	0	0	0	0	0	0	0	0	0	0	0	0	0	0	0	0	0	0	0	0	0	0	0	0	0	0	0	0	0	0	0	0	0	0	0	0	0	0	0	1	0	0	0	0	0	5	0	0
Otu263	120	0	0	0	0	0	2	0	0	0	0	0	0	0	0	0	0	11	0	0	3	0	0	0	7	0	12	8	0	0	20	0	1	0	0	8	0	0	0	0	0	0	0	0	0	0	0	0	0
Otu264	98	2	0	3	0	2	3	6	0	0	2	0	2	8	0	0	0	0	0	2	1	2	0	0	0	0	0	0	0	0	0	2	0	0	1	0	0	0	0	0	12	0	0	0	0	0	0	0	3
Otu265	125	0	0	0	0	0	0	0	0	0	0	0	0	0	0	0	0	0	0	0	0	0	0	0	0	0	0	0	0	0	0	0	0	0	0	0	0	0	0	0	0	0	0	0	0	0	0	0	0
Otu266	117	0	0	0	0	0	0	0	0	0	0	0	0	0	0	0	0	0	0	0	0	0	0	0	0	0	0	0	0	0	0	0	0	0	0	0	0	0	0	0	0	0	0	0	0	0	0	0	0
Otu267	121	0	0	0	0	0	0	0	0	0	0	0	0	0	0	0	0	0	0	0	0	0	0	0	0	0	0	0	0	0	0	0	0	0	0	0	0	0	0	0	0	0	0	0	0	0	0	0	0
Otu268	127	0	0	0	0	0	0	0	0	0	0	0	0	0	0	0	0	0	0	0	0	0	0	0	0	0	0	0	0	0	0	0	0	0	0	0	0	0	0	0	0	0	0	0	0	0	0	0	0
Otu269	127	0	0	0	0	0	0	0	0	0	0	0	0	0	0	0	0	0	0	0	0	0	0	0	0	0	0	0	0	0	0	0	0	0	0	0	0	0	0	0	0	0	0	0	0	0	0	0	0
Otu270	97	0	5	0	0	0	0	0	0	0	0	0	5	0	5	0	0	0	0	0	2	0	0	5	8	0	0	0	0	0	0	0	5	9	0	0	0	0	0	0	0	1	0	0	0	0	0	3	0
Otu271	121	0	0	1	0	0	0	0	2	0	0	0	0	0	3	0	0	0	0	0	2	2	0	0	4	0	0	1	0	0	0	0	5	22	0	2	4	0	0	0	0	1	0	0	5	0	0	3	4
Otu272	108	0	0	0	0	0	0	0	0	0	2	0	0	0	0	0	0	0	0	0	0	0	0	0	0	3	0	0	0	0	0	0	0	0	0	0	0	0	0	0	0	0	0	0	0	0	0	0	0
Otu273	100	0	0	0	0	0	0	0	0	0	0	0	0	0	0	0	0	0	0	0	0	0	0	0	0	0	0	0	0	0	0	0	0	0	0	0	0	0	0	0	0	0	0	0	0	0	0	0	0
Otu274	122	0	0	0	0	0	0	0	0	0	0	0	0	0	0	0	0	0	0	0	0	0	0	0	0	0	0	0	0	0	0	0	0	102	0	0	20	0	0	0	0	0	0	0	0	0	0	0	0
Otu275	99	0	0	0	0	0	0	0	0	0	0	0	0	0	0	0	0	0	0	1	0	0	0	0	0	0	0	0	0	0	0	0	0	3	1	0	1	0	0	3	3	0	2	0	0	0	0	0	0
Otu276	92	0	0	0	0	0	1	0	1	0	0	0	0	0	0	0	0	0	0	0	0	0	0	0	0	0	0	0	0	0	0	0	0	0	0	0	0	5	0	0	0	3	0	0	0	0	0	0	0
Otu277	83	0	0	0	0	0	0	0	0	0	0	0	0	0	0	0	0	0	0	0	0	0	0	0	0	0	0	0	0	0	0	0	0	0	0	0	0	0	0	0	0	0	0	0	0	0	0	0	0
Otu278	92	0	0	0	0	0	0	2	0	0	0	0	0	0	0	0	0	0	0	0	0	0	0	0	0	0	0	0	0	0	0	0	0	0	2	0	0	0	0	0	0	0	0	0	0	0	0	0	0
Otu279	88	0	0	0	0	0	0	0	0	0	0	0	0	0	0	0	0	0	0	0	0	0	0	0	0	0	0	0	0	0	0	0	0	0	0	0	0	0	0	0	0	0	0	0	0	0	0	0	0
Otu280	83	1	0	0	0	0	0	0	0	0	0	0	0	0	0	0	0	0	0	0	0	0	1	0	0	0	0	0	0	0	0	0	0	0	0	0	0	0	0	0	0	0	0	0	0	0	0	0	0
Otu281	66	0	0	0	0	0	0	0	0	0	0	0	0	0	0	0	0	0	0	0	0	0	1	0	0	0	0	0	0	0	0	0	0	0	0	0	0	0	0	0	0	0	0	0	0	2	0	0	0
Otu282	64	0	0	0	0	0	0	0	0	0	0	0	0	0	0	0	0	0	0	0	0	0	0	0	0	0	0	0	0	0	0	0	0	0	0	0	0	0	0	0	0	0	0	0	0	0	0	0	0
Otu283	83	0	0	0	0	0	0	0	0	0	0	0	0	0	0	0	0	0	0	0	0	0	0	0	0	0	0	0	0	0	0	0	0	0	0	0	0	0	0	0	0	0	0	0	0	0	0	0	0
Otu284	79	0	0	0	0	0	0	0	0	0	0	0	0	0	0	0	0	0	0	0	0	0	0	0	0	0	0	0	0	0	0	0	0	0	0	0	0	0	0	0	0	0	0	0	0	0	0	0	0
Otu285	78	0	0	0	0	0	0	0	0	0	0	0	0	0	0	0	0	0	0	0	0	0	0	0	0	0	0	0	0	0	0	0	0	0	0	0	0	0	0	0	0	0	0	0	0	0	0	0	0
Otu286	70	0	0	0	0	0	0	0	0	0	0	0	0	0	0	0	0	0	0	0	0	0	0	0	0	4	0	0	0	0	0	0	0	0	0	0	2	0	0	0	0	0	0	0	0	0	0	2	0
Otu287	63	0	2	0	3	0	0	7	1	0	6	0	0	4	3	0	1	0	0	1	0	0	0	0	1	0	1	0	0	1	0	6	0	0	2	0	0	2	0	0	9	1	0	2	0	0	0	0	0
Otu288	69	0	0	0	0	0	0	0	3	0	0	0	0	0	0	0	0	0	0	0	0	0	0	0	0	0	0	0	0	0	0	0	0	0	2	0	0	0	0	0	0	0	0	0	0	0	0	0	0
Otu289	50	0	0	0	0	0	0	0	0	0	7	0	0	0	0	0	0	0	0	2	0	0	0	0	0	0	0	0	0	0	0	0	0	0	0	0	0	0	0	0	0	0	0	0	0	2	1	0	0
Otu290	82	0	0	0	0	0	0	0	0	0	0	0	0	0	0	0	0	0	0	0	1	0	0	0	0	0	0	0	0	0	0	0	0	8	0	0	0	0	0	2	0	0	0	0	13	0	0	1	0
Otu291	66	0	0	0	1	0	0	0	0	0	0	0	0	0	0	0	4	0	0	1	0	0	0	0	0	0	0	0	0	0	0	0	0	0	4	0	0	3	0	0	2	0	0	0	0	0	0	0	0
Otu292	67	0	0	0	0	0	0	0	0	0	0	0	0	0	0	0	0	0	0	0	0	0	0	0	0	0	0	0	0	0	0	0	0	0	0	0	0	0	0	0	0	0	0	0	0	0	0	0	0
Otu293	66	0	0	0	0	0	0	0	0	0	0	0	0	0	0	0	0	0	0	0	0	0	0	0	0	0	0	0	0	0	0	0	0	0	1	0	0	1	0	0	0	0	0	0	0	0	0	0	0
Otu294	65	2	0	0	0	0	0	2	0	0	0	0	0	1	0	1	0	0	0	1	0	0	0	0	0	0	0	0	0	0	0	0	0	0	0	0	0	1	0	0	8	1	0	0	0	0	0	0	1
Otu295	54	0	0	0	0	0	0	0	0	0	2	0	0	0	0	0	1	0	0	1	0	0	0	0	0	0	0	0	0	0	0	0	0	0	0	0	0	0	0	0	0	0	0	0	0	1	0	0	0
Otu296	46	0	0	0	2	0	0	2	0	0	0	0	0	2	0	0	0	0	0	0	0	0	0	0	0	0	0	0	0	0	0	0	0	0	0	0	0	0	0	0	0	0	0	0	0	0	0	0	0
Otu297	50	0	0	0	0	0	0	0	0	0	0	0	0	0	0	0	0	0	0	0	0	0	0	0	0	0	0	0	0	0	0	0	0	0	0	0	0	0	0	0	0	0	0	0	0	0	0	0	0
Otu298	33	0	0	0	0	0	0	0	0	0	0	0	0	0	0	0	0	0	0	0	0	0	0	0	0	0	0	0	0	0	0	0	0	0	0	0	0	0	0	0	0	0	0	0	0	0	0	0	0
Otu299	64	0	0	0	0	0	0	0	0	0	0	0	0	0	0	0	0	0	0	0	0	0	0	0	0	0	0	0	0	0	0	0	0	0	0	0	0	0	0	0	0	0	0	0	0	0	0	0	0
Otu300	64	0	2	10	0	0	0	0	0	0	0	0	0	0	0	3	0	0	0	0	0	0	0	0	0	0	0	0	0	0	0	0	0	0	0	0	0	0	0	0	0	0	0	0	0	0	0	0	0
Otu301	40	0	0	0	0	0	0	0	0	0	0	2	0	1	0	0	0	1	0	0	1	0	0	0	3	0	2	0	2	0	1	0	0	0	0	0	0	0	0	0	0	0	0	0	0	0	0	0	0
Otu302	52	0	0	0	0	0	0	0	0	0	0	0	0	0	0	0	0	0	0	0	0	0	0	0	0	0	0	0	3	0	0	0	0	0	0	0	0	0	0	0	0	0	0	0	5	0	0	2	0
Otu303	41	0	0	0	2	0	0	0	0	0	0	0	0	0	0	0	0	7	0	8	0	0	0	0	0	5	0	0	0	0	8	0	0	0	0	0	0	0	0	0	0	0	0	0	0	0	0	0	2
Otu304	41	1	0	0	0	0	0	0	1	0	0	0	0	0	0	0	0	0	0	0	0	0	0	0	0	2	0	0	0	0	0	0	0	0	0	0	2	0	0	0	0	0	0	0	0	0	0	0	0
Otu305	28	0	0	0	0	0	0	0	0	0	0	0	0	0	0	0	0	0	0	1	0	0	3	0	0	0	0	0	0	0	0	0	0	0	0	0	0	0	0	0	0	0	0	0	0	0	0	0	0
Otu306	50	0	0	0	0	0	0	3	0	0	0	0	0	0	0	0	0	0	0	0	0	0	1	0	0	0	0	0	0	0	0	0	0	0	0	0	0	0	0	0	0	0	0	0	0	0	0	0	0
Otu307	49	0	0	0	0	0	0	0	0	0	0	0	0	0	0	0	0	0	0	0	0	0	0	0	0	0	0	0	0	0	0	0	0	0	0	0	0	0	0	0	0	0	0	0	0	0	0	0	0
Otu308	46	1	0	0	0	0	0	0	0	0	4	0	0	0	0	0	0	0	0	0	0	0	0	0	0	0	0	0	0	0	2	0	0	6	0	0	0	0	0	22	0	0	5	0	0	0	0	0	0
Otu309	38	0	0	0	0	2	0	0	0	0	0	0	0	0	0	1	0	0	0	0	0	0	0	0	1	0	0	0	0	0	0	0	0	0	0	0	0	0	0	0	0	0	0	0	0	0	1	0	0
Otu310	27	0	0	0	0	0	0	0	0	0	0	0	0	0	0	0	0	0	0	2	0	0	0	0	0	0	0	0	3	0	0	0	0	0	0	0	0	0	0	0	0	0	0	0	0	0	0	0	0
Otu311	41	0	0	0	0	0	0	0	0	0	0	0	0	0	0	0	0	0	0	0	0	0	0	0	0	0	0	0	0	0	0	0	0	0	0	0	0	0	0	0	0	0	0	0	0	0	0	0	0
Otu312	34	0	0	0	2	0	0	0	0	0	0	0	0	0	0	0	0	0	0	0	0	0	0	0	0	0	0	0	0	0	0	0	0	0	0	0	0	0	0	0	0	0	0	0	0	0	0	0	0
Otu313	28	0	0	0	0	0	0	0	0	0	0	0	0	0	0	0	0	0	0	0	0	0	0	0	0	0	0	0	0	0	0	0	0	0	0	0	0	0	0	0	0	0	0	0	0	0	0	0	0
Otu314	31	0	0	0	0	0	0	0	0	0	0	0	0	0	0	0	0	0	0	0	0	0	0	0	0	0	0	0	0	0	0	0	0	0	0	0	0	0	0	0	0	0	0	0	0	0	0	0	0
Otu315	28	0	0	0	0	0	0	1	0	0	0	0	0	0	0	0	0	0	0	2	0	0	0	0	0	0	0	0	0	0	0	1	0	0	0	0	0	0	0	0	2	0	0	0	0	0	2	0	0
Otu316	45	0	0	0	0	0	0	0	0	0	0	0	0	0	0	0	0	0	0	0	0	0	0	0	0	0	0	0	0	0	0	0	0	0	0	0	0	0	0	0	0	0	0	0	0	0	0	0	0
Otu317	35	0	0	0	0	0	0	0	0	0	0	0	1	0	0	0	0	0	0	0	1	0	0	2	0	0	0	0	0	1	0	0	0	1	0	0	1	0	0	0	0	1	0	0	0	0	0	0	0
Otu318	42	0	1	0	0	0	0	0	0	0	0	0	0	0	0	2	0	0	0	0	0	0	0	0	0	0	0	0	0	0	2	0	0	0	0	0	0	0	0	0	0	0	0	0	0	0	3	0	0
Otu319	28	0	0	0	2	0	0	3	0	0	3	0	0	3	0	0	0	0	0	2	0	0	2	0	0	0	0	0	0	0	0	4	0	0	1	0	0	0	0	0	0	0	0	0	0	0	0	0	0
Otu320	32	0	0	0	0	0	0	0	0	0	0	0	0	0	0	0	0	0	0	0	0	0	0	0	0	0	0	0	0	0	0	0	0	16	0	0	7	0	0	0	0	0	0	0	9	0	0	0	0
Otu321	42	0	0	0	0	0	0	0	0	0	0	0	0	0	0	0	0	2	0	4	0	0	4	0	0	0	0	5	0	0	13	0	2	0	1	7	0	0	0	0	0	0	0	0	0	0	0	0	0
Otu322	27	0	0	0	0	0	0	0	0	0	0	0	0	0	0	0	0	0	0	0	0	0	0	0	0	0	0	0	0	0	0	0	0	0	0	0	0	0	0	0	0	0	0	0	0	0	0	0	0
Otu323	35	0	0	0	0	0	0	0	0	0	0	0	0	0	0	0	0	0	0	0	0	0	0	0	0	0	0	0	0	0	0	0	0	0	0	0	0	0	0	0	0	0	0	0	0	0	0	0	0
Otu324	45	0	0	0	0	0	0	0	0	0	0	0	0	0	0	0	0	0	0	0	0	0	0	0	0	0	0	0	0	0	0	0	0	0	0	0	0	0	0	0	0	0	0	0	37	0	0	0	0
Otu325	26	0	0	0	0	0	0	0	0	0	0	0	1	0	0	0	1	0	0	0	0	0	0	0	0	0	0	0	0	0	0	0	0	0	0	0	0	0	0	0	0	1	0	0	0	0	0	0	0
Otu326	24	0	0	0	0	0	0	0	0	0	0	0	0	0	0	0	0	0	0	0	0	0	0	0	0	0	0	0	0	0	0	0	0	0	0	0	0	0	0	0	0	0	0	0	0	0	0	0	0
Otu327	24	0	0	0	0	0	0	0	0	0	0	0	0	0	0	0	0	0	0	0	0	0	0	0	0	0	0	0	0	0	0	0	0	0	0	0	0	0	0	2	0	0	0	0	0	0	0	0	0
Otu328	31	0	0	0	0	0	0	0	0	0	0	0	0	0	0	0	0	0	0	0	0	0	0	0	0	0	0	0	0	0	0	0	0	0	0	0	0	0	0	0	0	0	0	0	0	0	0	0	0
Otu329	21	0	0	0	0	0	0	0	0	0	0	0	0	0	0	0	0	0	0	0	0	0	0	0	0	0	0	0	0	0	0	0	0	0	0	0	0	0	0	0	0	0	0	0	0	0	0	0	0
Otu330	26	0	0	0	0	0	0	0	3	0	4	0	0	4	0	0	0	0	0	1	0	0	0	0	0	0	0	0	1	0	0	0	0	0	0	0	1	0	0	2	0	0	0	0	0	0	0	0	0
Otu331	22	0	0	0	0	0	0	0	0	0	0	0	0	0	0	0	0	0	0	0	0	0	0	0	0	0	0	0	0	0	0	0	0	0	0	0	0	0	0	0	0	0	0	0	0	0	0	0	0
Otu332	22	0	0	0	0	0	0	0	0	0	0	0	0	0	0	0	0	0	0	0	0	0	0	0	0	0	0	0	0	0	0	0	0	0	0	0	0	0	0	0	0	0	0	0	0	0	0	0	0
Otu333	34	0	1	0	0	0	0	0	0	0	0	0	0	0	0	0	0	0	0	0	0	0	0	0	0	0	0	0	0	0	0	0	0	3	0	0	2	0	0	2	0	0	0	0	2	0	0	0	0
Otu334	29	0	0	0	0	0	0	0	0	0	0	0	0	0	0	0	0	0	0	0	0	0	0	2	0	0	0	0	0	0	0	0	0	0	0	0	0	0	0	0	0	0	0	0	0	0	0	0	0
Otu335	20	0	0	0	0	0	0	0	0	0	0	0	0	0	0	0	0	5	0	0	0	0	0	0	3	1	4	0	0	0	0	0	0	0	0	0	0	0	0	0	0	0	0	0	0	0	0	0	0
Otu336	25	0	0	0	0	0	0	0	0	0	0	0	0	0	3	0	0	0	2	0	1	0	0	0	2	0	0	2	0	0	0	0	0	0	0	0	0	0	0	0	0	0	0	0	0	0	0	0	0
Otu337	35	0	0	0	0	0	0	0	0	0	0	0	0	0	0	0	0	0	0	0	0	0	0	0	0	0	0	0	0	0	0	0	0	2	0	0	0	0	0	0	0	0	0	0	33	0	0	0	0
Otu338	27	0	0	0	0	0	0	0	0	0	0	0	0	0	0	0	0	0	0	0	0	0	0	0	0	0	0	0	0	0	0	0	0	0	0	0	0	0	0	0	0	0	0	0	0	0	0	0	0
Otu339	25	0	0	0	0	0	0	0	0	0	0	0	0	0	0	0	0	0	0	0	0	0	0	0	0	0	0	0	0	0	0	0	0	0	0	0	0	0	0	0	0	0	0	0	0	0	0	0	0
Otu340	29	0	0	0	0	0	0	0	0	0	0	0	0	0	0	0	0	0	0	0	0	0	0	0	0	0	0	0	0	0	0	0	0	0	0	0	0	0	0	0	0	0	0	0	0	0	0	0	0
Otu341	24	0	0	0	0	0	0	0	0	0	0	0	0	0	0	0	0	0	0	0	0	0	0	0	0	0	0	0	0	0	0	0	0	0	0	0	0	0	0	0	0	0	0	0	0	0	0	0	0
Otu342	29	0	0	0	0	0	0	0	0	0	0	0	0	0	0	0	0	0	0	0	0	0	0	0	0	0	0	0	0	0	0	0	0	29	0	0	0	0	0	0	0	0	0	0	0	0	0	0	0
Otu343	21	0	0	0	0	0	3	0	0	0	0	0	0	0	0	0	0	0	0	0	0	0	0	0	0	0	0	0	1	0	0	0	0	0	0	0	0	0	0	0	0	0	0	0	0	0	0	0	0
Otu344	18	0	2	0	0	0	0	0	2	0	0	0	0	0	0	0	0	0	0	0	0	0	0	1	0	0	3	0	0	0	0	0	2	2	0	0	0	0	0	0	0	0	0	0	0	0	0	0	0
Otu345	25	0	0	0	0	0	0	0	0	0	0	0	0	0	0	0	0	0	0	0	0	0	0	0	0	0	0	0	0	0	0	0	0	0	0	0	0	0	0	0	0	0	0	0	0	0	0	0	0
Otu346	17	0	0	0	0	0	0	0	0	0	0	0	0	0	0	0	0	0	0	0	0	0	0	0	0	0	0	0	0	0	0	0	0	1	0	0	0	0	0	0	0	0	0	0	6	0	0	0	0
Otu347	14	0	0	0	0	0	0	0	0	0	0	0	0	0	0	0	0	0	0	0	0	0	0	0	0	0	0	0	0	0	0	0	0	0	0	0	0	0	0	0	0	0	0	0	0	0	0	0	0
Otu348	21	0	0	0	0	0	0	2	0	0	1	0	0	2	0	0	0	0	0	0	0	0	1	0	0	0	0	0	0	0	0	3	0	0	0	0	0	0	0	0	1	0	0	0	0	5	0	0	0
Otu349	11	0	0	0	0	0	0	0	0	0	0	0	0	0	0	0	0	0	0	0	0	0	0	0	0	0	0	0	0	0	0	0	0	0	0	0	0	0	0	0	0	0	0	0	0	0	0	0	0
Otu350	23	0	0	2	0	0	0	0	0	0	0	0	0	0	0	0	0	0	0	0	7	0	0	0	0	0	0	0	0	0	0	0	2	0	0	1	0	0	0	0	0	2	0	0	0	0	0	2	0
Otu351	14	0	0	0	0	0	0	0	0	0	0	0	0	0	0	0	0	0	0	0	0	0	0	0	0	0	0	0	0	0	0	0	0	0	0	0	0	0	0	0	0	0	0	0	0	0	0	0	0
Otu352	18	0	0	0	2	0	0	2	0	0	0	0	0	0	2	0	0	0	0	0	0	0	0	0	0	0	2	0	0	0	0	0	0	0	0	0	0	1	0	0	0	0	0	0	0	0	0	0	0
Otu353	21	0	0	0	0	0	0	0	0	0	0	0	0	0	0	0	0	0	0	0	0	0	0	0	0	0	0	0	0	0	0	0	0	1	0	0	0	0	0	3	0	0	0	0	7	0	0	0	0
Otu354	17	0	0	0	0	0	0	0	0	0	0	0	0	0	0	0	0	0	0	0	0	0	0	0	0	0	0	0	0	0	0	0	0	0	0	0	0	0	0	0	0	0	0	0	0	0	0	0	0
Otu355	15	0	0	0	0	0	0	0	0	0	0	0	0	0	0	0	0	0	0	0	0	0	0	0	1	0	0	0	0	2	0	0	0	0	0	0	0	0	0	0	0	0	0	0	0	0	0	0	0
Otu356	15	1	0	0	0	0	0	0	0	0	0	0	0	0	2	0	0	0	0	0	0	2	0	0	0	0	0	0	1	0	2	0	0	0	0	0	0	0	0	0	0	0	0	1	0	0	0	0	0
Otu357	14	0	0	0	2	0	0	0	0	0	2	0	0	0	0	0	1	0	0	1	0	0	1	0	0	3	0	0	0	0	0	0	0	0	0	0	0	0	0	0	0	0	2	0	0	0	0	0	0
Otu358	5	0	0	0	0	0	0	0	0	0	0	0	0	0	0	0	0	0	0	0	0	0	0	0	0	0	0	0	0	0	0	0	0	0	0	0	0	0	0	0	0	0	0	0	0	0	0	0	0
Otu359	15	0	0	0	0	0	0	0	0	0	0	0	0	0	0	0	0	0	0	0	0	0	0	0	0	0	0	0	0	0	0	0	0	11	0	0	4	0	0	0	0	0	0	0	0	0	0	0	0
Otu360	13	0	0	0	0	0	0	0	0	0	0	0	0	0	0	0	0	0	0	0	0	0	0	0	0	0	0	0	0	0	0	1	0	0	1	0	0	0	0	0	0	0	0	0	0	1	0	0	0
Otu361	15	0	0	0	0	0	0	0	0	15	0	0	0	0	0	0	0	0	0	0	0	0	0	0	0	0	0	0	0	0	0	0	0	0	0	0	0	0	0	0	0	0	0	0	0	0	0	0	0
Otu362	18	0	0	0	0	0	0	0	0	0	0	0	0	0	0	0	0	0	0	0	0	0	0	0	0	0	0	0	0	0	0	0	0	0	0	0	0	0	0	0	0	0	0	0	0	0	0	0	0
Otu363	22	0	0	0	0	0	0	0	0	0	0	0	0	0	0	0	0	0	0	0	0	0	0	0	0	0	0	0	0	0	0	0	0	0	0	0	0	0	0	0	3	0	0	0	0	0	0	0	0
Otu364	16	0	0	0	0	0	0	0	0	0	0	2	0	0	0	0	0	0	0	1	0	0	0	0	0	0	0	0	0	0	0	0	0	0	5	0	0	1	0	0	0	0	0	0	0	0	0	3	0
Otu365	11	0	0	0	0	0	0	0	0	0	0	0	0	0	0	0	0	0	0	0	0	0	0	0	0	0	0	0	0	0	0	0	0	0	0	0	0	0	0	0	0	0	0	0	0	0	0	0	0
Otu366	10	0	0	0	0	0	0	0	0	0	0	0	0	0	0	0	0	0	0	0	0	0	0	0	0	0	0	0	0	0	0	0	0	0	0	0	0	0	0	0	0	0	0	0	0	0	0	0	0
Otu367	12	0	0	0	0	0	0	0	0	0	0	0	0	0	0	0	0	0	0	0	0	0	0	0	0	0	0	0	0	0	0	0	0	0	0	0	0	0	0	0	0	0	0	0	0	0	0	0	0
Otu368	16	0	0	0	0	0	0	0	0	0	0	0	0	0	0	0	0	2	3	0	0	0	0	0	0	0	0	2	0	0	0	0	0	0	0	0	0	0	0	0	0	0	0	0	0	0	0	0	0
Otu369	15	0	0	0	0	0	0	0	0	0	0	0	0	0	0	0	0	0	0	0	0	0	0	0	0	0	0	0	0	0	0	0	0	0	0	0	0	0	0	0	0	0	0	0	0	0	0	0	0
Otu370	13	0	0	0	0	0	0	0	0	0	0	0	0	0	0	0	0	0	0	0	0	0	0	0	0	0	0	0	0	0	0	0	0	0	0	0	0	0	0	0	0	0	0	0	0	0	0	0	0
Otu371	11	8	0	0	0	0	0	0	0	0	0	0	0	0	0	0	0	0	0	0	0	0	0	0	0	0	0	0	0	0	0	0	0	0	0	0	0	0	0	0	0	0	2	0	0	0	0	0	0
Otu372	10	0	0	0	0	0	0	0	0	0	0	0	0	0	0	0	2	0	0	0	0	0	0	0	0	0	0	0	0	0	0	2	0	0	0	0	0	1	0	0	0	0	0	0	0	0	0	0	4
Otu373	10	0	0	0	0	0	0	0	0	0	0	0	0	0	0	0	0	0	0	0	0	0	0	0	0	0	0	0	0	0	0	0	0	0	0	0	0	0	0	0	0	0	0	0	0	0	0	0	0
Otu374	11	0	0	0	0	0	0	0	0	0	0	0	0	0	0	0	0	0	0	0	0	0	0	0	0	0	0	0	0	0	0	0	0	0	0	0	0	0	0	0	0	0	0	0	1	0	0	0	0
Otu375	12	0	0	0	0	0	0	0	0	0	4	1	0	0	0	0	0	0	0	1	0	0	1	0	0	0	2	0	0	0	0	0	0	0	0	0	0	0	0	0	0	0	0	0	0	0	0	0	0
Otu376	13	0	0	0	0	0	0	0	0	0	0	0	0	0	0	0	0	0	0	0	0	0	0	0	0	0	0	0	0	0	0	0	0	0	0	0	0	0	0	0	0	0	0	0	0	0	0	0	0
Otu377	5	0	0	0	0	0	0	0	0	0	0	0	0	0	0	0	0	0	0	0	0	0	0	0	0	0	0	0	0	0	0	0	0	0	0	0	0	0	0	0	0	0	0	0	0	0	0	0	0
Otu378	12	0	0	0	0	0	0	0	0	0	0	0	0	0	0	0	0	0	0	0	0	0	0	0	0	0	0	0	0	0	0	1	0	0	0	0	0	0	0	0	0	0	0	0	2	0	0	0	0
Otu379	11	0	0	0	0	0	0	0	0	0	0	0	0	0	0	0	0	0	0	0	0	0	0	0	0	0	0	0	0	0	0	0	0	0	0	0	0	0	0	0	0	0	0	0	0	0	0	0	0
Otu380	8	0	0	0	0	0	0	0	0	0	0	0	0	0	0	0	0	0	0	0	0	0	0	0	0	0	0	0	0	0	0	0	0	0	0	0	0	0	0	0	0	0	0	0	0	0	0	0	0
Otu381	7	0	0	0	0	0	0	0	0	0	0	0	0	0	0	0	0	0	0	0	0	0	0	0	0	0	0	0	0	0	0	0	0	0	0	0	0	0	0	0	0	0	0	0	0	0	0	0	0
Otu382	6	0	0	0	0	0	0	0	0	0	0	0	0	0	0	0	0	0	0	0	0	0	0	0	0	0	0	0	0	0	0	0	0	0	0	0	0	0	0	0	0	0	0	0	0	0	0	0	0
Otu383	6	0	0	0	0	0	0	0	0	0	0	0	0	0	0	0	0	0	0	0	0	0	0	0	0	0	0	0	0	0	0	0	0	0	0	0	0	0	0	0	0	0	0	0	0	0	0	0	0
Otu384	7	0	0	0	0	0	0	0	0	0	3	0	0	0	0	0	0	0	0	0	0	0	0	0	0	0	0	0	0	0	0	0	0	1	0	0	0	0	0	0	0	0	0	0	0	0	0	0	0
Otu385	12	0	0	0	0	0	0	0	0	0	0	0	0	0	0	0	0	0	0	0	0	0	0	0	0	0	0	0	0	0	0	0	0	0	0	0	0	0	0	0	0	0	0	0	0	0	0	0	0
Otu386	5	0	0	0	0	0	0	0	0	0	0	0	0	0	0	0	0	0	0	0	0	0	0	0	0	0	0	0	0	0	0	0	0	0	0	0	0	0	0	0	1	0	0	0	0	0	0	0	0
Otu387	10	0	0	0	0	0	0	0	0	0	0	0	0	0	0	0	0	0	0	0	0	0	0	0	0	0	0	0	0	0	0	0	0	0	0	0	0	0	0	0	0	0	0	3	0	0	0	0	0
Otu388	5	0	0	0	0	0	0	0	0	0	0	0	0	0	0	0	0	0	0	1	0	0	0	0	0	1	0	0	1	0	0	0	0	0	0	0	0	0	0	0	0	0	0	0	0	0	0	0	0
Otu389	8	0	0	0	0	0	0	0	0	0	0	0	0	0	0	0	0	0	0	0	0	0	0	0	0	0	0	0	0	0	0	0	0	0	0	0	0	0	0	0	0	0	0	0	0	0	0	0	0
Otu390	9	0	0	0	0	0	0	0	0	0	0	0	0	0	0	0	0	0	0	0	0	0	0	0	0	0	0	0	0	0	0	0	0	0	0	0	0	0	0	0	0	0	0	0	0	0	0	0	0
Otu391	7	0	0	0	0	0	0	0	0	0	0	0	0	0	0	0	0	0	0	0	0	0	0	0	0	0	0	0	0	0	0	0	0	0	0	0	0	0	0	0	0	0	0	0	0	0	0	0	0
Otu392	7	0	0	0	0	0	0	0	0	0	0	0	0	0	0	0	0	0	0	0	0	0	0	0	0	0	0	0	0	0	0	0	0	0	0	0	0	0	0	0	0	0	0	0	0	0	0	0	0
Otu393	8	0	0	0	0	0	0	0	0	0	0	0	0	0	0	0	0	0	0	0	0	0	0	0	0	0	0	0	0	0	0	0	0	0	0	0	0	0	0	0	0	0	0	0	0	0	0	0	0
Otu394	13	0	0	0	0	0	0	0	0	0	0	0	0	0	0	0	0	0	0	0	0	0	0	0	0	0	0	0	0	0	0	0	0	0	0	0	0	0	0	0	0	0	0	0	0	0	0	0	0
Otu395	10	0	0	2	0	0	0	0	0	0	0	0	0	0	0	0	0	0	0	0	0	0	0	0	0	0	0	2	0	0	0	0	0	0	0	0	0	0	0	0	0	0	0	0	0	0	0	0	0
Otu396	9	0	1	0	0	0	0	0	0	0	0	0	0	0	0	0	0	0	0	0	0	0	0	0	0	0	0	0	0	0	0	0	0	0	0	0	0	0	0	0	0	0	0	0	0	0	0	0	0
Otu397	5	0	0	0	0	0	0	0	0	0	0	0	0	0	0	0	0	0	0	0	0	0	0	0	0	0	0	0	0	0	0	0	0	0	0	0	0	0	0	0	0	0	0	0	0	0	0	0	0
Otu398	6	0	0	0	0	0	0	0	0	0	3	0	0	1	0	0	0	0	0	0	0	0	0	0	0	0	0	0	0	0	0	0	0	0	0	0	0	0	0	0	0	0	0	0	0	0	0	0	0
Otu399	9	0	0	0	0	0	0	0	0	0	0	0	0	0	0	0	0	0	0	0	0	0	0	0	0	0	0	0	0	0	0	0	0	0	0	0	0	0	0	0	0	0	0	0	9	0	0	0	0
Otu400	8	0	0	0	0	0	0	0	0	0	0	0	0	0	0	0	0	0	0	0	0	0	0	0	0	0	0	0	0	0	0	0	0	0	0	0	0	0	0	0	0	0	0	0	0	0	0	0	0
Otu401	6	0	0	0	0	0	0	0	0	0	0	0	0	0	0	0	0	0	0	0	0	0	0	0	0	0	0	0	0	0	0	0	0	0	0	0	0	0	0	0	0	0	0	0	0	0	0	0	0
Otu402	10	0	0	0	0	0	0	0	0	0	0	0	0	0	0	0	0	0	0	0	0	0	0	0	0	0	0	0	0	0	0	0	0	0	0	0	0	0	0	0	0	0	0	0	0	0	0	0	0
Otu403	4	0	0	0	0	0	0	0	2	0	0	0	0	0	0	0	0	0	0	0	0	0	0	0	0	2	0	0	0	0	0	0	0	0	0	0	0	0	0	0	0	0	0	0	0	0	0	0	0
Otu404	10	0	0	0	0	0	0	0	0	0	0	0	0	0	0	0	0	0	0	0	0	0	0	0	0	0	0	0	0	0	0	0	0	0	0	0	0	0	0	0	0	0	0	0	0	0	0	0	0
Otu405	8	0	0	0	0	0	0	0	0	0	0	0	0	0	0	0	0	0	0	0	0	0	0	0	0	0	0	0	0	0	0	0	0	0	0	0	0	0	0	0	0	0	0	0	0	0	0	0	0
Otu406	5	0	0	0	0	0	0	0	0	0	0	0	0	0	0	0	0	1	0	0	0	0	0	0	0	0	0	0	0	0	0	0	0	0	0	0	0	0	0	0	0	0	0	0	0	0	0	0	1
Otu407	10	0	0	0	0	0	0	0	0	0	0	0	0	0	0	0	0	0	0	0	0	0	0	0	0	0	0	0	0	0	0	0	0	0	0	0	0	0	0	0	0	0	0	0	0	0	0	0	0
Otu408	4	0	0	0	0	0	0	0	0	0	0	0	0	0	0	0	0	0	0	0	0	0	0	0	0	0	0	0	0	0	0	0	0	0	0	0	0	0	0	0	0	0	0	0	0	0	0	0	0
Otu409	8	0	0	0	0	0	0	0	0	0	0	0	0	0	0	0	0	0	0	0	3	0	0	0	0	0	0	0	0	0	0	0	0	0	0	1	0	0	0	0	0	0	0	0	0	0	0	0	0
Otu410	8	0	0	0	0	0	2	0	0	0	0	0	0	0	0	0	0	0	0	0	0	0	0	0	0	0	2	2	0	0	0	0	1	0	0	0	0	0	0	0	0	0	0	0	0	0	0	0	0
Otu411	3	0	0	0	0	0	0	0	0	0	0	0	0	0	0	0	0	0	0	0	0	0	0	0	0	0	0	0	0	0	0	0	0	0	0	0	0	0	0	0	0	0	0	0	0	2	0	0	0
Otu412	7	0	0	0	0	0	0	0	0	0	0	0	0	0	0	0	0	0	0	0	0	0	0	0	0	0	0	0	0	0	0	0	0	0	0	0	0	0	0	0	0	0	0	0	0	0	0	0	0
Otu413	7	0	0	0	0	0	0	0	0	0	0	0	0	0	0	0	0	0	0	0	0	0	0	0	0	0	0	0	0	0	0	0	0	0	0	0	0	0	0	0	0	0	0	0	0	0	0	0	0
Otu414	10	0	0	0	0	0	0	0	0	0	0	0	0	0	0	0	0	0	0	0	0	0	0	0	0	0	0	0	0	0	0	0	0	0	0	0	0	0	0	0	0	0	0	0	0	0	0	0	0
Otu415	5	0	0	0	0	0	0	0	0	0	0	0	0	0	0	0	0	0	0	0	0	0	0	0	0	0	0	0	0	0	0	0	0	0	0	0	0	0	0	0	0	0	0	0	0	0	0	0	0
Otu416	6	0	0	0	0	0	0	0	0	0	0	0	0	0	0	0	0	0	0	0	0	0	0	0	0	0	0	0	0	0	0	0	0	0	0	0	0	0	0	0	0	0	0	0	0	0	0	0	0
Otu417	7	0	0	0	0	0	0	0	0	0	0	0	0	0	0	0	0	0	2	0	0	0	0	0	0	0	2	0	0	0	0	0	0	0	0	0	0	0	0	0	0	0	0	0	0	0	0	0	0
Otu418	8	0	0	0	0	0	0	0	0	0	0	0	0	0	0	0	0	0	0	0	0	0	0	0	0	0	0	0	0	0	0	0	0	0	0	0	0	0	0	0	0	0	0	0	0	0	0	0	0
Otu419	7	0	0	0	0	0	0	0	0	0	0	0	0	0	0	0	0	0	0	0	0	0	0	0	0	0	0	0	0	0	0	0	0	0	0	0	0	0	0	0	0	0	0	0	0	0	0	0	0
Otu420	6	0	0	0	0	0	0	0	0	0	0	0	1	0	2	0	0	0	0	0	0	0	0	3	0	0	0	0	0	0	0	0	0	0	0	0	0	0	0	0	0	0	0	0	0	0	0	0	0
Otu421	5	0	0	0	0	0	0	0	0	0	0	0	0	0	0	0	0	0	0	0	0	0	0	0	0	0	0	0	0	1	0	0	0	0	0	0	0	0	0	0	0	0	0	0	0	0	0	0	0
Otu422	4	0	0	0	0	0	0	0	0	1	0	0	0	0	0	0	0	0	1	0	0	0	0	1	0	0	0	0	0	0	0	0	0	0	0	0	0	0	0	0	0	0	0	0	0	0	0	0	0
Otu423	6	0	0	0	0	0	0	0	0	0	0	0	0	0	0	0	0	0	0	0	0	0	0	0	0	0	0	0	0	0	0	0	0	0	0	0	0	0	0	0	0	0	0	0	0	0	0	0	0
Otu424	7	0	0	0	0	0	0	0	0	0	0	0	0	0	0	0	0	0	0	0	0	0	0	0	2	0	0	0	0	0	0	0	0	0	0	0	0	0	0	0	0	0	0	0	0	0	0	0	0
Otu425	2	0	0	0	0	0	0	0	0	0	0	0	0	0	0	0	0	0	0	0	0	0	0	0	0	0	0	0	0	0	0	0	0	0	0	0	0	0	0	0	0	0	0	0	0	0	0	0	0
Otu426	6	0	0	0	0	0	0	0	0	0	0	0	0	0	0	0	0	0	0	0	0	0	0	0	2	0	0	0	0	0	0	0	0	0	0	0	0	0	0	0	0	0	0	0	0	1	0	0	0
[truncated: 99 more columns]
