# Supplementary material for: Long-Term Overconsumption of Fat and Sugar Causes a Partially Reversible Pre-inflammatory Bowel Disease State
Source: Front Nutr. 2021 Nov 18;8:758518. doi: 10.3389/fnut.2021.758518 (PMC8637418; doi:10.3389/fnut.2021.758518)
Supplement: Supplementary file 1 [file Data_Sheet_1.ZIP › 5.File_S5_OTU_Analysis/File_S5_2_OTU_taxonomy.txt]

Size	Taxonomy	A_phyla	B_classes	C_orders	D_families	E_genera
Otu001	495412	Proteobacteria; Gammaproteobacteria; Pseudomonadales; Pseudomonadaceae; Pseudomonas	Proteobacteria	Gammaproteobacteria	Pseudomonadales	Pseudomonadaceae	Pseudomonas
Otu002	110574	Firmicutes; Clostridia; Clostridiales; Ruminococcaceae; unclassified	Firmicutes	Clostridia	Clostridiales	Ruminococcaceae	unclassified
Otu003	109896	Bacteroidetes; Bacteroidia; Bacteroidales; Rikenellaceae; Alistipes	Bacteroidetes	Bacteroidia	Bacteroidales	Rikenellaceae	Alistipes
Otu004	92300	Bacteroidetes; Bacteroidia; Bacteroidales; Rikenellaceae; Alistipes	Bacteroidetes	Bacteroidia	Bacteroidales	Rikenellaceae	Alistipes
Otu005	83027	Firmicutes; Clostridia; Clostridiales; Ruminococcaceae; unclassified	Firmicutes	Clostridia	Clostridiales	Ruminococcaceae	unclassified
Otu006	54351	Firmicutes; Clostridia; Clostridiales; Lachnospiraceae; unclassified	Firmicutes	Clostridia	Clostridiales	Lachnospiraceae	unclassified
Otu007	59285	Bacteroidetes; Bacteroidia; Bacteroidales; Rikenellaceae; Alistipes	Bacteroidetes	Bacteroidia	Bacteroidales	Rikenellaceae	Alistipes
Otu008	43719	Firmicutes; Clostridia; Clostridiales; Lachnospiraceae; unclassified	Firmicutes	Clostridia	Clostridiales	Lachnospiraceae	unclassified
Otu009	41144	Firmicutes; Clostridia; Clostridiales; Ruminococcaceae; unclassified	Firmicutes	Clostridia	Clostridiales	Ruminococcaceae	unclassified
Otu010	26057	Firmicutes; Clostridia; Clostridiales; Ruminococcaceae; Oscillibacter	Firmicutes	Clostridia	Clostridiales	Ruminococcaceae	Oscillibacter
Otu011	22768	Firmicutes; Clostridia; Clostridiales; Lachnospiraceae; unclassified	Firmicutes	Clostridia	Clostridiales	Lachnospiraceae	unclassified
Otu012	23390	Firmicutes; Clostridia; Clostridiales; Ruminococcaceae; Oscillibacter	Firmicutes	Clostridia	Clostridiales	Ruminococcaceae	Oscillibacter
Otu013	19035	Firmicutes; Clostridia; Clostridiales; Ruminococcaceae; unclassified	Firmicutes	Clostridia	Clostridiales	Ruminococcaceae	unclassified
Otu014	17819	Firmicutes; Clostridia; Clostridiales; Ruminococcaceae; unclassified	Firmicutes	Clostridia	Clostridiales	Ruminococcaceae	unclassified
Otu015	16786	Bacteroidetes; Bacteroidia; Bacteroidales; Rikenellaceae; Alistipes	Bacteroidetes	Bacteroidia	Bacteroidales	Rikenellaceae	Alistipes
Otu016	14958	Firmicutes; Clostridia; Clostridiales; Ruminococcaceae; Butyricicoccus	Firmicutes	Clostridia	Clostridiales	Ruminococcaceae	Butyricicoccus
Otu017	13860	Firmicutes; Clostridia; Clostridiales; unclassified; unclassified	Firmicutes	Clostridia	Clostridiales	unclassified	unclassified
Otu018	14707	Proteobacteria; Betaproteobacteria; Burkholderiales; Sutterellaceae; Parasutterella	Proteobacteria	Betaproteobacteria	Burkholderiales	Sutterellaceae	Parasutterella
Otu019	13327	Firmicutes; Clostridia; Clostridiales; Lachnospiraceae; unclassified	Firmicutes	Clostridia	Clostridiales	Lachnospiraceae	unclassified
Otu020	12630	Bacteroidetes; Bacteroidia; Bacteroidales; Porphyromonadaceae; unclassified	Bacteroidetes	Bacteroidia	Bacteroidales	Porphyromonadaceae	unclassified
Otu021	15663	Proteobacteria; Deltaproteobacteria; Desulfovibrionales; Desulfovibrionaceae; unclassified	Proteobacteria	Deltaproteobacteria	Desulfovibrionales	Desulfovibrionaceae	unclassified
Otu022	13500	Bacteroidetes; Bacteroidia; Bacteroidales; Rikenellaceae; Alistipes	Bacteroidetes	Bacteroidia	Bacteroidales	Rikenellaceae	Alistipes
Otu023	12367	Proteobacteria; Betaproteobacteria; Burkholderiales; Alcaligenaceae; Achromobacter	Proteobacteria	Betaproteobacteria	Burkholderiales	Alcaligenaceae	Achromobacter
Otu024	11692	Proteobacteria; Deltaproteobacteria; Desulfovibrionales; Desulfovibrionaceae; unclassified	Proteobacteria	Deltaproteobacteria	Desulfovibrionales	Desulfovibrionaceae	unclassified
Otu025	12982	Bacteroidetes; Bacteroidia; Bacteroidales; Rikenellaceae; Alistipes	Bacteroidetes	Bacteroidia	Bacteroidales	Rikenellaceae	Alistipes
Otu026	12338	Firmicutes; Clostridia; Clostridiales; Ruminococcaceae; unclassified	Firmicutes	Clostridia	Clostridiales	Ruminococcaceae	unclassified
Otu027	10650	Firmicutes; Clostridia; Clostridiales; unclassified; unclassified	Firmicutes	Clostridia	Clostridiales	unclassified	unclassified
Otu028	9849	Firmicutes; Clostridia; Clostridiales; Ruminococcaceae; unclassified	Firmicutes	Clostridia	Clostridiales	Ruminococcaceae	unclassified
Otu029	10012	Firmicutes; Clostridia; Clostridiales; Lachnospiraceae; unclassified	Firmicutes	Clostridia	Clostridiales	Lachnospiraceae	unclassified
Otu030	9471	Firmicutes; Clostridia; Clostridiales; Ruminococcaceae; Clostridium_IV	Firmicutes	Clostridia	Clostridiales	Ruminococcaceae	Clostridium_IV
Otu031	8987	Firmicutes; Clostridia; Clostridiales; Clostridiaceae_1; Clostridium_sensu_stricto	Firmicutes	Clostridia	Clostridiales	Clostridiaceae_1	Clostridium_sensu_stricto
Otu032	9494	Firmicutes; Clostridia; Clostridiales; Lachnospiraceae; unclassified	Firmicutes	Clostridia	Clostridiales	Lachnospiraceae	unclassified
Otu033	9979	Firmicutes; Erysipelotrichia; Erysipelotrichales; Erysipelotrichaceae; Turicibacter	Firmicutes	Erysipelotrichia	Erysipelotrichales	Erysipelotrichaceae	Turicibacter
Otu034	8944	Firmicutes; Clostridia; Clostridiales; Ruminococcaceae; Flavonifractor	Firmicutes	Clostridia	Clostridiales	Ruminococcaceae	Flavonifractor
Otu035	8703	Firmicutes; Clostridia; Clostridiales; Lachnospiraceae; unclassified	Firmicutes	Clostridia	Clostridiales	Lachnospiraceae	unclassified
Otu036	8336	Firmicutes; Clostridia; Clostridiales; unclassified; unclassified	Firmicutes	Clostridia	Clostridiales	unclassified	unclassified
Otu037	7296	Firmicutes; Clostridia; Clostridiales; Lachnospiraceae; Clostridium_XlVb	Firmicutes	Clostridia	Clostridiales	Lachnospiraceae	Clostridium_XlVb
Otu038	7709	unclassified; unclassified; unclassified; unclassified; unclassified	unclassified	unclassified	unclassified	unclassified	unclassified
Otu039	6553	Firmicutes; Clostridia; Clostridiales; Lachnospiraceae; unclassified	Firmicutes	Clostridia	Clostridiales	Lachnospiraceae	unclassified
Otu040	7353	Firmicutes; Clostridia; Clostridiales; Lachnospiraceae; unclassified	Firmicutes	Clostridia	Clostridiales	Lachnospiraceae	unclassified
Otu041	6447	Firmicutes; Clostridia; Clostridiales; Ruminococcaceae; unclassified	Firmicutes	Clostridia	Clostridiales	Ruminococcaceae	unclassified
Otu042	6429	Firmicutes; Clostridia; Clostridiales; Ruminococcaceae; unclassified	Firmicutes	Clostridia	Clostridiales	Ruminococcaceae	unclassified
Otu043	6043	Firmicutes; Clostridia; Clostridiales; Lachnospiraceae; Roseburia	Firmicutes	Clostridia	Clostridiales	Lachnospiraceae	Roseburia
Otu044	5708	Firmicutes; Clostridia; Clostridiales; Lachnospiraceae; unclassified	Firmicutes	Clostridia	Clostridiales	Lachnospiraceae	unclassified
Otu045	5692	Firmicutes; Clostridia; Clostridiales; Ruminococcaceae; unclassified	Firmicutes	Clostridia	Clostridiales	Ruminococcaceae	unclassified
Otu046	5100	Firmicutes; Clostridia; Clostridiales; Ruminococcaceae; Anaerotruncus	Firmicutes	Clostridia	Clostridiales	Ruminococcaceae	Anaerotruncus
Otu047	4867	Firmicutes; Clostridia; Clostridiales; Peptostreptococcaceae; Romboutsia	Firmicutes	Clostridia	Clostridiales	Peptostreptococcaceae	Romboutsia
Otu048	5472	Firmicutes; unclassified; unclassified; unclassified; unclassified	Firmicutes	unclassified	unclassified	unclassified	unclassified
Otu049	4593	Firmicutes; Clostridia; Clostridiales; Lachnospiraceae; unclassified	Firmicutes	Clostridia	Clostridiales	Lachnospiraceae	unclassified
Otu050	5551	Proteobacteria; Gammaproteobacteria; Enterobacteriales; Enterobacteriaceae; Escherichia_Shigella	Proteobacteria	Gammaproteobacteria	Enterobacteriales	Enterobacteriaceae	Escherichia_Shigella
Otu051	4112	Firmicutes; Clostridia; Clostridiales; Lachnospiraceae; Clostridium_XlVa	Firmicutes	Clostridia	Clostridiales	Lachnospiraceae	Clostridium_XlVa
Otu052	4455	Firmicutes; Clostridia; Clostridiales; Lachnospiraceae; unclassified	Firmicutes	Clostridia	Clostridiales	Lachnospiraceae	unclassified
Otu053	4234	Firmicutes; Clostridia; Clostridiales; Ruminococcaceae; Oscillibacter	Firmicutes	Clostridia	Clostridiales	Ruminococcaceae	Oscillibacter
Otu054	3942	Firmicutes; Clostridia; Clostridiales; unclassified; unclassified	Firmicutes	Clostridia	Clostridiales	unclassified	unclassified
Otu055	4529	Firmicutes; Clostridia; Clostridiales; Ruminococcaceae; unclassified	Firmicutes	Clostridia	Clostridiales	Ruminococcaceae	unclassified
Otu056	3940	Firmicutes; Clostridia; Clostridiales; Ruminococcaceae; unclassified	Firmicutes	Clostridia	Clostridiales	Ruminococcaceae	unclassified
Otu057	3329	Firmicutes; Clostridia; Clostridiales; Ruminococcaceae; unclassified	Firmicutes	Clostridia	Clostridiales	Ruminococcaceae	unclassified
Otu058	3633	Firmicutes; Clostridia; Clostridiales; Ruminococcaceae; Oscillibacter	Firmicutes	Clostridia	Clostridiales	Ruminococcaceae	Oscillibacter
Otu059	3853	Firmicutes; Clostridia; Clostridiales; Lachnospiraceae; Clostridium_XlVa	Firmicutes	Clostridia	Clostridiales	Lachnospiraceae	Clostridium_XlVa
Otu060	3402	Firmicutes; Clostridia; Clostridiales; Ruminococcaceae; unclassified	Firmicutes	Clostridia	Clostridiales	Ruminococcaceae	unclassified
Otu061	4045	Firmicutes; Clostridia; Clostridiales; unclassified; unclassified	Firmicutes	Clostridia	Clostridiales	unclassified	unclassified
Otu062	3792	Firmicutes; Clostridia; Clostridiales; Lachnospiraceae; unclassified	Firmicutes	Clostridia	Clostridiales	Lachnospiraceae	unclassified
Otu063	3657	Firmicutes; Clostridia; Clostridiales; unclassified; unclassified	Firmicutes	Clostridia	Clostridiales	unclassified	unclassified
Otu064	3615	Firmicutes; Clostridia; Clostridiales; Lachnospiraceae; unclassified	Firmicutes	Clostridia	Clostridiales	Lachnospiraceae	unclassified
Otu065	2811	Firmicutes; Clostridia; Clostridiales; Lachnospiraceae; Acetatifactor	Firmicutes	Clostridia	Clostridiales	Lachnospiraceae	Acetatifactor
Otu066	3366	Firmicutes; Clostridia; Clostridiales; Ruminococcaceae; Intestinimonas	Firmicutes	Clostridia	Clostridiales	Ruminococcaceae	Intestinimonas
Otu067	3566	Firmicutes; Clostridia; Clostridiales; Ruminococcaceae; unclassified	Firmicutes	Clostridia	Clostridiales	Ruminococcaceae	unclassified
Otu068	2951	Firmicutes; Clostridia; Clostridiales; Lachnospiraceae; unclassified	Firmicutes	Clostridia	Clostridiales	Lachnospiraceae	unclassified
Otu069	3380	Firmicutes; Clostridia; Clostridiales; Lachnospiraceae; unclassified	Firmicutes	Clostridia	Clostridiales	Lachnospiraceae	unclassified
Otu070	2943	Bacteroidetes; Bacteroidia; Bacteroidales; Porphyromonadaceae; unclassified	Bacteroidetes	Bacteroidia	Bacteroidales	Porphyromonadaceae	unclassified
Otu071	2789	Firmicutes; Clostridia; Clostridiales; Lachnospiraceae; unclassified	Firmicutes	Clostridia	Clostridiales	Lachnospiraceae	unclassified
Otu072	2400	Firmicutes; Clostridia; Clostridiales; Lachnospiraceae; unclassified	Firmicutes	Clostridia	Clostridiales	Lachnospiraceae	unclassified
Otu073	2085	Firmicutes; Clostridia; Clostridiales; Lachnospiraceae; Acetatifactor	Firmicutes	Clostridia	Clostridiales	Lachnospiraceae	Acetatifactor
Otu074	2352	Firmicutes; Clostridia; Clostridiales; Lachnospiraceae; unclassified	Firmicutes	Clostridia	Clostridiales	Lachnospiraceae	unclassified
Otu075	2061	Firmicutes; Clostridia; Clostridiales; Lachnospiraceae; unclassified	Firmicutes	Clostridia	Clostridiales	Lachnospiraceae	unclassified
Otu076	2131	Firmicutes; Clostridia; Clostridiales; Lachnospiraceae; unclassified	Firmicutes	Clostridia	Clostridiales	Lachnospiraceae	unclassified
Otu077	2234	Firmicutes; Clostridia; Clostridiales; Ruminococcaceae; unclassified	Firmicutes	Clostridia	Clostridiales	Ruminococcaceae	unclassified
Otu078	1901	Firmicutes; Clostridia; Clostridiales; Lachnospiraceae; unclassified	Firmicutes	Clostridia	Clostridiales	Lachnospiraceae	unclassified
Otu079	2174	Firmicutes; Clostridia; Clostridiales; Lachnospiraceae; unclassified	Firmicutes	Clostridia	Clostridiales	Lachnospiraceae	unclassified
Otu080	2305	Firmicutes; Clostridia; Clostridiales; Ruminococcaceae; unclassified	Firmicutes	Clostridia	Clostridiales	Ruminococcaceae	unclassified
Otu081	2050	Firmicutes; Clostridia; Clostridiales; Lachnospiraceae; unclassified	Firmicutes	Clostridia	Clostridiales	Lachnospiraceae	unclassified
Otu082	2077	Firmicutes; Clostridia; Clostridiales; unclassified; unclassified	Firmicutes	Clostridia	Clostridiales	unclassified	unclassified
Otu083	2317	Firmicutes; Clostridia; Clostridiales; Lachnospiraceae; Acetatifactor	Firmicutes	Clostridia	Clostridiales	Lachnospiraceae	Acetatifactor
Otu084	1699	Firmicutes; Clostridia; Clostridiales; Lachnospiraceae; unclassified	Firmicutes	Clostridia	Clostridiales	Lachnospiraceae	unclassified
Otu085	1885	Firmicutes; Clostridia; Clostridiales; Ruminococcaceae; Ruminococcus	Firmicutes	Clostridia	Clostridiales	Ruminococcaceae	Ruminococcus
Otu086	1732	Firmicutes; Clostridia; Clostridiales; Lachnospiraceae; unclassified	Firmicutes	Clostridia	Clostridiales	Lachnospiraceae	unclassified
Otu087	1740	Firmicutes; Clostridia; Clostridiales; Lachnospiraceae; unclassified	Firmicutes	Clostridia	Clostridiales	Lachnospiraceae	unclassified
Otu088	1698	Bacteroidetes; Bacteroidia; Bacteroidales; Porphyromonadaceae; unclassified	Bacteroidetes	Bacteroidia	Bacteroidales	Porphyromonadaceae	unclassified
Otu089	1607	Firmicutes; Clostridia; Clostridiales; Lachnospiraceae; unclassified	Firmicutes	Clostridia	Clostridiales	Lachnospiraceae	unclassified
Otu090	1588	Firmicutes; Clostridia; Clostridiales; unclassified; unclassified	Firmicutes	Clostridia	Clostridiales	unclassified	unclassified
Otu091	1656	Firmicutes; Clostridia; Clostridiales; Lachnospiraceae; unclassified	Firmicutes	Clostridia	Clostridiales	Lachnospiraceae	unclassified
Otu092	1510	unclassified; unclassified; unclassified; unclassified; unclassified	unclassified	unclassified	unclassified	unclassified	unclassified
Otu093	1539	Firmicutes; Clostridia; Clostridiales; Lachnospiraceae; unclassified	Firmicutes	Clostridia	Clostridiales	Lachnospiraceae	unclassified
Otu094	1186	Firmicutes; Clostridia; Clostridiales; Lachnospiraceae; unclassified	Firmicutes	Clostridia	Clostridiales	Lachnospiraceae	unclassified
Otu095	1473	Firmicutes; Clostridia; Clostridiales; Lachnospiraceae; Clostridium_XlVb	Firmicutes	Clostridia	Clostridiales	Lachnospiraceae	Clostridium_XlVb
Otu096	1574	Firmicutes; Clostridia; Clostridiales; Lachnospiraceae; unclassified	Firmicutes	Clostridia	Clostridiales	Lachnospiraceae	unclassified
Otu097	1524	Firmicutes; Clostridia; Clostridiales; Lachnospiraceae; unclassified	Firmicutes	Clostridia	Clostridiales	Lachnospiraceae	unclassified
Otu098	1303	Firmicutes; Clostridia; Clostridiales; Lachnospiraceae; Acetatifactor	Firmicutes	Clostridia	Clostridiales	Lachnospiraceae	Acetatifactor
Otu099	1580	Firmicutes; Clostridia; Clostridiales; Ruminococcaceae; Anaerotruncus	Firmicutes	Clostridia	Clostridiales	Ruminococcaceae	Anaerotruncus
Otu100	1622	Firmicutes; Clostridia; Clostridiales; Lachnospiraceae; unclassified	Firmicutes	Clostridia	Clostridiales	Lachnospiraceae	unclassified
Otu101	1530	Firmicutes; Clostridia; Clostridiales; Ruminococcaceae; Clostridium_IV	Firmicutes	Clostridia	Clostridiales	Ruminococcaceae	Clostridium_IV
Otu102	1269	Firmicutes; Clostridia; Clostridiales; Lachnospiraceae; unclassified	Firmicutes	Clostridia	Clostridiales	Lachnospiraceae	unclassified
Otu103	1498	Firmicutes; Clostridia; Clostridiales; unclassified; unclassified	Firmicutes	Clostridia	Clostridiales	unclassified	unclassified
Otu104	1362	Firmicutes; Clostridia; Clostridiales; unclassified; unclassified	Firmicutes	Clostridia	Clostridiales	unclassified	unclassified
Otu105	1471	Firmicutes; Clostridia; Clostridiales; Lachnospiraceae; unclassified	Firmicutes	Clostridia	Clostridiales	Lachnospiraceae	unclassified
Otu106	1366	Firmicutes; Clostridia; Clostridiales; unclassified; unclassified	Firmicutes	Clostridia	Clostridiales	unclassified	unclassified
Otu107	1259	Firmicutes; Clostridia; Clostridiales; unclassified; unclassified	Firmicutes	Clostridia	Clostridiales	unclassified	unclassified
Otu108	1335	Firmicutes; Clostridia; Clostridiales; Lachnospiraceae; unclassified	Firmicutes	Clostridia	Clostridiales	Lachnospiraceae	unclassified
Otu109	1460	Firmicutes; Clostridia; Clostridiales; Lachnospiraceae; unclassified	Firmicutes	Clostridia	Clostridiales	Lachnospiraceae	unclassified
Otu110	1265	Firmicutes; Clostridia; Clostridiales; unclassified; unclassified	Firmicutes	Clostridia	Clostridiales	unclassified	unclassified
Otu111	1302	Firmicutes; Clostridia; Clostridiales; Lachnospiraceae; unclassified	Firmicutes	Clostridia	Clostridiales	Lachnospiraceae	unclassified
Otu112	1230	Firmicutes; Clostridia; Clostridiales; unclassified; unclassified	Firmicutes	Clostridia	Clostridiales	unclassified	unclassified
Otu113	1221	Firmicutes; Clostridia; Clostridiales; Lachnospiraceae; unclassified	Firmicutes	Clostridia	Clostridiales	Lachnospiraceae	unclassified
Otu114	1257	Firmicutes; Clostridia; Clostridiales; unclassified; unclassified	Firmicutes	Clostridia	Clostridiales	unclassified	unclassified
Otu115	1225	Firmicutes; Clostridia; Clostridiales; Lachnospiraceae; unclassified	Firmicutes	Clostridia	Clostridiales	Lachnospiraceae	unclassified
Otu116	1137	Firmicutes; Clostridia; Clostridiales; Ruminococcaceae; unclassified	Firmicutes	Clostridia	Clostridiales	Ruminococcaceae	unclassified
Otu117	1175	Firmicutes; Clostridia; Clostridiales; Lachnospiraceae; Acetatifactor	Firmicutes	Clostridia	Clostridiales	Lachnospiraceae	Acetatifactor
Otu118	982	Firmicutes; Clostridia; Clostridiales; Lachnospiraceae; unclassified	Firmicutes	Clostridia	Clostridiales	Lachnospiraceae	unclassified
Otu119	937	Bacteroidetes; Bacteroidia; Bacteroidales; Porphyromonadaceae; unclassified	Bacteroidetes	Bacteroidia	Bacteroidales	Porphyromonadaceae	unclassified
Otu120	1129	Firmicutes; Clostridia; Clostridiales; Lachnospiraceae; unclassified	Firmicutes	Clostridia	Clostridiales	Lachnospiraceae	unclassified
Otu121	1140	Firmicutes; unclassified; unclassified; unclassified; unclassified	Firmicutes	unclassified	unclassified	unclassified	unclassified
Otu122	1050	Firmicutes; Clostridia; Clostridiales; Lachnospiraceae; Clostridium_XlVa	Firmicutes	Clostridia	Clostridiales	Lachnospiraceae	Clostridium_XlVa
Otu123	1080	Firmicutes; Clostridia; Clostridiales; unclassified; unclassified	Firmicutes	Clostridia	Clostridiales	unclassified	unclassified
Otu124	1051	Proteobacteria; Betaproteobacteria; Burkholderiales; Oxalobacteraceae; Herbaspirillum	Proteobacteria	Betaproteobacteria	Burkholderiales	Oxalobacteraceae	Herbaspirillum
Otu125	1020	Firmicutes; Clostridia; Clostridiales; Lachnospiraceae; unclassified	Firmicutes	Clostridia	Clostridiales	Lachnospiraceae	unclassified
Otu126	930	Firmicutes; Clostridia; Clostridiales; Lachnospiraceae; unclassified	Firmicutes	Clostridia	Clostridiales	Lachnospiraceae	unclassified
Otu127	823	Firmicutes; Clostridia; Clostridiales; Lachnospiraceae; unclassified	Firmicutes	Clostridia	Clostridiales	Lachnospiraceae	unclassified
Otu128	815	Firmicutes; Clostridia; Clostridiales; Lachnospiraceae; unclassified	Firmicutes	Clostridia	Clostridiales	Lachnospiraceae	unclassified
Otu129	900	Actinobacteria; Actinobacteria; Bifidobacteriales; Bifidobacteriaceae; Bifidobacterium	Actinobacteria	Actinobacteria	Bifidobacteriales	Bifidobacteriaceae	Bifidobacterium
Otu130	995	Firmicutes; unclassified; unclassified; unclassified; unclassified	Firmicutes	unclassified	unclassified	unclassified	unclassified
Otu131	833	Firmicutes; Clostridia; Clostridiales; Lachnospiraceae; unclassified	Firmicutes	Clostridia	Clostridiales	Lachnospiraceae	unclassified
Otu132	844	Firmicutes; Clostridia; Clostridiales; Lachnospiraceae; unclassified	Firmicutes	Clostridia	Clostridiales	Lachnospiraceae	unclassified
Otu133	814	Firmicutes; Clostridia; Clostridiales; Lachnospiraceae; unclassified	Firmicutes	Clostridia	Clostridiales	Lachnospiraceae	unclassified
Otu134	816	Firmicutes; Clostridia; Clostridiales; Lachnospiraceae; unclassified	Firmicutes	Clostridia	Clostridiales	Lachnospiraceae	unclassified
Otu135	751	Firmicutes; Clostridia; Clostridiales; Lachnospiraceae; unclassified	Firmicutes	Clostridia	Clostridiales	Lachnospiraceae	unclassified
Otu136	850	Firmicutes; Clostridia; Clostridiales; Ruminococcaceae; unclassified	Firmicutes	Clostridia	Clostridiales	Ruminococcaceae	unclassified
Otu137	748	Firmicutes; Clostridia; Clostridiales; Lachnospiraceae; Acetatifactor	Firmicutes	Clostridia	Clostridiales	Lachnospiraceae	Acetatifactor
Otu138	888	Firmicutes; Clostridia; Clostridiales; Lachnospiraceae; unclassified	Firmicutes	Clostridia	Clostridiales	Lachnospiraceae	unclassified
Otu139	800	Firmicutes; Clostridia; Clostridiales; Lachnospiraceae; unclassified	Firmicutes	Clostridia	Clostridiales	Lachnospiraceae	unclassified
Otu140	775	Firmicutes; Clostridia; Clostridiales; Lachnospiraceae; unclassified	Firmicutes	Clostridia	Clostridiales	Lachnospiraceae	unclassified
Otu141	810	Firmicutes; Clostridia; Clostridiales; unclassified; unclassified	Firmicutes	Clostridia	Clostridiales	unclassified	unclassified
Otu142	781	Firmicutes; Clostridia; Clostridiales; Lachnospiraceae; unclassified	Firmicutes	Clostridia	Clostridiales	Lachnospiraceae	unclassified
Otu143	679	Firmicutes; Clostridia; Clostridiales; Lachnospiraceae; unclassified	Firmicutes	Clostridia	Clostridiales	Lachnospiraceae	unclassified
Otu144	719	Firmicutes; Clostridia; Clostridiales; Ruminococcaceae; unclassified	Firmicutes	Clostridia	Clostridiales	Ruminococcaceae	unclassified
Otu145	711	Firmicutes; Clostridia; Clostridiales; Ruminococcaceae; unclassified	Firmicutes	Clostridia	Clostridiales	Ruminococcaceae	unclassified
Otu146	782	Firmicutes; Clostridia; Clostridiales; Lachnospiraceae; unclassified	Firmicutes	Clostridia	Clostridiales	Lachnospiraceae	unclassified
Otu147	778	Firmicutes; Clostridia; Clostridiales; Lachnospiraceae; unclassified	Firmicutes	Clostridia	Clostridiales	Lachnospiraceae	unclassified
Otu148	789	Firmicutes; Clostridia; Clostridiales; unclassified; unclassified	Firmicutes	Clostridia	Clostridiales	unclassified	unclassified
Otu149	702	Firmicutes; Clostridia; Clostridiales; Lachnospiraceae; unclassified	Firmicutes	Clostridia	Clostridiales	Lachnospiraceae	unclassified
Otu150	631	Bacteroidetes; Bacteroidia; Bacteroidales; Porphyromonadaceae; unclassified	Bacteroidetes	Bacteroidia	Bacteroidales	Porphyromonadaceae	unclassified
Otu151	745	Firmicutes; Clostridia; Clostridiales; unclassified; unclassified	Firmicutes	Clostridia	Clostridiales	unclassified	unclassified
Otu152	665	Firmicutes; Clostridia; Clostridiales; Lachnospiraceae; unclassified	Firmicutes	Clostridia	Clostridiales	Lachnospiraceae	unclassified
Otu153	703	Firmicutes; Clostridia; Clostridiales; Lachnospiraceae; unclassified	Firmicutes	Clostridia	Clostridiales	Lachnospiraceae	unclassified
Otu154	653	Firmicutes; Clostridia; Clostridiales; Ruminococcaceae; unclassified	Firmicutes	Clostridia	Clostridiales	Ruminococcaceae	unclassified
Otu155	778	Bacteroidetes; Bacteroidia; Bacteroidales; Rikenellaceae; Alistipes	Bacteroidetes	Bacteroidia	Bacteroidales	Rikenellaceae	Alistipes
Otu156	632	Firmicutes; Clostridia; Clostridiales; Lachnospiraceae; unclassified	Firmicutes	Clostridia	Clostridiales	Lachnospiraceae	unclassified
Otu157	660	Firmicutes; Clostridia; Clostridiales; Lachnospiraceae; unclassified	Firmicutes	Clostridia	Clostridiales	Lachnospiraceae	unclassified
Otu158	582	Firmicutes; Clostridia; Clostridiales; Lachnospiraceae; unclassified	Firmicutes	Clostridia	Clostridiales	Lachnospiraceae	unclassified
Otu159	589	Firmicutes; Clostridia; Clostridiales; Lachnospiraceae; unclassified	Firmicutes	Clostridia	Clostridiales	Lachnospiraceae	unclassified
Otu160	497	Firmicutes; Clostridia; Clostridiales; Ruminococcaceae; unclassified	Firmicutes	Clostridia	Clostridiales	Ruminococcaceae	unclassified
Otu161	575	Firmicutes; Clostridia; Clostridiales; Ruminococcaceae; unclassified	Firmicutes	Clostridia	Clostridiales	Ruminococcaceae	unclassified
Otu162	477	Firmicutes; Clostridia; Clostridiales; Lachnospiraceae; unclassified	Firmicutes	Clostridia	Clostridiales	Lachnospiraceae	unclassified
Otu163	474	Firmicutes; Clostridia; Clostridiales; Lachnospiraceae; unclassified	Firmicutes	Clostridia	Clostridiales	Lachnospiraceae	unclassified
Otu164	550	Firmicutes; Clostridia; Clostridiales; Lachnospiraceae; unclassified	Firmicutes	Clostridia	Clostridiales	Lachnospiraceae	unclassified
Otu165	527	Firmicutes; Clostridia; Clostridiales; Lachnospiraceae; unclassified	Firmicutes	Clostridia	Clostridiales	Lachnospiraceae	unclassified
Otu166	500	Firmicutes; Clostridia; Clostridiales; Lachnospiraceae; unclassified	Firmicutes	Clostridia	Clostridiales	Lachnospiraceae	unclassified
Otu167	490	unclassified; unclassified; unclassified; unclassified; unclassified	unclassified	unclassified	unclassified	unclassified	unclassified
Otu168	484	Firmicutes; unclassified; unclassified; unclassified; unclassified	Firmicutes	unclassified	unclassified	unclassified	unclassified
Otu169	498	Firmicutes; Clostridia; Clostridiales; Ruminococcaceae; Anaerotruncus	Firmicutes	Clostridia	Clostridiales	Ruminococcaceae	Anaerotruncus
Otu170	437	Firmicutes; Clostridia; Clostridiales; Lachnospiraceae; unclassified	Firmicutes	Clostridia	Clostridiales	Lachnospiraceae	unclassified
Otu171	548	Firmicutes; Clostridia; Clostridiales; Ruminococcaceae; Clostridium_IV	Firmicutes	Clostridia	Clostridiales	Ruminococcaceae	Clostridium_IV
Otu172	527	Bacteroidetes; Bacteroidia; Bacteroidales; Rikenellaceae; Alistipes	Bacteroidetes	Bacteroidia	Bacteroidales	Rikenellaceae	Alistipes
Otu173	408	Firmicutes; Clostridia; Clostridiales; Lachnospiraceae; unclassified	Firmicutes	Clostridia	Clostridiales	Lachnospiraceae	unclassified
Otu174	473	Firmicutes; Clostridia; Clostridiales; unclassified; unclassified	Firmicutes	Clostridia	Clostridiales	unclassified	unclassified
Otu175	461	Firmicutes; Clostridia; Clostridiales; unclassified; unclassified	Firmicutes	Clostridia	Clostridiales	unclassified	unclassified
Otu176	425	Firmicutes; Clostridia; Clostridiales; unclassified; unclassified	Firmicutes	Clostridia	Clostridiales	unclassified	unclassified
Otu177	436	Firmicutes; Clostridia; Clostridiales; Lachnospiraceae; unclassified	Firmicutes	Clostridia	Clostridiales	Lachnospiraceae	unclassified
Otu178	433	Firmicutes; Clostridia; Clostridiales; unclassified; unclassified	Firmicutes	Clostridia	Clostridiales	unclassified	unclassified
Otu179	412	Firmicutes; Clostridia; Clostridiales; Ruminococcaceae; unclassified	Firmicutes	Clostridia	Clostridiales	Ruminococcaceae	unclassified
Otu180	405	Firmicutes; Clostridia; Clostridiales; Ruminococcaceae; unclassified	Firmicutes	Clostridia	Clostridiales	Ruminococcaceae	unclassified
Otu181	343	Firmicutes; Clostridia; Clostridiales; Lachnospiraceae; Clostridium_XlVa	Firmicutes	Clostridia	Clostridiales	Lachnospiraceae	Clostridium_XlVa
Otu182	293	Verrucomicrobia; Verrucomicrobiae; Verrucomicrobiales; Verrucomicrobiaceae; Akkermansia	Verrucomicrobia	Verrucomicrobiae	Verrucomicrobiales	Verrucomicrobiaceae	Akkermansia
Otu183	404	Proteobacteria; Gammaproteobacteria; Pseudomonadales; Pseudomonadaceae; Pseudomonas	Proteobacteria	Gammaproteobacteria	Pseudomonadales	Pseudomonadaceae	Pseudomonas
Otu184	367	Firmicutes; Clostridia; Clostridiales; unclassified; unclassified	Firmicutes	Clostridia	Clostridiales	unclassified	unclassified
Otu185	405	Firmicutes; Clostridia; Clostridiales; Lachnospiraceae; unclassified	Firmicutes	Clostridia	Clostridiales	Lachnospiraceae	unclassified
Otu186	358	Bacteroidetes; Bacteroidia; Bacteroidales; Rikenellaceae; Alistipes	Bacteroidetes	Bacteroidia	Bacteroidales	Rikenellaceae	Alistipes
Otu187	349	Firmicutes; Clostridia; Clostridiales; Lachnospiraceae; unclassified	Firmicutes	Clostridia	Clostridiales	Lachnospiraceae	unclassified
Otu188	400	Firmicutes; Clostridia; Clostridiales; Ruminococcaceae; unclassified	Firmicutes	Clostridia	Clostridiales	Ruminococcaceae	unclassified
Otu189	375	Firmicutes; Clostridia; Clostridiales; Lachnospiraceae; unclassified	Firmicutes	Clostridia	Clostridiales	Lachnospiraceae	unclassified
Otu190	342	Firmicutes; Clostridia; Clostridiales; Lachnospiraceae; unclassified	Firmicutes	Clostridia	Clostridiales	Lachnospiraceae	unclassified
Otu191	402	Tenericutes; Mollicutes; Anaeroplasmatales; Anaeroplasmataceae; Anaeroplasma	Tenericutes	Mollicutes	Anaeroplasmatales	Anaeroplasmataceae	Anaeroplasma
Otu192	369	Firmicutes; Clostridia; Clostridiales; unclassified; unclassified	Firmicutes	Clostridia	Clostridiales	unclassified	unclassified
Otu193	356	Firmicutes; Clostridia; Clostridiales; Lachnospiraceae; unclassified	Firmicutes	Clostridia	Clostridiales	Lachnospiraceae	unclassified
Otu194	363	Bacteroidetes; Bacteroidia; Bacteroidales; Porphyromonadaceae; Barnesiella	Bacteroidetes	Bacteroidia	Bacteroidales	Porphyromonadaceae	Barnesiella
Otu195	372	Proteobacteria; Gammaproteobacteria; Enterobacteriales; Enterobacteriaceae; unclassified	Proteobacteria	Gammaproteobacteria	Enterobacteriales	Enterobacteriaceae	unclassified
Otu196	345	Firmicutes; Clostridia; Clostridiales; Lachnospiraceae; unclassified	Firmicutes	Clostridia	Clostridiales	Lachnospiraceae	unclassified
Otu197	308	Firmicutes; Clostridia; Clostridiales; Lachnospiraceae; unclassified	Firmicutes	Clostridia	Clostridiales	Lachnospiraceae	unclassified
Otu198	348	Firmicutes; Clostridia; Clostridiales; unclassified; unclassified	Firmicutes	Clostridia	Clostridiales	unclassified	unclassified
Otu199	305	Firmicutes; Clostridia; Clostridiales; Lachnospiraceae; unclassified	Firmicutes	Clostridia	Clostridiales	Lachnospiraceae	unclassified
Otu200	290	Firmicutes; Clostridia; Clostridiales; Lachnospiraceae; unclassified	Firmicutes	Clostridia	Clostridiales	Lachnospiraceae	unclassified
Otu201	302	Firmicutes; Clostridia; Clostridiales; Ruminococcaceae; Ruminococcus	Firmicutes	Clostridia	Clostridiales	Ruminococcaceae	Ruminococcus
Otu202	314	Firmicutes; Clostridia; Clostridiales; Ruminococcaceae; unclassified	Firmicutes	Clostridia	Clostridiales	Ruminococcaceae	unclassified
Otu203	351	Firmicutes; Clostridia; Clostridiales; unclassified; unclassified	Firmicutes	Clostridia	Clostridiales	unclassified	unclassified
Otu204	293	Firmicutes; Clostridia; Clostridiales; unclassified; unclassified	Firmicutes	Clostridia	Clostridiales	unclassified	unclassified
Otu205	271	Firmicutes; Clostridia; Clostridiales; Lachnospiraceae; unclassified	Firmicutes	Clostridia	Clostridiales	Lachnospiraceae	unclassified
Otu206	293	Firmicutes; Clostridia; Clostridiales; Ruminococcaceae; Oscillibacter	Firmicutes	Clostridia	Clostridiales	Ruminococcaceae	Oscillibacter
Otu207	248	Firmicutes; Clostridia; Clostridiales; Lachnospiraceae; unclassified	Firmicutes	Clostridia	Clostridiales	Lachnospiraceae	unclassified
Otu208	274	Firmicutes; Clostridia; Clostridiales; unclassified; unclassified	Firmicutes	Clostridia	Clostridiales	unclassified	unclassified
Otu209	250	Firmicutes; Clostridia; Clostridiales; Lachnospiraceae; unclassified	Firmicutes	Clostridia	Clostridiales	Lachnospiraceae	unclassified
Otu210	305	Firmicutes; Clostridia; Clostridiales; Ruminococcaceae; unclassified	Firmicutes	Clostridia	Clostridiales	Ruminococcaceae	unclassified
Otu211	304	Firmicutes; Clostridia; Clostridiales; unclassified; unclassified	Firmicutes	Clostridia	Clostridiales	unclassified	unclassified
Otu212	285	Firmicutes; Clostridia; Clostridiales; unclassified; unclassified	Firmicutes	Clostridia	Clostridiales	unclassified	unclassified
Otu213	278	Firmicutes; Clostridia; Clostridiales; Ruminococcaceae; unclassified	Firmicutes	Clostridia	Clostridiales	Ruminococcaceae	unclassified
Otu214	246	Firmicutes; Clostridia; Clostridiales; Lachnospiraceae; unclassified	Firmicutes	Clostridia	Clostridiales	Lachnospiraceae	unclassified
Otu215	246	Firmicutes; Clostridia; Clostridiales; Lachnospiraceae; unclassified	Firmicutes	Clostridia	Clostridiales	Lachnospiraceae	unclassified
Otu216	324	Tenericutes; Mollicutes; Anaeroplasmatales; Anaeroplasmataceae; Anaeroplasma	Tenericutes	Mollicutes	Anaeroplasmatales	Anaeroplasmataceae	Anaeroplasma
Otu217	205	Firmicutes; Clostridia; Clostridiales; Lachnospiraceae; unclassified	Firmicutes	Clostridia	Clostridiales	Lachnospiraceae	unclassified
Otu218	273	Firmicutes; Clostridia; Clostridiales; unclassified; unclassified	Firmicutes	Clostridia	Clostridiales	unclassified	unclassified
Otu219	250	Firmicutes; unclassified; unclassified; unclassified; unclassified	Firmicutes	unclassified	unclassified	unclassified	unclassified
Otu220	285	Firmicutes; Clostridia; Clostridiales; Lachnospiraceae; unclassified	Firmicutes	Clostridia	Clostridiales	Lachnospiraceae	unclassified
Otu221	257	Firmicutes; Clostridia; Clostridiales; unclassified; unclassified	Firmicutes	Clostridia	Clostridiales	unclassified	unclassified
Otu222	250	unclassified; unclassified; unclassified; unclassified; unclassified	unclassified	unclassified	unclassified	unclassified	unclassified
Otu223	271	Firmicutes; Clostridia; Clostridiales; Lachnospiraceae; unclassified	Firmicutes	Clostridia	Clostridiales	Lachnospiraceae	unclassified
Otu224	221	Firmicutes; unclassified; unclassified; unclassified; unclassified	Firmicutes	unclassified	unclassified	unclassified	unclassified
Otu225	203	Firmicutes; Clostridia; Clostridiales; Lachnospiraceae; unclassified	Firmicutes	Clostridia	Clostridiales	Lachnospiraceae	unclassified
Otu226	226	Firmicutes; Clostridia; Clostridiales; unclassified; unclassified	Firmicutes	Clostridia	Clostridiales	unclassified	unclassified
Otu227	174	Firmicutes; Clostridia; Clostridiales; unclassified; unclassified	Firmicutes	Clostridia	Clostridiales	unclassified	unclassified
Otu228	215	Firmicutes; Erysipelotrichia; Erysipelotrichales; Erysipelotrichaceae; unclassified	Firmicutes	Erysipelotrichia	Erysipelotrichales	Erysipelotrichaceae	unclassified
Otu229	169	Firmicutes; Clostridia; Clostridiales; Lachnospiraceae; unclassified	Firmicutes	Clostridia	Clostridiales	Lachnospiraceae	unclassified
Otu230	175	Firmicutes; Clostridia; Clostridiales; Lachnospiraceae; unclassified	Firmicutes	Clostridia	Clostridiales	Lachnospiraceae	unclassified
Otu231	195	Firmicutes; unclassified; unclassified; unclassified; unclassified	Firmicutes	unclassified	unclassified	unclassified	unclassified
Otu232	230	Firmicutes; Clostridia; Clostridiales; unclassified; unclassified	Firmicutes	Clostridia	Clostridiales	unclassified	unclassified
Otu233	177	Firmicutes; Clostridia; Clostridiales; Ruminococcaceae; unclassified	Firmicutes	Clostridia	Clostridiales	Ruminococcaceae	unclassified
Otu234	233	Firmicutes; Clostridia; Clostridiales; Peptostreptococcaceae; Clostridium_XI	Firmicutes	Clostridia	Clostridiales	Peptostreptococcaceae	Clostridium_XI
Otu235	148	Firmicutes; Clostridia; Clostridiales; Lachnospiraceae; unclassified	Firmicutes	Clostridia	Clostridiales	Lachnospiraceae	unclassified
Otu236	159	Firmicutes; unclassified; unclassified; unclassified; unclassified	Firmicutes	unclassified	unclassified	unclassified	unclassified
Otu237	147	Firmicutes; unclassified; unclassified; unclassified; unclassified	Firmicutes	unclassified	unclassified	unclassified	unclassified
Otu238	155	Candidatus_Saccharibacteria; unclassified; unclassified; unclassified; unclassified	Candidatus_Saccharibacteria	unclassified	unclassified	unclassified	unclassified
Otu239	164	Firmicutes; Clostridia; Clostridiales; unclassified; unclassified	Firmicutes	Clostridia	Clostridiales	unclassified	unclassified
Otu240	141	Firmicutes; Clostridia; Clostridiales; Ruminococcaceae; Anaerotruncus	Firmicutes	Clostridia	Clostridiales	Ruminococcaceae	Anaerotruncus
Otu241	168	Firmicutes; Clostridia; Clostridiales; Ruminococcaceae; unclassified	Firmicutes	Clostridia	Clostridiales	Ruminococcaceae	unclassified
Otu242	144	Firmicutes; Clostridia; Clostridiales; Ruminococcaceae; unclassified	Firmicutes	Clostridia	Clostridiales	Ruminococcaceae	unclassified
Otu243	150	Bacteroidetes; Bacteroidia; Bacteroidales; Porphyromonadaceae; Parabacteroides	Bacteroidetes	Bacteroidia	Bacteroidales	Porphyromonadaceae	Parabacteroides
Otu244	145	Firmicutes; unclassified; unclassified; unclassified; unclassified	Firmicutes	unclassified	unclassified	unclassified	unclassified
Otu245	158	Proteobacteria; Gammaproteobacteria; Pseudomonadales; Pseudomonadaceae; Pseudomonas	Proteobacteria	Gammaproteobacteria	Pseudomonadales	Pseudomonadaceae	Pseudomonas
Otu246	154	Firmicutes; Clostridia; Clostridiales; Lachnospiraceae; unclassified	Firmicutes	Clostridia	Clostridiales	Lachnospiraceae	unclassified
Otu247	135	Firmicutes; Clostridia; Clostridiales; Lachnospiraceae; unclassified	Firmicutes	Clostridia	Clostridiales	Lachnospiraceae	unclassified
Otu248	148	Firmicutes; Clostridia; Clostridiales; Lachnospiraceae; unclassified	Firmicutes	Clostridia	Clostridiales	Lachnospiraceae	unclassified
Otu249	156	Firmicutes; Clostridia; Clostridiales; Lachnospiraceae; unclassified	Firmicutes	Clostridia	Clostridiales	Lachnospiraceae	unclassified
Otu250	149	Firmicutes; Clostridia; Clostridiales; unclassified; unclassified	Firmicutes	Clostridia	Clostridiales	unclassified	unclassified
Otu251	153	Firmicutes; Clostridia; Clostridiales; Lachnospiraceae; unclassified	Firmicutes	Clostridia	Clostridiales	Lachnospiraceae	unclassified
Otu252	146	Firmicutes; Clostridia; Clostridiales; Lachnospiraceae; unclassified	Firmicutes	Clostridia	Clostridiales	Lachnospiraceae	unclassified
Otu253	129	Actinobacteria; Actinobacteria; Coriobacteriales; Coriobacteriaceae; Olsenella	Actinobacteria	Actinobacteria	Coriobacteriales	Coriobacteriaceae	Olsenella
Otu254	131	Firmicutes; Clostridia; Clostridiales; Lachnospiraceae; Acetatifactor	Firmicutes	Clostridia	Clostridiales	Lachnospiraceae	Acetatifactor
Otu255	129	Firmicutes; Clostridia; Clostridiales; unclassified; unclassified	Firmicutes	Clostridia	Clostridiales	unclassified	unclassified
Otu256	123	Firmicutes; Clostridia; Clostridiales; Ruminococcaceae; unclassified	Firmicutes	Clostridia	Clostridiales	Ruminococcaceae	unclassified
Otu257	118	Firmicutes; Erysipelotrichia; Erysipelotrichales; Erysipelotrichaceae; unclassified	Firmicutes	Erysipelotrichia	Erysipelotrichales	Erysipelotrichaceae	unclassified
Otu258	104	Firmicutes; Clostridia; Clostridiales; unclassified; unclassified	Firmicutes	Clostridia	Clostridiales	unclassified	unclassified
Otu259	131	Firmicutes; Clostridia; Clostridiales; Ruminococcaceae; unclassified	Firmicutes	Clostridia	Clostridiales	Ruminococcaceae	unclassified
Otu260	94	Firmicutes; Clostridia; Clostridiales; unclassified; unclassified	Firmicutes	Clostridia	Clostridiales	unclassified	unclassified
Otu261	131	unclassified; unclassified; unclassified; unclassified; unclassified	unclassified	unclassified	unclassified	unclassified	unclassified
Otu262	121	Firmicutes; Clostridia; Clostridiales; Lachnospiraceae; Clostridium_XlVa	Firmicutes	Clostridia	Clostridiales	Lachnospiraceae	Clostridium_XlVa
Otu263	120	Firmicutes; Clostridia; Clostridiales; Lachnospiraceae; unclassified	Firmicutes	Clostridia	Clostridiales	Lachnospiraceae	unclassified
Otu264	98	Firmicutes; Clostridia; Clostridiales; unclassified; unclassified	Firmicutes	Clostridia	Clostridiales	unclassified	unclassified
Otu265	125	Firmicutes; Clostridia; Clostridiales; unclassified; unclassified	Firmicutes	Clostridia	Clostridiales	unclassified	unclassified
Otu266	117	Firmicutes; unclassified; unclassified; unclassified; unclassified	Firmicutes	unclassified	unclassified	unclassified	unclassified
Otu267	121	Firmicutes; Clostridia; Clostridiales; Lachnospiraceae; unclassified	Firmicutes	Clostridia	Clostridiales	Lachnospiraceae	unclassified
Otu268	127	Firmicutes; unclassified; unclassified; unclassified; unclassified	Firmicutes	unclassified	unclassified	unclassified	unclassified
Otu269	127	Proteobacteria; Gammaproteobacteria; Pseudomonadales; Moraxellaceae; Acinetobacter	Proteobacteria	Gammaproteobacteria	Pseudomonadales	Moraxellaceae	Acinetobacter
Otu270	97	Proteobacteria; Gammaproteobacteria; unclassified; unclassified; unclassified	Proteobacteria	Gammaproteobacteria	unclassified	unclassified	unclassified
Otu271	121	Proteobacteria; unclassified; unclassified; unclassified; unclassified	Proteobacteria	unclassified	unclassified	unclassified	unclassified
Otu272	108	Firmicutes; Clostridia; Clostridiales; Lachnospiraceae; unclassified	Firmicutes	Clostridia	Clostridiales	Lachnospiraceae	unclassified
Otu273	100	Firmicutes; Clostridia; Clostridiales; Lachnospiraceae; unclassified	Firmicutes	Clostridia	Clostridiales	Lachnospiraceae	unclassified
Otu274	122	Proteobacteria; Gammaproteobacteria; unclassified; unclassified; unclassified	Proteobacteria	Gammaproteobacteria	unclassified	unclassified	unclassified
Otu275	99	Firmicutes; Clostridia; Clostridiales; unclassified; unclassified	Firmicutes	Clostridia	Clostridiales	unclassified	unclassified
Otu276	92	unclassified; unclassified; unclassified; unclassified; unclassified	unclassified	unclassified	unclassified	unclassified	unclassified
Otu277	83	Firmicutes; Clostridia; Clostridiales; Lachnospiraceae; unclassified	Firmicutes	Clostridia	Clostridiales	Lachnospiraceae	unclassified
Otu278	92	Firmicutes; Clostridia; Clostridiales; unclassified; unclassified	Firmicutes	Clostridia	Clostridiales	unclassified	unclassified
Otu279	88	Firmicutes; Clostridia; Clostridiales; unclassified; unclassified	Firmicutes	Clostridia	Clostridiales	unclassified	unclassified
Otu280	83	Firmicutes; Clostridia; Clostridiales; Lachnospiraceae; unclassified	Firmicutes	Clostridia	Clostridiales	Lachnospiraceae	unclassified
Otu281	66	Firmicutes; Clostridia; Clostridiales; Ruminococcaceae; unclassified	Firmicutes	Clostridia	Clostridiales	Ruminococcaceae	unclassified
Otu282	64	Firmicutes; Clostridia; Clostridiales; Lachnospiraceae; unclassified	Firmicutes	Clostridia	Clostridiales	Lachnospiraceae	unclassified
Otu283	83	Firmicutes; Clostridia; Clostridiales; unclassified; unclassified	Firmicutes	Clostridia	Clostridiales	unclassified	unclassified
Otu284	79	Firmicutes; unclassified; unclassified; unclassified; unclassified	Firmicutes	unclassified	unclassified	unclassified	unclassified
Otu285	78	Firmicutes; Clostridia; Clostridiales; Ruminococcaceae; unclassified	Firmicutes	Clostridia	Clostridiales	Ruminococcaceae	unclassified
Otu286	70	Firmicutes; Clostridia; Clostridiales; Lachnospiraceae; unclassified	Firmicutes	Clostridia	Clostridiales	Lachnospiraceae	unclassified
Otu287	63	Firmicutes; Clostridia; Clostridiales; unclassified; unclassified	Firmicutes	Clostridia	Clostridiales	unclassified	unclassified
Otu288	69	Firmicutes; Clostridia; Clostridiales; Ruminococcaceae; Clostridium_IV	Firmicutes	Clostridia	Clostridiales	Ruminococcaceae	Clostridium_IV
Otu289	50	Firmicutes; Clostridia; Clostridiales; Lachnospiraceae; unclassified	Firmicutes	Clostridia	Clostridiales	Lachnospiraceae	unclassified
Otu290	82	Proteobacteria; Betaproteobacteria; unclassified; unclassified; unclassified	Proteobacteria	Betaproteobacteria	unclassified	unclassified	unclassified
Otu291	66	Firmicutes; Clostridia; Clostridiales; Lachnospiraceae; unclassified	Firmicutes	Clostridia	Clostridiales	Lachnospiraceae	unclassified
Otu292	67	Firmicutes; Clostridia; Clostridiales; Lachnospiraceae; unclassified	Firmicutes	Clostridia	Clostridiales	Lachnospiraceae	unclassified
Otu293	66	Firmicutes; unclassified; unclassified; unclassified; unclassified	Firmicutes	unclassified	unclassified	unclassified	unclassified
Otu294	65	Firmicutes; Clostridia; Clostridiales; unclassified; unclassified	Firmicutes	Clostridia	Clostridiales	unclassified	unclassified
Otu295	54	Firmicutes; Clostridia; Clostridiales; Lachnospiraceae; unclassified	Firmicutes	Clostridia	Clostridiales	Lachnospiraceae	unclassified
Otu296	46	Firmicutes; unclassified; unclassified; unclassified; unclassified	Firmicutes	unclassified	unclassified	unclassified	unclassified
Otu297	50	Firmicutes; unclassified; unclassified; unclassified; unclassified	Firmicutes	unclassified	unclassified	unclassified	unclassified
Otu298	33	Firmicutes; Clostridia; Clostridiales; Lachnospiraceae; unclassified	Firmicutes	Clostridia	Clostridiales	Lachnospiraceae	unclassified
Otu299	64	Firmicutes; Erysipelotrichia; Erysipelotrichales; Erysipelotrichaceae; unclassified	Firmicutes	Erysipelotrichia	Erysipelotrichales	Erysipelotrichaceae	unclassified
Otu300	64	Firmicutes; Clostridia; Clostridiales; Ruminococcaceae; unclassified	Firmicutes	Clostridia	Clostridiales	Ruminococcaceae	unclassified
Otu301	40	Firmicutes; Clostridia; Clostridiales; Ruminococcaceae; unclassified	Firmicutes	Clostridia	Clostridiales	Ruminococcaceae	unclassified
Otu302	52	Proteobacteria; Alphaproteobacteria; Rhodospirillales; Rhodospirillaceae; unclassified	Proteobacteria	Alphaproteobacteria	Rhodospirillales	Rhodospirillaceae	unclassified
Otu303	41	Firmicutes; Clostridia; Clostridiales; Lachnospiraceae; Clostridium_XlVb	Firmicutes	Clostridia	Clostridiales	Lachnospiraceae	Clostridium_XlVb
Otu304	41	Firmicutes; Clostridia; Clostridiales; Lachnospiraceae; unclassified	Firmicutes	Clostridia	Clostridiales	Lachnospiraceae	unclassified
Otu305	28	Firmicutes; Clostridia; Clostridiales; Lachnospiraceae; unclassified	Firmicutes	Clostridia	Clostridiales	Lachnospiraceae	unclassified
Otu306	50	Firmicutes; Clostridia; Clostridiales; Lachnospiraceae; Eisenbergiella	Firmicutes	Clostridia	Clostridiales	Lachnospiraceae	Eisenbergiella
Otu307	49	Bacteroidetes; Bacteroidia; Bacteroidales; Rikenellaceae; Alistipes	Bacteroidetes	Bacteroidia	Bacteroidales	Rikenellaceae	Alistipes
Otu308	46	Firmicutes; Clostridia; Clostridiales; Ruminococcaceae; unclassified	Firmicutes	Clostridia	Clostridiales	Ruminococcaceae	unclassified
Otu309	38	Firmicutes; Clostridia; Clostridiales; unclassified; unclassified	Firmicutes	Clostridia	Clostridiales	unclassified	unclassified
Otu310	27	Bacteroidetes; Bacteroidia; Bacteroidales; unclassified; unclassified	Bacteroidetes	Bacteroidia	Bacteroidales	unclassified	unclassified
Otu311	41	Firmicutes; Clostridia; Clostridiales; unclassified; unclassified	Firmicutes	Clostridia	Clostridiales	unclassified	unclassified
Otu312	34	Firmicutes; Clostridia; Clostridiales; Lachnospiraceae; unclassified	Firmicutes	Clostridia	Clostridiales	Lachnospiraceae	unclassified
Otu313	28	Firmicutes; Clostridia; Clostridiales; unclassified; unclassified	Firmicutes	Clostridia	Clostridiales	unclassified	unclassified
Otu314	31	Candidatus_Saccharibacteria; unclassified; unclassified; unclassified; unclassified	Candidatus_Saccharibacteria	unclassified	unclassified	unclassified	unclassified
Otu315	28	Firmicutes; Clostridia; Clostridiales; Lachnospiraceae; Clostridium_XlVb	Firmicutes	Clostridia	Clostridiales	Lachnospiraceae	Clostridium_XlVb
Otu316	45	Actinobacteria; Actinobacteria; Coriobacteriales; Coriobacteriaceae; unclassified	Actinobacteria	Actinobacteria	Coriobacteriales	Coriobacteriaceae	unclassified
Otu317	35	Proteobacteria; Betaproteobacteria; unclassified; unclassified; unclassified	Proteobacteria	Betaproteobacteria	unclassified	unclassified	unclassified
Otu318	42	Actinobacteria; Actinobacteria; Bifidobacteriales; Bifidobacteriaceae; Bifidobacterium	Actinobacteria	Actinobacteria	Bifidobacteriales	Bifidobacteriaceae	Bifidobacterium
Otu319	28	Firmicutes; Clostridia; Clostridiales; unclassified; unclassified	Firmicutes	Clostridia	Clostridiales	unclassified	unclassified
Otu320	32	Proteobacteria; Gammaproteobacteria; Enterobacteriales; Enterobacteriaceae; unclassified	Proteobacteria	Gammaproteobacteria	Enterobacteriales	Enterobacteriaceae	unclassified
Otu321	42	Firmicutes; Clostridia; Clostridiales; Lachnospiraceae; unclassified	Firmicutes	Clostridia	Clostridiales	Lachnospiraceae	unclassified
Otu322	27	Firmicutes; Clostridia; Clostridiales; Lachnospiraceae; unclassified	Firmicutes	Clostridia	Clostridiales	Lachnospiraceae	unclassified
Otu323	35	Proteobacteria; Betaproteobacteria; unclassified; unclassified; unclassified	Proteobacteria	Betaproteobacteria	unclassified	unclassified	unclassified
Otu324	45	Firmicutes; Clostridia; Clostridiales; Clostridiaceae_1; Clostridium_sensu_stricto	Firmicutes	Clostridia	Clostridiales	Clostridiaceae_1	Clostridium_sensu_stricto
Otu325	26	Firmicutes; Clostridia; Clostridiales; Lachnospiraceae; unclassified	Firmicutes	Clostridia	Clostridiales	Lachnospiraceae	unclassified
Otu326	24	Firmicutes; Clostridia; Clostridiales; unclassified; unclassified	Firmicutes	Clostridia	Clostridiales	unclassified	unclassified
Otu327	24	Proteobacteria; Betaproteobacteria; unclassified; unclassified; unclassified	Proteobacteria	Betaproteobacteria	unclassified	unclassified	unclassified
Otu328	31	Proteobacteria; Betaproteobacteria; unclassified; unclassified; unclassified	Proteobacteria	Betaproteobacteria	unclassified	unclassified	unclassified
Otu329	21	Firmicutes; Clostridia; Clostridiales; Lachnospiraceae; unclassified	Firmicutes	Clostridia	Clostridiales	Lachnospiraceae	unclassified
Otu330	26	Firmicutes; Clostridia; Clostridiales; Ruminococcaceae; unclassified	Firmicutes	Clostridia	Clostridiales	Ruminococcaceae	unclassified
Otu331	22	Firmicutes; Clostridia; Clostridiales; Lachnospiraceae; unclassified	Firmicutes	Clostridia	Clostridiales	Lachnospiraceae	unclassified
Otu332	22	Firmicutes; Clostridia; Clostridiales; Lachnospiraceae; unclassified	Firmicutes	Clostridia	Clostridiales	Lachnospiraceae	unclassified
Otu333	34	Proteobacteria; Betaproteobacteria; unclassified; unclassified; unclassified	Proteobacteria	Betaproteobacteria	unclassified	unclassified	unclassified
Otu334	29	Proteobacteria; Betaproteobacteria; unclassified; unclassified; unclassified	Proteobacteria	Betaproteobacteria	unclassified	unclassified	unclassified
Otu335	20	Firmicutes; Clostridia; Clostridiales; Lachnospiraceae; Acetatifactor	Firmicutes	Clostridia	Clostridiales	Lachnospiraceae	Acetatifactor
Otu336	25	Proteobacteria; Gammaproteobacteria; Pseudomonadales; Pseudomonadaceae; unclassified	Proteobacteria	Gammaproteobacteria	Pseudomonadales	Pseudomonadaceae	unclassified
Otu337	35	Proteobacteria; Gammaproteobacteria; Enterobacteriales; Enterobacteriaceae; unclassified	Proteobacteria	Gammaproteobacteria	Enterobacteriales	Enterobacteriaceae	unclassified
Otu338	27	Bacteroidetes; Bacteroidia; Bacteroidales; Rikenellaceae; Alistipes	Bacteroidetes	Bacteroidia	Bacteroidales	Rikenellaceae	Alistipes
Otu339	25	Firmicutes; Clostridia; Clostridiales; unclassified; unclassified	Firmicutes	Clostridia	Clostridiales	unclassified	unclassified
Otu340	29	Firmicutes; Clostridia; Clostridiales; Lachnospiraceae; unclassified	Firmicutes	Clostridia	Clostridiales	Lachnospiraceae	unclassified
Otu341	24	Firmicutes; Clostridia; Clostridiales; Lachnospiraceae; unclassified	Firmicutes	Clostridia	Clostridiales	Lachnospiraceae	unclassified
Otu342	29	Proteobacteria; Gammaproteobacteria; Enterobacteriales; Enterobacteriaceae; unclassified	Proteobacteria	Gammaproteobacteria	Enterobacteriales	Enterobacteriaceae	unclassified
Otu343	21	Firmicutes; Clostridia; Clostridiales; unclassified; unclassified	Firmicutes	Clostridia	Clostridiales	unclassified	unclassified
Otu344	18	Proteobacteria; unclassified; unclassified; unclassified; unclassified	Proteobacteria	unclassified	unclassified	unclassified	unclassified
Otu345	25	Firmicutes; Clostridia; Clostridiales; Lachnospiraceae; unclassified	Firmicutes	Clostridia	Clostridiales	Lachnospiraceae	unclassified
Otu346	17	Proteobacteria; Betaproteobacteria; unclassified; unclassified; unclassified	Proteobacteria	Betaproteobacteria	unclassified	unclassified	unclassified
Otu347	14	Firmicutes; Clostridia; Clostridiales; Lachnospiraceae; Roseburia	Firmicutes	Clostridia	Clostridiales	Lachnospiraceae	Roseburia
Otu348	21	Firmicutes; Clostridia; unclassified; unclassified; unclassified	Firmicutes	Clostridia	unclassified	unclassified	unclassified
Otu349	11	Firmicutes; Clostridia; unclassified; unclassified; unclassified	Firmicutes	Clostridia	unclassified	unclassified	unclassified
Otu350	23	Proteobacteria; Betaproteobacteria; Burkholderiales; Alcaligenaceae; unclassified	Proteobacteria	Betaproteobacteria	Burkholderiales	Alcaligenaceae	unclassified
Otu351	14	Firmicutes; Clostridia; Clostridiales; Lachnospiraceae; unclassified	Firmicutes	Clostridia	Clostridiales	Lachnospiraceae	unclassified
Otu352	18	Firmicutes; Clostridia; Clostridiales; Ruminococcaceae; unclassified	Firmicutes	Clostridia	Clostridiales	Ruminococcaceae	unclassified
Otu353	21	Proteobacteria; Betaproteobacteria; unclassified; unclassified; unclassified	Proteobacteria	Betaproteobacteria	unclassified	unclassified	unclassified
Otu354	17	Firmicutes; unclassified; unclassified; unclassified; unclassified	Firmicutes	unclassified	unclassified	unclassified	unclassified
Otu355	15	Proteobacteria; Betaproteobacteria; unclassified; unclassified; unclassified	Proteobacteria	Betaproteobacteria	unclassified	unclassified	unclassified
Otu356	15	Firmicutes; Clostridia; Clostridiales; Ruminococcaceae; unclassified	Firmicutes	Clostridia	Clostridiales	Ruminococcaceae	unclassified
Otu357	14	Firmicutes; Clostridia; Clostridiales; Lachnospiraceae; unclassified	Firmicutes	Clostridia	Clostridiales	Lachnospiraceae	unclassified
Otu358	5	Proteobacteria; Deltaproteobacteria; Bdellovibrionales; Bdellovibrionaceae; Vampirovibrio	Proteobacteria	Deltaproteobacteria	Bdellovibrionales	Bdellovibrionaceae	Vampirovibrio
Otu359	15	Proteobacteria; Gammaproteobacteria; unclassified; unclassified; unclassified	Proteobacteria	Gammaproteobacteria	unclassified	unclassified	unclassified
Otu360	13	Proteobacteria; Alphaproteobacteria; Rhizobiales; Phyllobacteriaceae; Mesorhizobium	Proteobacteria	Alphaproteobacteria	Rhizobiales	Phyllobacteriaceae	Mesorhizobium
Otu361	15	Firmicutes; Clostridia; Clostridiales; Lachnospiraceae; unclassified	Firmicutes	Clostridia	Clostridiales	Lachnospiraceae	unclassified
Otu362	18	Actinobacteria; Actinobacteria; Coriobacteriales; Coriobacteriaceae; unclassified	Actinobacteria	Actinobacteria	Coriobacteriales	Coriobacteriaceae	unclassified
Otu363	22	Firmicutes; Clostridia; Clostridiales; unclassified; unclassified	Firmicutes	Clostridia	Clostridiales	unclassified	unclassified
Otu364	16	Firmicutes; Clostridia; Clostridiales; unclassified; unclassified	Firmicutes	Clostridia	Clostridiales	unclassified	unclassified
Otu365	11	Firmicutes; unclassified; unclassified; unclassified; unclassified	Firmicutes	unclassified	unclassified	unclassified	unclassified
Otu366	10	Proteobacteria; Betaproteobacteria; unclassified; unclassified; unclassified	Proteobacteria	Betaproteobacteria	unclassified	unclassified	unclassified
Otu367	12	Firmicutes; unclassified; unclassified; unclassified; unclassified	Firmicutes	unclassified	unclassified	unclassified	unclassified
Otu368	16	Firmicutes; Clostridia; Clostridiales; Ruminococcaceae; unclassified	Firmicutes	Clostridia	Clostridiales	Ruminococcaceae	unclassified
Otu369	15	Candidatus_Saccharibacteria; unclassified; unclassified; unclassified; unclassified	Candidatus_Saccharibacteria	unclassified	unclassified	unclassified	unclassified
Otu370	13	Firmicutes; unclassified; unclassified; unclassified; unclassified	Firmicutes	unclassified	unclassified	unclassified	unclassified
Otu371	11	Firmicutes; Clostridia; Clostridiales; unclassified; unclassified	Firmicutes	Clostridia	Clostridiales	unclassified	unclassified
Otu372	10	Proteobacteria; Alphaproteobacteria; Sphingomonadales; Sphingomonadaceae; Sphingomonas	Proteobacteria	Alphaproteobacteria	Sphingomonadales	Sphingomonadaceae	Sphingomonas
Otu373	10	Firmicutes; Clostridia; Clostridiales; Lachnospiraceae; unclassified	Firmicutes	Clostridia	Clostridiales	Lachnospiraceae	unclassified
Otu374	11	Firmicutes; Clostridia; Clostridiales; Lachnospiraceae; unclassified	Firmicutes	Clostridia	Clostridiales	Lachnospiraceae	unclassified
Otu375	12	Firmicutes; Clostridia; Clostridiales; Lachnospiraceae; unclassified	Firmicutes	Clostridia	Clostridiales	Lachnospiraceae	unclassified
Otu376	13	Firmicutes; Clostridia; Clostridiales; Lachnospiraceae; unclassified	Firmicutes	Clostridia	Clostridiales	Lachnospiraceae	unclassified
Otu377	5	Firmicutes; Clostridia; unclassified; unclassified; unclassified	Firmicutes	Clostridia	unclassified	unclassified	unclassified
Otu378	12	Firmicutes; Clostridia; Clostridiales; Ruminococcaceae; unclassified	Firmicutes	Clostridia	Clostridiales	Ruminococcaceae	unclassified
Otu379	11	Firmicutes; Clostridia; Clostridiales; Lachnospiraceae; unclassified	Firmicutes	Clostridia	Clostridiales	Lachnospiraceae	unclassified
Otu380	8	unclassified; unclassified; unclassified; unclassified; unclassified	unclassified	unclassified	unclassified	unclassified	unclassified
Otu381	7	Firmicutes; Clostridia; Clostridiales; Lachnospiraceae; unclassified	Firmicutes	Clostridia	Clostridiales	Lachnospiraceae	unclassified
Otu382	6	Firmicutes; Clostridia; Clostridiales; Lachnospiraceae; unclassified	Firmicutes	Clostridia	Clostridiales	Lachnospiraceae	unclassified
Otu383	6	Firmicutes; Clostridia; Clostridiales; unclassified; unclassified	Firmicutes	Clostridia	Clostridiales	unclassified	unclassified
Otu384	7	Firmicutes; Clostridia; Clostridiales; Ruminococcaceae; unclassified	Firmicutes	Clostridia	Clostridiales	Ruminococcaceae	unclassified
Otu385	12	Firmicutes; Clostridia; Clostridiales; unclassified; unclassified	Firmicutes	Clostridia	Clostridiales	unclassified	unclassified
Otu386	5	Firmicutes; Clostridia; Clostridiales; Ruminococcaceae; Clostridium_IV	Firmicutes	Clostridia	Clostridiales	Ruminococcaceae	Clostridium_IV
Otu387	10	Firmicutes; Clostridia; Clostridiales; Ruminococcaceae; Flavonifractor	Firmicutes	Clostridia	Clostridiales	Ruminococcaceae	Flavonifractor
Otu388	5	Firmicutes; Clostridia; Clostridiales; Lachnospiraceae; unclassified	Firmicutes	Clostridia	Clostridiales	Lachnospiraceae	unclassified
Otu389	8	Firmicutes; Clostridia; Clostridiales; Ruminococcaceae; unclassified	Firmicutes	Clostridia	Clostridiales	Ruminococcaceae	unclassified
Otu390	9	Proteobacteria; Betaproteobacteria; unclassified; unclassified; unclassified	Proteobacteria	Betaproteobacteria	unclassified	unclassified	unclassified
Otu391	7	Firmicutes; Clostridia; Clostridiales; Lachnospiraceae; unclassified	Firmicutes	Clostridia	Clostridiales	Lachnospiraceae	unclassified
Otu392	7	Firmicutes; Clostridia; Clostridiales; Lachnospiraceae; unclassified	Firmicutes	Clostridia	Clostridiales	Lachnospiraceae	unclassified
Otu393	8	Firmicutes; Clostridia; unclassified; unclassified; unclassified	Firmicutes	Clostridia	unclassified	unclassified	unclassified
Otu394	13	Candidatus_Saccharibacteria; unclassified; unclassified; unclassified; unclassified	Candidatus_Saccharibacteria	unclassified	unclassified	unclassified	unclassified
Otu395	10	Actinobacteria; Actinobacteria; Bifidobacteriales; Bifidobacteriaceae; Bifidobacterium	Actinobacteria	Actinobacteria	Bifidobacteriales	Bifidobacteriaceae	Bifidobacterium
Otu396	9	Actinobacteria; Actinobacteria; Bifidobacteriales; Bifidobacteriaceae; Bifidobacterium	Actinobacteria	Actinobacteria	Bifidobacteriales	Bifidobacteriaceae	Bifidobacterium
Otu397	5	Firmicutes; Clostridia; Clostridiales; Ruminococcaceae; Butyricicoccus	Firmicutes	Clostridia	Clostridiales	Ruminococcaceae	Butyricicoccus
Otu398	6	Firmicutes; Clostridia; Clostridiales; Ruminococcaceae; unclassified	Firmicutes	Clostridia	Clostridiales	Ruminococcaceae	unclassified
Otu399	9	Firmicutes; Clostridia; Clostridiales; Ruminococcaceae; Oscillibacter	Firmicutes	Clostridia	Clostridiales	Ruminococcaceae	Oscillibacter
Otu400	8	Bacteroidetes; Bacteroidia; Bacteroidales; Rikenellaceae; Alistipes	Bacteroidetes	Bacteroidia	Bacteroidales	Rikenellaceae	Alistipes
Otu401	6	Bacteroidetes; Bacteroidia; Bacteroidales; unclassified; unclassified	Bacteroidetes	Bacteroidia	Bacteroidales	unclassified	unclassified
Otu402	10	Proteobacteria; Betaproteobacteria; unclassified; unclassified; unclassified	Proteobacteria	Betaproteobacteria	unclassified	unclassified	unclassified
Otu403	4	Firmicutes; Clostridia; Clostridiales; Ruminococcaceae; Oscillibacter	Firmicutes	Clostridia	Clostridiales	Ruminococcaceae	Oscillibacter
Otu404	10	Firmicutes; Clostridia; Clostridiales; Ruminococcaceae; unclassified	Firmicutes	Clostridia	Clostridiales	Ruminococcaceae	unclassified
Otu405	8	Firmicutes; Clostridia; Clostridiales; Lachnospiraceae; unclassified	Firmicutes	Clostridia	Clostridiales	Lachnospiraceae	unclassified
Otu406	5	Firmicutes; Clostridia; Clostridiales; Ruminococcaceae; Clostridium_IV	Firmicutes	Clostridia	Clostridiales	Ruminococcaceae	Clostridium_IV
Otu407	10	Firmicutes; Clostridia; Clostridiales; unclassified; unclassified	Firmicutes	Clostridia	Clostridiales	unclassified	unclassified
Otu408	4	Firmicutes; Clostridia; Clostridiales; Lachnospiraceae; Clostridium_XlVb	Firmicutes	Clostridia	Clostridiales	Lachnospiraceae	Clostridium_XlVb
Otu409	8	Actinobacteria; Actinobacteria; Bifidobacteriales; Bifidobacteriaceae; Bifidobacterium	Actinobacteria	Actinobacteria	Bifidobacteriales	Bifidobacteriaceae	Bifidobacterium
Otu410	8	Firmicutes; Clostridia; Clostridiales; Lachnospiraceae; unclassified	Firmicutes	Clostridia	Clostridiales	Lachnospiraceae	unclassified
Otu411	3	Firmicutes; Clostridia; Clostridiales; Lachnospiraceae; unclassified	Firmicutes	Clostridia	Clostridiales	Lachnospiraceae	unclassified
Otu412	7	Firmicutes; Clostridia; Clostridiales; Lachnospiraceae; unclassified	Firmicutes	Clostridia	Clostridiales	Lachnospiraceae	unclassified
Otu413	7	Firmicutes; Clostridia; Clostridiales; Lachnospiraceae; unclassified	Firmicutes	Clostridia	Clostridiales	Lachnospiraceae	unclassified
Otu414	10	Firmicutes; Clostridia; Clostridiales; Lachnospiraceae; unclassified	Firmicutes	Clostridia	Clostridiales	Lachnospiraceae	unclassified
Otu415	5	Bacteroidetes; Bacteroidia; Bacteroidales; Rikenellaceae; Alistipes	Bacteroidetes	Bacteroidia	Bacteroidales	Rikenellaceae	Alistipes
Otu416	6	Firmicutes; unclassified; unclassified; unclassified; unclassified	Firmicutes	unclassified	unclassified	unclassified	unclassified
Otu417	7	Firmicutes; Clostridia; Clostridiales; Lachnospiraceae; unclassified	Firmicutes	Clostridia	Clostridiales	Lachnospiraceae	unclassified
Otu418	8	Bacteroidetes; Bacteroidia; Bacteroidales; Rikenellaceae; Alistipes	Bacteroidetes	Bacteroidia	Bacteroidales	Rikenellaceae	Alistipes
Otu419	7	Proteobacteria; Betaproteobacteria; unclassified; unclassified; unclassified	Proteobacteria	Betaproteobacteria	unclassified	unclassified	unclassified
Otu420	6	Firmicutes; Clostridia; Clostridiales; Lachnospiraceae; unclassified	Firmicutes	Clostridia	Clostridiales	Lachnospiraceae	unclassified
Otu421	5	Firmicutes; Clostridia; Clostridiales; Lachnospiraceae; unclassified	Firmicutes	Clostridia	Clostridiales	Lachnospiraceae	unclassified
Otu422	4	Firmicutes; Clostridia; Clostridiales; Ruminococcaceae; unclassified	Firmicutes	Clostridia	Clostridiales	Ruminococcaceae	unclassified
Otu423	6	Firmicutes; Clostridia; Clostridiales; Lachnospiraceae; unclassified	Firmicutes	Clostridia	Clostridiales	Lachnospiraceae	unclassified
Otu424	7	Proteobacteria; Betaproteobacteria; unclassified; unclassified; unclassified	Proteobacteria	Betaproteobacteria	unclassified	unclassified	unclassified
Otu425	2	Firmicutes; Clostridia; Clostridiales; Lachnospiraceae; unclassified	Firmicutes	Clostridia	Clostridiales	Lachnospiraceae	unclassified
Otu426	6	Firmicutes; Clostridia; Clostridiales; Ruminococcaceae; Oscillibacter	Firmicutes	Clostridia	Clostridiales	Ruminococcaceae	Oscillibacter
