# Supplementary material for: Long-Term Overconsumption of Fat and Sugar Causes a Partially Reversible Pre-inflammatory Bowel Disease State
Source: Front Nutr. 2021 Nov 18;8:758518. doi: 10.3389/fnut.2021.758518 (PMC8637418; doi:10.3389/fnut.2021.758518)
Supplement: Supplementary file 1 [file Data_Sheet_1.ZIP › 5.File_S5_OTU_Analysis/File_S5_3_MetaData.txt]

SampID	Project	MouseID	Day	Diet	DSS	Duration	Exp	Cage	Accession	BioProject
P2_T01_B	P2	T01	B	N	No	8_sem	N_No_8_sem	C01_P2	SAMN15014935	PRJNA635004
P2_T02_B	P2	T02	B	N	No	8_sem	N_No_8_sem	C01_P2	SAMN15014936	PRJNA635004
P2_T03_B	P2	T03	B	N	No	8_sem	N_No_8_sem	C01_P2	SAMN15014937	PRJNA635004
P2_T04_B	P2	T04	B	N	No	8_sem	N_No_8_sem	C01_P2	SAMN15014938	PRJNA635004
P2_T05_B	P2	T05	B	N	No	8_sem	N_No_8_sem	C01_P2	SAMN15014939	PRJNA635004
P2_T01_J0	P2	T01	J0	N	No	8_sem	N_No_8_sem	C01_P2	SAMN15014940	PRJNA635004
P2_T02_J0	P2	T02	J0	N	No	8_sem	N_No_8_sem	C01_P2	SAMN15014941	PRJNA635004
P2_T03_J0	P2	T03	J0	N	No	8_sem	N_No_8_sem	C01_P2	SAMN15014942	PRJNA635004
P2_T04_J0	P2	T04	J0	N	No	8_sem	N_No_8_sem	C01_P2	SAMN15014943	PRJNA635004
P2_T05_J0	P2	T05	J0	N	No	8_sem	N_No_8_sem	C01_P2	SAMN15014944	PRJNA635004
P2_T01_J5	P2	T01	J5	N	No	8_sem	N_No_8_sem	C01_P2	SAMN15014945	PRJNA635004
P2_T02_J5	P2	T02	J5	N	No	8_sem	N_No_8_sem	C01_P2	SAMN15014946	PRJNA635004
P2_T03_J5	P2	T03	J5	N	No	8_sem	N_No_8_sem	C01_P2	SAMN15014947	PRJNA635004
P2_T04_J5	P2	T04	J5	N	No	8_sem	N_No_8_sem	C01_P2	SAMN15014948	PRJNA635004
P2_T05_J5	P2	T05	J5	N	No	8_sem	N_No_8_sem	C01_P2	SAMN15014949	PRJNA635004
P2_TD01_B	P2	TD01	B	N	Yes	8_sem	N_Yes_8_sem	C02_P2	SAMN15014950	PRJNA635004
P2_TD02_B	P2	TD02	B	N	Yes	8_sem	N_Yes_8_sem	C02_P2	SAMN15014951	PRJNA635004
P2_TD03_B	P2	TD03	B	N	Yes	8_sem	N_Yes_8_sem	C02_P2	SAMN15014952	PRJNA635004
P2_TD04_B	P2	TD04	B	N	Yes	8_sem	N_Yes_8_sem	C02_P2	SAMN15014953	PRJNA635004
P2_TD05_B	P2	TD05	B	N	Yes	8_sem	N_Yes_8_sem	C02_P2	SAMN15014954	PRJNA635004
P2_TD01_J0	P2	TD01	J0	N	Yes	8_sem	N_Yes_8_sem	C02_P2	SAMN15014955	PRJNA635004
P2_TD02_J0	P2	TD02	J0	N	Yes	8_sem	N_Yes_8_sem	C02_P2	SAMN15014956	PRJNA635004
P2_TD03_J0	P2	TD03	J0	N	Yes	8_sem	N_Yes_8_sem	C02_P2	SAMN15014957	PRJNA635004
P2_TD04_J0	P2	TD04	J0	N	Yes	8_sem	N_Yes_8_sem	C02_P2	SAMN15014958	PRJNA635004
P2_TD05_J0	P2	TD05	J0	N	Yes	8_sem	N_Yes_8_sem	C02_P2	SAMN15014959	PRJNA635004
P2_TD01_J5	P2	TD01	J5	N	Yes	8_sem	N_Yes_8_sem	C02_P2	SAMN15014960	PRJNA635004
P2_TD02_J5	P2	TD02	J5	N	Yes	8_sem	N_Yes_8_sem	C02_P2	SAMN15014961	PRJNA635004
P2_TD03_J5	P2	TD03	J5	N	Yes	8_sem	N_Yes_8_sem	C02_P2	SAMN15014962	PRJNA635004
P2_TD04_J5	P2	TD04	J5	N	Yes	8_sem	N_Yes_8_sem	C02_P2	SAMN15014963	PRJNA635004
P2_TD05_J5	P2	TD05	J5	N	Yes	8_sem	N_Yes_8_sem	C02_P2	SAMN15014964	PRJNA635004
P2_HG01_B	P2	HG01	B	HG	No	8_sem	HG_No_8_sem	C03_P2	SAMN15014965	PRJNA635004
P2_HG02_B	P2	HG02	B	HG	No	8_sem	HG_No_8_sem	C03_P2	SAMN15014966	PRJNA635004
P2_HG03_B	P2	HG03	B	HG	No	8_sem	HG_No_8_sem	C03_P2	SAMN15014967	PRJNA635004
P2_HG04_B	P2	HG04	B	HG	No	8_sem	HG_No_8_sem	C03_P2	SAMN15014968	PRJNA635004
P2_HG05_B	P2	HG05	B	HG	No	8_sem	HG_No_8_sem	C03_P2	SAMN15014969	PRJNA635004
P2_HG01_J0	P2	HG01	J0	HG	No	8_sem	HG_No_8_sem	C03_P2	SAMN15014970	PRJNA635004
P2_HG02_J0	P2	HG02	J0	HG	No	8_sem	HG_No_8_sem	C03_P2	SAMN15014971	PRJNA635004
P2_HG03_J0	P2	HG03	J0	HG	No	8_sem	HG_No_8_sem	C03_P2	SAMN15014972	PRJNA635004
P2_HG04_J0	P2	HG04	J0	HG	No	8_sem	HG_No_8_sem	C03_P2	SAMN15014973	PRJNA635004
P2_HG05_J0	P2	HG05	J0	HG	No	8_sem	HG_No_8_sem	C03_P2	SAMN15014974	PRJNA635004
P2_HG01_J5	P2	HG01	J5	HG	No	8_sem	HG_No_8_sem	C03_P2	SAMN15014975	PRJNA635004
P2_HG02_J5	P2	HG02	J5	HG	No	8_sem	HG_No_8_sem	C03_P2	SAMN15014976	PRJNA635004
P2_HG03_J5	P2	HG03	J5	HG	No	8_sem	HG_No_8_sem	C03_P2	SAMN15014977	PRJNA635004
P2_HG04_J5	P2	HG04	J5	HG	No	8_sem	HG_No_8_sem	C03_P2	SAMN15014978	PRJNA635004
P2_HG05_J5	P2	HG05	J5	HG	No	8_sem	HG_No_8_sem	C03_P2	SAMN15014979	PRJNA635004
P2_HGD01_B	P2	HGD01	B	HG	Yes	8_sem	HG_Yes_8_sem	C04_P2	SAMN15014980	PRJNA635004
P2_HGD02_B	P2	HGD02	B	HG	Yes	8_sem	HG_Yes_8_sem	C04_P2	SAMN15014981	PRJNA635004
P2_HGD03_B	P2	HGD03	B	HG	Yes	8_sem	HG_Yes_8_sem	C04_P2	SAMN15014982	PRJNA635004
P2_HGD04_B	P2	HGD04	B	HG	Yes	8_sem	HG_Yes_8_sem	C04_P2	SAMN15014983	PRJNA635004
P2_HGD05_B	P2	HGD05	B	HG	Yes	8_sem	HG_Yes_8_sem	C04_P2	SAMN15014984	PRJNA635004
P2_HGD01_J0	P2	HGD01	J0	HG	Yes	8_sem	HG_Yes_8_sem	C04_P2	SAMN15014985	PRJNA635004
P2_HGD02_J0	P2	HGD02	J0	HG	Yes	8_sem	HG_Yes_8_sem	C04_P2	SAMN15014986	PRJNA635004
P2_HGD03_J0	P2	HGD03	J0	HG	Yes	8_sem	HG_Yes_8_sem	C04_P2	SAMN15014987	PRJNA635004
P2_HGD04_J0	P2	HGD04	J0	HG	Yes	8_sem	HG_Yes_8_sem	C04_P2	SAMN15014988	PRJNA635004
P2_HGD05_J0	P2	HGD05	J0	HG	Yes	8_sem	HG_Yes_8_sem	C04_P2	SAMN15014989	PRJNA635004
P2_HGD01_J5	P2	HGD01	J5	HG	Yes	8_sem	HG_Yes_8_sem	C04_P2	SAMN15014990	PRJNA635004
P2_HGD02_J5	P2	HGD02	J5	HG	Yes	8_sem	HG_Yes_8_sem	C04_P2	SAMN15014991	PRJNA635004
P2_HGD03_J5	P2	HGD03	J5	HG	Yes	8_sem	HG_Yes_8_sem	C04_P2	SAMN15014992	PRJNA635004
P2_HGD05_J5	P2	HGD05	J5	HG	Yes	8_sem	HG_Yes_8_sem	C04_P2	SAMN15014993	PRJNA635004
P2_T06_B	P2	T06	B	N	No	16_sem	N_No_16_sem	C05_P2	SAMN15014994	PRJNA635004
P2_T07_B	P2	T07	B	N	No	16_sem	N_No_16_sem	C05_P2	SAMN15014995	PRJNA635004
P2_T08_B	P2	T08	B	N	No	16_sem	N_No_16_sem	C05_P2	SAMN15014996	PRJNA635004
P2_T09_B	P2	T09	B	N	No	16_sem	N_No_16_sem	C05_P2	SAMN15014997	PRJNA635004
P2_T10_B	P2	T10	B	N	No	16_sem	N_No_16_sem	C05_P2	SAMN15014998	PRJNA635004
P2_T06_J0	P2	T06	J0	N	No	16_sem	N_No_16_sem	C05_P2	SAMN15014999	PRJNA635004
P2_T07_J0	P2	T07	J0	N	No	16_sem	N_No_16_sem	C05_P2	SAMN15015000	PRJNA635004
P2_T08_J0	P2	T08	J0	N	No	16_sem	N_No_16_sem	C05_P2	SAMN15015001	PRJNA635004
P2_T09_J0	P2	T09	J0	N	No	16_sem	N_No_16_sem	C05_P2	SAMN15015002	PRJNA635004
P2_T10_J0	P2	T10	J0	N	No	16_sem	N_No_16_sem	C05_P2	SAMN15015003	PRJNA635004
P2_T06_J5	P2	T06	J5	N	No	16_sem	N_No_16_sem	C05_P2	SAMN15015004	PRJNA635004
P2_T07_J5	P2	T07	J5	N	No	16_sem	N_No_16_sem	C05_P2	SAMN15015005	PRJNA635004
P2_T08_J5	P2	T08	J5	N	No	16_sem	N_No_16_sem	C05_P2	SAMN15015006	PRJNA635004
P2_T09_J5	P2	T09	J5	N	No	16_sem	N_No_16_sem	C05_P2	SAMN15015007	PRJNA635004
P2_T10_J5	P2	T10	J5	N	No	16_sem	N_No_16_sem	C05_P2	SAMN15015008	PRJNA635004
P2_TD06_B	P2	TD06	B	N	Yes	16_sem	N_Yes_16_sem	C06_P2	SAMN15015009	PRJNA635004
P2_TD07_B	P2	TD07	B	N	Yes	16_sem	N_Yes_16_sem	C06_P2	SAMN15015010	PRJNA635004
P2_TD08_B	P2	TD08	B	N	Yes	16_sem	N_Yes_16_sem	C06_P2	SAMN15015011	PRJNA635004
P2_TD09_B	P2	TD09	B	N	Yes	16_sem	N_Yes_16_sem	C06_P2	SAMN15015012	PRJNA635004
P2_TD10_B	P2	TD10	B	N	Yes	16_sem	N_Yes_16_sem	C06_P2	SAMN15015013	PRJNA635004
P2_TD06_J0	P2	TD06	J0	N	Yes	16_sem	N_Yes_16_sem	C06_P2	SAMN15015014	PRJNA635004
P2_TD07_J0	P2	TD07	J0	N	Yes	16_sem	N_Yes_16_sem	C06_P2	SAMN15015015	PRJNA635004
P2_TD08_J0	P2	TD08	J0	N	Yes	16_sem	N_Yes_16_sem	C06_P2	SAMN15015016	PRJNA635004
P2_TD09_J0	P2	TD09	J0	N	Yes	16_sem	N_Yes_16_sem	C06_P2	SAMN15015017	PRJNA635004
P2_TD10_J0	P2	TD10	J0	N	Yes	16_sem	N_Yes_16_sem	C06_P2	SAMN15015018	PRJNA635004
P2_TD06_J5	P2	TD06	J5	N	Yes	16_sem	N_Yes_16_sem	C06_P2	SAMN15015019	PRJNA635004
P2_TD07_J5	P2	TD07	J5	N	Yes	16_sem	N_Yes_16_sem	C06_P2	SAMN15015020	PRJNA635004
P2_TD08_J5	P2	TD08	J5	N	Yes	16_sem	N_Yes_16_sem	C06_P2	SAMN15015021	PRJNA635004
P2_TD09_J5	P2	TD09	J5	N	Yes	16_sem	N_Yes_16_sem	C06_P2	SAMN15015022	PRJNA635004
P2_TD10_J5	P2	TD10	J5	N	Yes	16_sem	N_Yes_16_sem	C06_P2	SAMN15015023	PRJNA635004
P2_HG06_B	P2	HG06	B	HG	No	16_sem	HG_No_16_sem	C07_P2	SAMN15015024	PRJNA635004
P2_HG07_B	P2	HG07	B	HG	No	16_sem	HG_No_16_sem	C07_P2	SAMN15015025	PRJNA635004
P2_HG08_B	P2	HG08	B	HG	No	16_sem	HG_No_16_sem	C07_P2	SAMN15015026	PRJNA635004
P2_HG09_B	P2	HG09	B	HG	No	16_sem	HG_No_16_sem	C07_P2	SAMN15015027	PRJNA635004
P2_HG10_B	P2	HG10	B	HG	No	16_sem	HG_No_16_sem	C07_P2	SAMN15015028	PRJNA635004
P2_HG06_J0	P2	HG06	J0	HG	No	16_sem	HG_No_16_sem	C07_P2	SAMN15015029	PRJNA635004
P2_HG07_J0	P2	HG07	J0	HG	No	16_sem	HG_No_16_sem	C07_P2	SAMN15015030	PRJNA635004
P2_HG08_J0	P2	HG08	J0	HG	No	16_sem	HG_No_16_sem	C07_P2	SAMN15015031	PRJNA635004
P2_HG09_J0	P2	HG09	J0	HG	No	16_sem	HG_No_16_sem	C07_P2	SAMN15015032	PRJNA635004
P2_HG10_J0	P2	HG10	J0	HG	No	16_sem	HG_No_16_sem	C07_P2	SAMN15015033	PRJNA635004
P2_HG06_J5	P2	HG06	J5	HG	No	16_sem	HG_No_16_sem	C07_P2	SAMN15015034	PRJNA635004
P2_HG07_J5	P2	HG07	J5	HG	No	16_sem	HG_No_16_sem	C07_P2	SAMN15015035	PRJNA635004
P2_HG08_J5	P2	HG08	J5	HG	No	16_sem	HG_No_16_sem	C07_P2	SAMN15015036	PRJNA635004
P2_HG09_J5	P2	HG09	J5	HG	No	16_sem	HG_No_16_sem	C07_P2	SAMN15015037	PRJNA635004
P2_HG10_J5	P2	HG10	J5	HG	No	16_sem	HG_No_16_sem	C07_P2	SAMN15015038	PRJNA635004
P2_HGD06_B	P2	HGD06	B	HG	Yes	16_sem	HG_Yes_16_sem	C08_P2	SAMN15015039	PRJNA635004
P2_HGD07_B	P2	HGD07	B	HG	Yes	16_sem	HG_Yes_16_sem	C08_P2	SAMN15015040	PRJNA635004
P2_HGD08_B	P2	HGD08	B	HG	Yes	16_sem	HG_Yes_16_sem	C08_P2	SAMN15015041	PRJNA635004
P2_HGD09_B	P2	HGD09	B	HG	Yes	16_sem	HG_Yes_16_sem	C08_P2	SAMN15015042	PRJNA635004
P2_HGD10_B	P2	HGD10	B	HG	Yes	16_sem	HG_Yes_16_sem	C08_P2	SAMN15015043	PRJNA635004
P2_HGD06_J0	P2	HGD06	J0	HG	Yes	16_sem	HG_Yes_16_sem	C08_P2	SAMN15015044	PRJNA635004
P2_HGD07_J0	P2	HGD07	J0	HG	Yes	16_sem	HG_Yes_16_sem	C08_P2	SAMN15015045	PRJNA635004
P2_HGD08_J0	P2	HGD08	J0	HG	Yes	16_sem	HG_Yes_16_sem	C08_P2	SAMN15015046	PRJNA635004
P2_HGD09_J0	P2	HGD09	J0	HG	Yes	16_sem	HG_Yes_16_sem	C08_P2	SAMN15015047	PRJNA635004
P2_HGD10_J0	P2	HGD10	J0	HG	Yes	16_sem	HG_Yes_16_sem	C08_P2	SAMN15015048	PRJNA635004
P2_HGD06_J5	P2	HGD06	J5	HG	Yes	16_sem	HG_Yes_16_sem	C08_P2	SAMN15015049	PRJNA635004
P2_HGD08_J5	P2	HGD08	J5	HG	Yes	16_sem	HG_Yes_16_sem	C08_P2	SAMN15015050	PRJNA635004
P2_HGD10_J5	P2	HGD10	J5	HG	Yes	16_sem	HG_Yes_16_sem	C08_P2	SAMN15015051	PRJNA635004
P2_HT01_B	P2	HT01	B	HG_N	No	8_8_sem	HG_N_No_8_8_sem	C09_P2	SAMN15015052	PRJNA635004
P2_HT02_B	P2	HT02	B	HG_N	No	8_8_sem	HG_N_No_8_8_sem	C09_P2	SAMN15015053	PRJNA635004
P2_HT03_B	P2	HT03	B	HG_N	No	8_8_sem	HG_N_No_8_8_sem	C09_P2	SAMN15015054	PRJNA635004
P2_HT04_B	P2	HT04	B	HG_N	No	8_8_sem	HG_N_No_8_8_sem	C09_P2	SAMN15015055	PRJNA635004
P2_HT05_B	P2	HT05	B	HG_N	No	8_8_sem	HG_N_No_8_8_sem	C09_P2	SAMN15015056	PRJNA635004
P2_HT01_J0	P2	HT01	J0	HG_N	No	8_8_sem	HG_N_No_8_8_sem	C09_P2	SAMN15015057	PRJNA635004
P2_HT02_J0	P2	HT02	J0	HG_N	No	8_8_sem	HG_N_No_8_8_sem	C09_P2	SAMN15015058	PRJNA635004
P2_HT03_J0	P2	HT03	J0	HG_N	No	8_8_sem	HG_N_No_8_8_sem	C09_P2	SAMN15015059	PRJNA635004
P2_HT04_J0	P2	HT04	J0	HG_N	No	8_8_sem	HG_N_No_8_8_sem	C09_P2	SAMN15015060	PRJNA635004
P2_HT05_J0	P2	HT05	J0	HG_N	No	8_8_sem	HG_N_No_8_8_sem	C09_P2	SAMN15015061	PRJNA635004
P2_HT01_J5	P2	HT01	J5	HG_N	No	8_8_sem	HG_N_No_8_8_sem	C09_P2	SAMN15015062	PRJNA635004
P2_HT02_J5	P2	HT02	J5	HG_N	No	8_8_sem	HG_N_No_8_8_sem	C09_P2	SAMN15015063	PRJNA635004
P2_HT03_J5	P2	HT03	J5	HG_N	No	8_8_sem	HG_N_No_8_8_sem	C09_P2	SAMN15015064	PRJNA635004
P2_HT04_J5	P2	HT04	J5	HG_N	No	8_8_sem	HG_N_No_8_8_sem	C09_P2	SAMN15015065	PRJNA635004
P2_HT05_J5	P2	HT05	J5	HG_N	No	8_8_sem	HG_N_No_8_8_sem	C09_P2	SAMN15015066	PRJNA635004
P2_HTD01_B	P2	HTD01	B	HG_N	Yes	8_8_sem	HG_N_Yes_8_8_sem	C10_P2	SAMN15015067	PRJNA635004
P2_HTD02_B	P2	HTD02	B	HG_N	Yes	8_8_sem	HG_N_Yes_8_8_sem	C10_P2	SAMN15015068	PRJNA635004
P2_HTD03_B	P2	HTD03	B	HG_N	Yes	8_8_sem	HG_N_Yes_8_8_sem	C10_P2	SAMN15015069	PRJNA635004
P2_HTD04_B	P2	HTD04	B	HG_N	Yes	8_8_sem	HG_N_Yes_8_8_sem	C10_P2	SAMN15015070	PRJNA635004
P2_HTD05_B	P2	HTD05	B	HG_N	Yes	8_8_sem	HG_N_Yes_8_8_sem	C10_P2	SAMN15015071	PRJNA635004
P2_HTD01_J0	P2	HTD01	J0	HG_N	Yes	8_8_sem	HG_N_Yes_8_8_sem	C10_P2	SAMN15015072	PRJNA635004
P2_HTD02_J0	P2	HTD02	J0	HG_N	Yes	8_8_sem	HG_N_Yes_8_8_sem	C10_P2	SAMN15015073	PRJNA635004
P2_HTD03_J0	P2	HTD03	J0	HG_N	Yes	8_8_sem	HG_N_Yes_8_8_sem	C10_P2	SAMN15015074	PRJNA635004
P2_HTD04_J0	P2	HTD04	J0	HG_N	Yes	8_8_sem	HG_N_Yes_8_8_sem	C10_P2	SAMN15015075	PRJNA635004
P2_HTD05_J0	P2	HTD05	J0	HG_N	Yes	8_8_sem	HG_N_Yes_8_8_sem	C10_P2	SAMN15015076	PRJNA635004
P2_HTD01_J5	P2	HTD01	J5	HG_N	Yes	8_8_sem	HG_N_Yes_8_8_sem	C10_P2	SAMN15015077	PRJNA635004
P2_HTD02_J5	P2	HTD02	J5	HG_N	Yes	8_8_sem	HG_N_Yes_8_8_sem	C10_P2	SAMN15015078	PRJNA635004
P2_HTD03_J5	P2	HTD03	J5	HG_N	Yes	8_8_sem	HG_N_Yes_8_8_sem	C10_P2	SAMN15015079	PRJNA635004
P2_HTD04_J5	P2	HTD04	J5	HG_N	Yes	8_8_sem	HG_N_Yes_8_8_sem	C10_P2	SAMN15015080	PRJNA635004
P2_HTD05_J5	P2	HTD05	J5	HG_N	Yes	8_8_sem	HG_N_Yes_8_8_sem	C10_P2	SAMN15015081	PRJNA635004
