# Supplementary material for: Long-Term Overconsumption of Fat and Sugar Causes a Partially Reversible Pre-inflammatory Bowel Disease State
Source: Front Nutr. 2021 Nov 18;8:758518. doi: 10.3389/fnut.2021.758518 (PMC8637418; doi:10.3389/fnut.2021.758518)
Supplement: Supplementary file 1 [file Data_Sheet_1.ZIP › 5.File_S5_OTU_Analysis/File_S5_4_R1_Load_All_Data.R]

##### Load Data #####

Samples_all=read.table("../Diet_Metadata.txt", header=T, row.names=1)
Samples_all=Samples_all[,-c(1,7,8)] # rm Project (all P2), and cage (confounded with Exp), and Exp, I'll redo it later

OTU_all=read.table("../15_subsample_OTU/All_15.OTU.count_table", header=T, row.names=1)
OTU_all=OTU_all[,-1] # remove total column
OTU_all=as.data.frame(t(OTU_all))
length(which(rowSums(OTU_all)==12000))==length(rownames(OTU_all))

Samples_all=Samples_all[which(rownames(Samples_all) %in% rownames(OTU_all)),]
length(which((rownames(Samples_all)==rownames(OTU_all))==T))==length(rownames(Samples_all))
OTU_all=OTU_all[order(rownames(OTU_all)),]
Samples_all=Samples_all[order(rownames(Samples_all)),]
length(which((rownames(Samples_all)==rownames(OTU_all))==T))==length(rownames(Samples_all))
# 147 Samples_all total

summary(Samples_all)

summary(Samples_all$Day)
Samples_all$Day=as.character(Samples_all$Day)
Samples_all$Day=factor(ifelse(Samples_all$Day=="J0","D0",ifelse(Samples_all$Day=="J5","D5","B")))
summary(Samples_all$Day)

summary(Samples_all$Duration)
Samples_all$Duration=as.character(Samples_all$Duration)
Samples_all$Duration=factor(ifelse(Samples_all$Duration=="16_sem","16",ifelse(Samples_all$Duration=="8_8_sem","2x8","8")))
summary(Samples_all$Duration)

summary(Samples_all$Diet)
Samples_all$Diet=as.character(Samples_all$Diet)
Samples_all$Diet=gsub("HG_N","HGN",Samples_all$Diet)
Samples_all$Diet=factor(ifelse(Samples_all$Diet=="HG","HSD",ifelse(Samples_all$Diet=="N","CD","HSD+CD")))
summary(Samples_all$Diet)

colnames(Samples_all)[4]="Treatment"
summary(Samples_all$Treatment)
Samples_all$Treatment=as.character(Samples_all$Treatment)
Samples_all$Treatment=factor(ifelse(Samples_all$Treatment=="No","DSS-","DSS+"))
summary(Samples_all$Treatment)

Samples_all$Day_Diet=factor(interaction(Samples_all$Day,Samples_all$Diet))
Samples_all$Day_Treatment=factor(interaction(Samples_all$Day,Samples_all$Treatment))
Samples_all$Day_Duration=factor(interaction(Samples_all$Day,Samples_all$Duration))
Samples_all$Diet_Treatment=factor(interaction(Samples_all$Diet,Samples_all$Treatment))
Samples_all$Diet_Duration=factor(interaction(Samples_all$Diet,Samples_all$Duration))
Samples_all$Treatment_Duration=factor(interaction(Samples_all$Treatment,Samples_all$Duration))
Samples_all$Day_Diet_Treatment=factor(interaction(Samples_all$Day,Samples_all$Diet,Samples_all$Treatment))
Samples_all$Day_Diet_Duration=factor(interaction(Samples_all$Day,Samples_all$Diet,Samples_all$Duration))
Samples_all$Day_Treatment_Duration=factor(interaction(Samples_all$Day,Samples_all$Treatment,Samples_all$Duration))
Samples_all$Diet_Treatment_Duration=factor(interaction(Samples_all$Diet,Samples_all$Treatment,Samples_all$Duration))
Samples_all$Exp=factor(interaction(Samples_all$Day,Samples_all$Diet,Samples_all$Treatment,Samples_all$Duration))
length(which((rownames(OTU_all)==rownames(Samples_all))==T))==length(rownames(OTU_all))

save.image("R1_Load_All_Data.RData")
