# Supplementary material for: Long-Term Overconsumption of Fat and Sugar Causes a Partially Reversible Pre-inflammatory Bowel Disease State
Source: Front Nutr. 2021 Nov 18;8:758518. doi: 10.3389/fnut.2021.758518 (PMC8637418; doi:10.3389/fnut.2021.758518)
Supplement: Supplementary file 1 [file Data_Sheet_1.ZIP › 5.File_S5_OTU_Analysis/File_S5_4_R3.1_B_vs_D0.R]

library(vegan) # alpha + beta diversity
library(indicspecies)

source('~/Work/Softwares/R/parwise.adonis_bray.R', encoding = 'UTF-8')
source('~/Work/Softwares/R/parwise.adonis_jac.R', encoding = 'UTF-8')
source('~/Work/Softwares/R/parwise.adonis_euc.R', encoding = 'UTF-8')

library(vcd) # For Cramer's V
library(scales) # for colour alpha
library(plyr) # round any
library(plotrix) # to plot table on graph

##### Load Data #####

load("R3_Load_16weeks.RData")

Samples_all=droplevels(Samples_all[which(Samples_all$Day %in% c("B","D0")),])

Samples_all=Samples_all[,-grep("Treatment",colnames(Samples_all))]
Samples_all=Samples_all[,-grep("Duration",colnames(Samples_all))]
Samples_all=Samples_all[,-grep("Exp",colnames(Samples_all))]
summary(Samples_all)

Samples_all$Day_Diet=factor(Samples_all$Day_Diet, levels=c("B.CD","B.HSD+CD","B.HSD","D0.CD","D0.HSD+CD","D0.HSD"))
summary(Samples_all)

OTU_all=OTU_all[which(rownames(OTU_all) %in% rownames(Samples_all)),]
OTU_all=OTU_all[,which(colSums(OTU_all)>0)] # 399/408

save.image("R3.1_B_vs_D0.RData")

##### Split Data #####

OTU_B=OTU_all[which(Samples_all$Day=="B"),] # 30/60
OTU_B=OTU_B[,which(colSums(OTU_B)>0)] # 350/399
Samples_B=droplevels(Samples_all[which(Samples_all$Day=="B"),])
Samples_B=Samples_B[,-c(grep("Day",colnames(Samples_B)))]

OTU_D0=OTU_all[which(Samples_all$Day=="D0"),] # 30/60
OTU_D0=OTU_D0[,which(colSums(OTU_D0)>0)] # 349/399
Samples_D0=droplevels(Samples_all[which(Samples_all$Day=="D0"),])
Samples_D0=Samples_D0[,-c(grep("Day",colnames(Samples_D0)))]

save.image("R3.1_B_vs_D0.RData")

##### List Files #####

O=c("OTU_all", "OTU_B", "OTU_D0")
names(O)=O

S=c("Samples_all", "Samples_B", "Samples_D0")
names(S)=O

save.image("R3.1_B_vs_D0.RData")

##### Taxonomy #####

Taxonomy=read.table("../../15_subsample_OTU/All_15.OTU.taxonomy.txt", header=T, row.names=1, stringsAsFactors=F, sep="\t")

for (i in rownames(Taxonomy)){
  
  if (Taxonomy[i,"E_genera"]=="unclassified"){
    if (Taxonomy[i,"D_families"]=="unclassified"){
      if (Taxonomy[i,"C_orders"]=="unclassified"){
        if (Taxonomy[i,"B_classes"]=="unclassified"){
          if (Taxonomy[i,"A_phyla"]=="unclassified"){
            Taxonomy[i,"A_phyla"]="z.uncl.A"
            Taxonomy[i,"B_classes"]="z.uncl.A"
            Taxonomy[i,"C_orders"]="z.uncl.A"
            Taxonomy[i,"D_families"]="z.uncl.A"
            Taxonomy[i,"E_genera"]="z.uncl.A"
          }else{
            Taxonomy[i,"B_classes"]=paste("z.uncl.B",Taxonomy[i,"A_phyla"],sep="_")
            Taxonomy[i,"C_orders"]=paste("z.uncl.B",Taxonomy[i,"A_phyla"],sep="_")
            Taxonomy[i,"D_families"]=paste("z.uncl.B",Taxonomy[i,"A_phyla"],sep="_")
            Taxonomy[i,"E_genera"]=paste("z.uncl.B",Taxonomy[i,"A_phyla"],sep="_")
          }
        }else{
          Taxonomy[i,"C_orders"]=paste("z.uncl.C",Taxonomy[i,"B_classes"],sep="_")
          Taxonomy[i,"D_families"]=paste("z.uncl.C",Taxonomy[i,"B_classes"],sep="_")
          Taxonomy[i,"E_genera"]=paste("z.uncl.C",Taxonomy[i,"B_classes"],sep="_")
        }
      }else{
        Taxonomy[i,"D_families"]=paste("z.uncl.D",Taxonomy[i,"C_orders"],sep="_")
        Taxonomy[i,"E_genera"]=paste("z.uncl.D",Taxonomy[i,"C_orders"],sep="_")
      }
    }else{
      Taxonomy[i,"E_genera"]=paste("z.uncl.E",Taxonomy[i,"D_families"],sep="_")
    }
  }
  
}
rm(i)

for (i in colnames(Taxonomy)[-1]){
  Taxonomy[,i]=factor(Taxonomy[,i])
}
rm(i)

Taxonomy=droplevels(Taxonomy[which(rownames(Taxonomy) %in% colnames(OTU_all)),])

length(which((colnames(OTU_all)==rownames(Taxonomy))==T))==length(colnames(OTU_all))

save.image("R3.1_B_vs_D0.RData")

##################################### Alpha Diversity #####################################

##### Calculate Alpha Diversity #####

for (o in O){
  
  TEMP=get(o)
  temp=as.data.frame(matrix(0,length(rownames(TEMP)),4))
  rownames(temp)=rownames(TEMP)
  colnames(temp)=c("Nb","Chao","Shannon","invSimpson")
  temp$Nb=specnumber(TEMP)
  temp$Chao=estimateR(TEMP)[2,]
  temp$Shannon=diversity(TEMP, index="shannon")
  temp$invSimpson=diversity(TEMP, index="invsimpson")
  assign(paste(o,".alpha",sep=""),temp)
  rm(temp,TEMP)
}
rm(o)

save.image("R3.1_B_vs_D0.RData")

##### Calculate Alpha Fold Change #####

OTU_D0.alpha$Nb_vsB=log2(OTU_D0.alpha$Nb/OTU_B.alpha$Nb)
OTU_D0.alpha$Chao_vsB=log2(OTU_D0.alpha$Chao/OTU_B.alpha$Chao)
OTU_D0.alpha$Shannon_vsB=log2(OTU_D0.alpha$Shannon/OTU_B.alpha$Shannon)
OTU_D0.alpha$invSimpson_vsB=log2(OTU_D0.alpha$invSimpson/OTU_B.alpha$invSimpson)

OTU_B.alpha$Nb_vsB=0
OTU_B.alpha$Chao_vsB=0
OTU_B.alpha$Shannon_vsB=0
OTU_B.alpha$invSimpson_vsB=0

OTU_all.alpha[rownames(OTU_B.alpha),"Nb_vsB"]=OTU_B.alpha$Nb_vsB
OTU_all.alpha[rownames(OTU_B.alpha),"Chao_vsB"]=OTU_B.alpha$Chao_vsB
OTU_all.alpha[rownames(OTU_B.alpha),"Shannon_vsB"]=OTU_B.alpha$Shannon_vsB
OTU_all.alpha[rownames(OTU_B.alpha),"invSimpson_vsB"]=OTU_B.alpha$invSimpson_vsB

OTU_all.alpha[rownames(OTU_D0.alpha),"Nb_vsB"]=OTU_D0.alpha$Nb_vsB
OTU_all.alpha[rownames(OTU_D0.alpha),"Chao_vsB"]=OTU_D0.alpha$Chao_vsB
OTU_all.alpha[rownames(OTU_D0.alpha),"Shannon_vsB"]=OTU_D0.alpha$Shannon_vsB
OTU_all.alpha[rownames(OTU_D0.alpha),"invSimpson_vsB"]=OTU_D0.alpha$invSimpson_vsB

save.image("R3.1_B_vs_D0.RData")

##### Test Alpha Diversity #####

for (o in O){
  
  TEMPO=get(paste(o,".alpha",sep=""))
  TEMPS=get(S[o])
  TEMP=list()
  
  for (i in colnames(TEMPS)[-1]){ # do not test MouseID
    
    for (j in colnames(TEMPO)){
      temp=suppressWarnings(pairwise.wilcox.test(TEMPO[,j],TEMPS[,i], p.adjust.method="fdr"))
      TEMP[[paste(i,j,sep="_")]]=temp$p.value
    }
    assign(paste(o,".alpha.test",sep=""),TEMP)
    
  }
}
rm(TEMPO,TEMPS,TEMP,temp,o,i,j)

save.image("R3.1_B_vs_D0.RData")

for (o in O){
  
  TEMP=get(paste(o,".alpha.test",sep=""))
  
  for (i in names(TEMP)){
    
    suppressWarnings(write.table(i, paste("R3.1_B_vs_D0_Alpha_",o,".txt",sep=""), append=T, quote=F, sep="\t", col.names=F, row.names=F, dec=","))
    suppressWarnings(write.table(TEMP[[i]], paste("R3.1_B_vs_D0_Alpha_",o,".txt",sep=""), append=T, quote=F, sep="\t", col.names=NA, row.names=T, dec=","))
    suppressWarnings(write.table("", paste("R3.1_B_vs_D0_Alpha_",o,".txt",sep=""), append=T, quote=F, sep="\t", col.names=F, row.names=F, dec=","))
    
  }
  rm(TEMP)
}
rm(i,o)

system("mkdir R3.1_B_vs_D0_Alpha/")
system("mv *.txt R3.1_B_vs_D0_Alpha/")

save.image("R3.1_B_vs_D0.RData")

##################################### Beta Diversity #####################################

##### Calculate Fold Change #####

TEMP0=OTU_D0
TEMPB=OTU_B

N=unique(c(colnames(TEMP0),colnames(TEMPB)))
TEMP0[,N[!(N %in% colnames(TEMP0))]]=0
TEMPB[,N[!(N %in% colnames(TEMPB))]]=0

TEMP0=TEMP0[,order(colnames(TEMP0))]
TEMPB=TEMPB[,order(colnames(TEMPB))]
length(which((colnames(TEMP0)==colnames(TEMPB))==T))

OTU_fold=log2((TEMP0+0.1)/(TEMPB+0.1))

rm(TEMP0,TEMPB,N)

O=c(O,"OTU_fold")
names(O)=O

S=c(S,"Samples_B")
names(S)=O

save.image("R3.1_B_vs_D0.RData")

##### PCoA #####

for (o in O[c(1:3)]){
  
  t1=get(o)
  
  t2=vegdist(t1,"bray")
  assign(paste(o,".bray",sep=""),t2)
  assign(paste(o,".bray.pcoa",sep=""),cmdscale(t2, eig=T, add=T, k=dim(t1)[1]-1))
  
  t1=ifelse(t1>0,1,0)
  
  t2=vegdist(t1,"jac", binary=T)
  assign(paste(o,".jac",sep=""),t2)
  assign(paste(o,".jac.pcoa",sep=""),cmdscale(t2, eig=T, add=T, k=dim(t1)[1]-1))
}
rm(o,t1,t2)

for (o in O[4]){
  
  t1=get(o)
  
  t2=vegdist(t1,"euc")
  assign(paste(o,".euc",sep=""),t2)
  assign(paste(o,".euc.pcoa",sep=""),cmdscale(t2, eig=T, add=T, k=dim(t1)[1]-1))
}
rm(o,t1,t2)

save.image("R3.1_B_vs_D0.RData")

##### Test #####

for (o in O[1:3]){
  
  TEMPS=get(S[o])
  
  TEMPB=get(paste(o,".bray",sep=""))
  TEMPJ=get(paste(o,".jac",sep=""))
  
  TEMPO=as.data.frame(matrix(NA,4,length(colnames(TEMPS))))
  rownames(TEMPO)=c("bray.adonis.p","jac.adonis.p","bray.adonis.R3","jac.adonis.R3")
  colnames(TEMPO)=colnames(TEMPS)
  
  TEMPOp=list()
  
  for (i in colnames(TEMPS)[-1]){
    
    TEMP=adonis(TEMPB~TEMPS[,i], permutations=10000, na.rm=T)
    TEMPO["bray.adonis.R3",i]=TEMP$aov.tab["R2"][1,1]
    TEMPO["bray.adonis.p",i]=TEMP$aov.tab["Pr(>F)"][1,1]
    TEMP=pairwise.adonis_bray(get(o), TEMPS[,i], sim.function="vegdist", sim.method="bray", p.adjust.m="fdr")
    TEMPOp[[paste(o,i,"bray",sep="_")]]=TEMP
    
    TEMP=adonis(TEMPJ~TEMPS[,i], permutations=10000, na.rm=T)
    TEMPO["jac.adonis.R3",i]=TEMP$aov.tab["R2"][1,1]
    TEMPO["jac.adonis.p",i]=TEMP$aov.tab["Pr(>F)"][1,1]
    TEMP=pairwise.adonis_jac(get(o), TEMPS[,i], sim.function="vegdist", sim.method="jac", p.adjust.m="fdr")
    TEMPOp[[paste(o,i,"jac",sep="_")]]=TEMP 
    
  }
  
  TEMPO["bray.adonis.p",]=p.adjust(TEMPO["bray.adonis.p",], "fdr")
  TEMPO["jac.adonis.p",]=p.adjust(TEMPO["jac.adonis.p",], "fdr")
  assign(paste(o,".beta.test",sep=""),TEMPO)
  assign(paste(o,".beta.pairwise.test",sep=""),TEMPOp)
  
  rm(list=ls(pattern="TEMP"))
}
rm(o,i)

save.image("R3.1_B_vs_D0.RData")

for (o in O[4]){
  
  TEMPS=get(S[o])
  
  TEMPB=get(paste(o,".euc",sep=""))

  TEMPO=as.data.frame(matrix(NA,2,length(colnames(TEMPS))))
  rownames(TEMPO)=c("euc.adonis.p","euc.adonis.R3")
  colnames(TEMPO)=colnames(TEMPS)
  
  TEMPOp=list()
  
  for (i in colnames(TEMPS)[-1]){
    
    TEMP=adonis(TEMPB~TEMPS[,i], permutations=10000, na.rm=T)
    TEMPO["euc.adonis.R3",i]=TEMP$aov.tab["R2"][1,1]
    TEMPO["euc.adonis.p",i]=TEMP$aov.tab["Pr(>F)"][1,1]
    TEMP=pairwise.adonis_euc(get(o), TEMPS[,i], sim.function="vegdist", sim.method="euc", p.adjust.m="fdr")
    TEMPOp[[paste(o,i,"euc",sep="_")]]=TEMP
    
  }
  
  TEMPO["euc.adonis.p",]=p.adjust(TEMPO["euc.adonis.p",], "fdr")
  assign(paste(o,".beta.test",sep=""),TEMPO)
  assign(paste(o,".beta.pairwise.test",sep=""),TEMPOp)
  
  rm(list=ls(pattern="TEMP"))
}
rm(o,i)

save.image("R3.1_B_vs_D0.RData")

##### Make pairwise tables #####

for (o in O){
  
  TEMP=get(paste(o,".beta.pairwise.test",sep=""))
  
  TEMPp=TEMPr=list()
  
  for (i in names(TEMP)){
    temp=TEMP[[i]]
    
    n=strsplit(as.character(temp$pairs), " vs ")
    c1=c2=c()
    
    for (l in n){
      c1=c(c1,unlist(l)[1])
      c2=c(c2,unlist(l)[2])
    }
    temp$P1=c1
    temp$P2=c2
    
    C=unique(c(c1,c2))
    C=C[order(C)]
    TABLEp=matrix(NA, length(C), length(C))
    colnames(TABLEp)=rownames(TABLEp)=C
    TABLEr=TABLEp
    
    for (l in c(1:length(temp$pairs))){
      TABLEp[temp[l,"P1"],temp[l,"P2"]]=temp[l,"p.value"]
      TABLEp[temp[l,"P2"],temp[l,"P1"]]=temp[l,"p.value"]
      TABLEr[temp[l,"P1"],temp[l,"P2"]]=temp[l,"R2"]
      TABLEr[temp[l,"P2"],temp[l,"P1"]]=temp[l,"R2"]
    }
    TEMPp[[i]]=TABLEp
    TEMPr[[i]]=TABLEr
  }
  
  assign(paste(o,".beta.pairwise.test.p",sep=""),TEMPp)
  assign(paste(o,".beta.pairwise.test.r",sep=""),TEMPr)
}
rm(o,i,l,C,c1,c2,n,temp)
rm(list=ls(pattern="TEMP"))
rm(list=ls(pattern="TABLE"))

save.image("R3.1_B_vs_D0.RData")

##### Write Test #####

for (o in O){
  
  TEMP=get(paste(o,".beta.pairwise.test",sep=""))
  for (i in names(TEMP)){
    write.table(i, paste("R3.1_B_vs_D0_Beta_",o,"_pairwise.txt",sep=""), append=T, quote=F, sep="\t", col.names=NA, row.names=T, dec=",")
    write.table(TEMP[[i]], paste("R3.1_B_vs_D0_Beta_",o,"_pairwise.txt",sep=""), append=T, quote=F, sep="\t", col.names=NA, row.names=T, dec=",")
    write.table("", paste("R3.1_B_vs_D0_Beta_",o,"_pairwise.txt",sep=""), append=T, quote=F, sep="\t", col.names=NA, row.names=T, dec=",")
  }
  
  TEMP=get(paste(o,".beta.pairwise.test.r",sep=""))
  for (i in names(TEMP)){
    write.table(i, paste("R3.1_B_vs_D0_Beta_",o,"_pairwise_r.txt",sep=""), append=T, quote=F, sep="\t", col.names=NA, row.names=T, dec=",")
    write.table(TEMP[[i]], paste("R3.1_B_vs_D0_Beta_",o,"_pairwise_r.txt",sep=""), append=T, quote=F, sep="\t", col.names=NA, row.names=T, dec=",")
    write.table("", paste("R3.1_B_vs_D0_Beta_",o,"_pairwise_r.txt",sep=""), append=T, quote=F, sep="\t", col.names=NA, row.names=T, dec=",")
  }
  
  TEMP=get(paste(o,".beta.pairwise.test.p",sep=""))
  for (i in names(TEMP)){
    write.table(i, paste("R3.1_B_vs_D0_Beta_",o,"_pairwise_p.txt",sep=""), append=T, quote=F, sep="\t", col.names=NA, row.names=T, dec=",")
    write.table(TEMP[[i]], paste("R3.1_B_vs_D0_Beta_",o,"_pairwise_p.txt",sep=""), append=T, quote=F, sep="\t", col.names=NA, row.names=T, dec=",")
    write.table("", paste("R3.1_B_vs_D0_Beta_",o,"_pairwise_p.txt",sep=""), append=T, quote=F, sep="\t", col.names=NA, row.names=T, dec=",")
  }
  
  TEMP=get(paste(o,".beta.test",sep=""))
  write.table(TEMP, paste("R3.1_B_vs_D0_Beta_",o,".txt",sep=""), append=F, quote=F, sep="\t", col.names=NA, row.names=T, dec=",")
  
  rm(TEMP)
}
rm(i,o)

system("mkdir R3.1_B_vs_D0_Beta/")
system("mv *.txt R3.1_B_vs_D0_Beta/")

save.image("R3.1_B_vs_D0.RData")

##################################### Indicspecies #####################################

##### OTU_all #####

OTU_all.indic.test=as.data.frame(matrix(NA,length(colnames(OTU_all)),11))

rownames(OTU_all.indic.test)=colnames(OTU_all)
colnames(OTU_all.indic.test)=c("all.p","pos.p","pre.p","multi.p","all.r","pos.r","pre.r","multi.r","multi.A","multi.B","multi.I")

OTU_all.indic.test$all.p=1
OTU_all.indic.test$pos.p=1
OTU_all.indic.test$pre.p=1
OTU_all.indic.test$multi.p=1

OTU_all.indic.test$all.r=0
OTU_all.indic.test$pos.r=0
OTU_all.indic.test$pre.r=0
OTU_all.indic.test$multi.r=0

OTU_all.indic.test$multi.A=0
OTU_all.indic.test$multi.B=0
OTU_all.indic.test$multi.I=""

for (Taxa in colnames(OTU_all)){
  
  temp=suppressWarnings(kruskal.test(OTU_all[,Taxa], Samples_all$Day_Diet))
  OTU_all.indic.test[Taxa,"all.p"]=temp$p.value

  # this is calculation of Eta for Variable with >2 groups
  dfn=length(levels(Samples_all$Day_Diet))-1
  dfd=length(Samples_all$Day_Diet)-length(levels(Samples_all$Day_Diet))
  Fstat=temp$statistic/dfn
  Eta=(Fstat*dfn)/((Fstat*dfn)+dfd) # Eta square
  OTU_all.indic.test[Taxa,"all.r"]=Eta
  
  rm(temp,dfn,dfd,Fstat,Eta)
  
  if (length(which(OTU_all[,Taxa]>0))<length(OTU_all[,Taxa]) & length(which(OTU_all[,Taxa]>0))>1){
    
    tempTaxa=OTU_all[which(OTU_all[,Taxa]>0),]
    tempParam=droplevels(Samples_all[which(OTU_all[,Taxa]>0),])
    if(length(levels(tempParam$Day_Diet))>1){
      
      temp=suppressWarnings(kruskal.test(tempTaxa[,Taxa]~tempParam$Day_Diet))
      OTU_all.indic.test[Taxa,"pos.p"]=temp$p.value
      
      if (length(levels(tempParam$Day_Diet))>2){
        dfn=length(levels(tempParam$Day_Diet))-1
        dfd=length(tempParam$Day_Diet)-length(levels(tempParam$Day_Diet))
        Fstat=temp$statistic/dfn
        Eta=(Fstat*dfn)/((Fstat*dfn)+dfd) # Eta square
        OTU_all.indic.test[Taxa,"pos.r"]=Eta
        rm(dfn,dfd,Fstat,Eta)
      }else{
        OTU_all.indic.test[Taxa,"pos.r"]=temp$statistic/length(tempParam$Day_Diet)
      }
      rm(temp)
    }
    rm(tempTaxa,tempParam)
    
    temp=as.data.frame(cbind(as.character(Samples_all$Day_Diet),ifelse(OTU_all[,Taxa]>0,1,0)))
    colnames(temp)=c("Param","Taxa")
    temp[,"Param"]=factor(temp[,"Param"])
    temp[,"Taxa"]=factor(temp[,"Taxa"])
    temp=table(temp)
    if(min(dim(temp))>1){
      OTU_all.indic.test[Taxa,"pre.p"]=suppressWarnings(chisq.test(temp)$p.value)
      OTU_all.indic.test[Taxa,"pre.r"]=suppressWarnings(assocstats(temp)$cramer)
    }
    rm(temp)
  }
}
rm(Taxa)

TEMP=multipatt(OTU_all, Samples_all$Day_Diet, control=how(nperm=10000), func="IndVal.g", duleg=T)
OTU_all.indic.test[,"multi.p"]=p.adjust(TEMP$sign$p.value, method="none")
OTU_all.indic.test[,"multi.r"]=TEMP$sign$stat
OTU_all.indic.test[,"multi.I"]=levels(Samples_all$Day_Diet)[TEMP$sign$index]

for (Taxa in rownames(OTU_all.indic.test)){
  OTU_all.indic.test[Taxa,"multi.A"]=TEMP$A[Taxa,OTU_all.indic.test[Taxa,"multi.I"]]
  OTU_all.indic.test[Taxa,"multi.B"]=TEMP$B[Taxa,OTU_all.indic.test[Taxa,"multi.I"]]
}
rm(TEMP,Taxa)

OTU_all.indic.test[,"all.p"]=p.adjust(OTU_all.indic.test[,"all.p"], "fdr")
OTU_all.indic.test[,"pos.p"]=p.adjust(OTU_all.indic.test[,"pos.p"], "fdr")
OTU_all.indic.test[,"pre.p"]=p.adjust(OTU_all.indic.test[,"pre.p"], "fdr")
OTU_all.indic.test[,"multi.p"]=p.adjust(OTU_all.indic.test[,"multi.p"], "fdr")

save.image("R3.1_B_vs_D0.RData")

##### OTU_B #####

OTU_B.indic.test=as.data.frame(matrix(NA,length(colnames(OTU_B)),11))

rownames(OTU_B.indic.test)=colnames(OTU_B)
colnames(OTU_B.indic.test)=c("all.p","pos.p","pre.p","multi.p","all.r","pos.r","pre.r","multi.r","multi.A","multi.B","multi.I")

OTU_B.indic.test$all.p=1
OTU_B.indic.test$pos.p=1
OTU_B.indic.test$pre.p=1
OTU_B.indic.test$multi.p=1

OTU_B.indic.test$all.r=0
OTU_B.indic.test$pos.r=0
OTU_B.indic.test$pre.r=0
OTU_B.indic.test$multi.r=0

OTU_B.indic.test$multi.A=0
OTU_B.indic.test$multi.B=0
OTU_B.indic.test$multi.I=""

for (Taxa in colnames(OTU_B)){
  
  temp=suppressWarnings(kruskal.test(OTU_B[,Taxa], Samples_B$Diet))
  OTU_B.indic.test[Taxa,"all.p"]=temp$p.value
  # this is calculation of Eta for Variable with 2 groups
  OTU_B.indic.test[Taxa,"all.r"]=temp$statistic/length(Samples_B$Diet)
  rm(temp)
  
  if (length(which(OTU_B[,Taxa]>0))<length(OTU_B[,Taxa]) & length(which(OTU_B[,Taxa]>0))>1){
    
    tempTaxa=OTU_B[which(OTU_B[,Taxa]>0),]
    tempParam=droplevels(Samples_B[which(OTU_B[,Taxa]>0),])
    if(length(levels(tempParam$Diet))>1){
      temp=suppressWarnings(kruskal.test(tempTaxa[,Taxa]~tempParam$Diet))
      OTU_B.indic.test[Taxa,"pos.p"]=temp$p.value
      OTU_B.indic.test[Taxa,"pos.r"]=temp$statistic/length(tempParam$Diet)
      rm(temp)
    }
    rm(tempTaxa,tempParam)
    
    temp=as.data.frame(cbind(as.character(Samples_B$Diet),ifelse(OTU_B[,Taxa]>0,1,0)))
    colnames(temp)=c("Param","Taxa")
    temp[,"Param"]=factor(temp[,"Param"])
    temp[,"Taxa"]=factor(temp[,"Taxa"])
    temp=table(temp)
    if(min(dim(temp))>1){
      OTU_B.indic.test[Taxa,"pre.p"]=suppressWarnings(chisq.test(temp)$p.value)
      OTU_B.indic.test[Taxa,"pre.r"]=suppressWarnings(assocstats(temp)$cramer)
    }
    rm(temp)
  }
}
rm(Taxa)

TEMP=multipatt(OTU_B, Samples_B$Diet, control=how(nperm=10000), func="IndVal.g", duleg=T)
OTU_B.indic.test[,"multi.p"]=p.adjust(TEMP$sign$p.value, method="none")
OTU_B.indic.test[,"multi.r"]=TEMP$sign$stat
OTU_B.indic.test[,"multi.I"]=levels(Samples_B$Diet)[TEMP$sign$index]
for (Taxa in rownames(OTU_B.indic.test)){
  OTU_B.indic.test[Taxa,"multi.A"]=TEMP$A[Taxa,OTU_B.indic.test[Taxa,"multi.I"]]
  OTU_B.indic.test[Taxa,"multi.B"]=TEMP$B[Taxa,OTU_B.indic.test[Taxa,"multi.I"]]
}
rm(TEMP,Taxa)

OTU_B.indic.test[,"all.p"]=p.adjust(OTU_B.indic.test[,"all.p"], "fdr")
OTU_B.indic.test[,"pos.p"]=p.adjust(OTU_B.indic.test[,"pos.p"], "fdr")
OTU_B.indic.test[,"pre.p"]=p.adjust(OTU_B.indic.test[,"pre.p"], "fdr")
OTU_B.indic.test[,"multi.p"]=p.adjust(OTU_B.indic.test[,"multi.p"], "fdr")

save.image("R3.1_B_vs_D0.RData")

##### OTU_D0 #####

OTU_D0.indic.test=as.data.frame(matrix(NA,length(colnames(OTU_D0)),11))

rownames(OTU_D0.indic.test)=colnames(OTU_D0)
colnames(OTU_D0.indic.test)=c("all.p","pos.p","pre.p","multi.p","all.r","pos.r","pre.r","multi.r","multi.A","multi.B","multi.I")

OTU_D0.indic.test$all.p=1
OTU_D0.indic.test$pos.p=1
OTU_D0.indic.test$pre.p=1
OTU_D0.indic.test$multi.p=1

OTU_D0.indic.test$all.r=0
OTU_D0.indic.test$pos.r=0
OTU_D0.indic.test$pre.r=0
OTU_D0.indic.test$multi.r=0

OTU_D0.indic.test$multi.A=0
OTU_D0.indic.test$multi.B=0
OTU_D0.indic.test$multi.I=""

for (Taxa in colnames(OTU_D0)){
  
  temp=suppressWarnings(kruskal.test(OTU_D0[,Taxa], Samples_D0$Diet))
  OTU_D0.indic.test[Taxa,"all.p"]=temp$p.value
  # this is calculation of Eta for Variable with 2 groups
  OTU_D0.indic.test[Taxa,"all.r"]=temp$statistic/length(Samples_D0$Diet)
  rm(temp)
  
  if (length(which(OTU_D0[,Taxa]>0))<length(OTU_D0[,Taxa]) & length(which(OTU_D0[,Taxa]>0))>1){
    
    tempTaxa=OTU_D0[which(OTU_D0[,Taxa]>0),]
    tempParam=droplevels(Samples_D0[which(OTU_D0[,Taxa]>0),])
    if(length(levels(tempParam$Diet))>1){
      temp=suppressWarnings(kruskal.test(tempTaxa[,Taxa]~tempParam$Diet))
      OTU_D0.indic.test[Taxa,"pos.p"]=temp$p.value
      OTU_D0.indic.test[Taxa,"pos.r"]=temp$statistic/length(tempParam$Diet)
      rm(temp)
    }
    rm(tempTaxa,tempParam)
    
    temp=as.data.frame(cbind(as.character(Samples_D0$Diet),ifelse(OTU_D0[,Taxa]>0,1,0)))
    colnames(temp)=c("Param","Taxa")
    temp[,"Param"]=factor(temp[,"Param"])
    temp[,"Taxa"]=factor(temp[,"Taxa"])
    temp=table(temp)
    if(min(dim(temp))>1){
      OTU_D0.indic.test[Taxa,"pre.p"]=suppressWarnings(chisq.test(temp)$p.value)
      OTU_D0.indic.test[Taxa,"pre.r"]=suppressWarnings(assocstats(temp)$cramer)
    }
    rm(temp)
  }
}
rm(Taxa)

TEMP=multipatt(OTU_D0, Samples_D0$Diet, control=how(nperm=10000), func="IndVal.g", duleg=T)
OTU_D0.indic.test[,"multi.p"]=p.adjust(TEMP$sign$p.value, method="none")
OTU_D0.indic.test[,"multi.r"]=TEMP$sign$stat
OTU_D0.indic.test[,"multi.I"]=levels(Samples_D0$Diet)[TEMP$sign$index]
for (Taxa in rownames(OTU_D0.indic.test)){
  OTU_D0.indic.test[Taxa,"multi.A"]=TEMP$A[Taxa,OTU_D0.indic.test[Taxa,"multi.I"]]
  OTU_D0.indic.test[Taxa,"multi.B"]=TEMP$B[Taxa,OTU_D0.indic.test[Taxa,"multi.I"]]
}
rm(TEMP,Taxa)

OTU_D0.indic.test[,"all.p"]=p.adjust(OTU_D0.indic.test[,"all.p"], "fdr")
OTU_D0.indic.test[,"pos.p"]=p.adjust(OTU_D0.indic.test[,"pos.p"], "fdr")
OTU_D0.indic.test[,"pre.p"]=p.adjust(OTU_D0.indic.test[,"pre.p"], "fdr")
OTU_D0.indic.test[,"multi.p"]=p.adjust(OTU_D0.indic.test[,"multi.p"], "fdr")

save.image("R3.1_B_vs_D0.RData")

##### OTU_fold #####

OTU_fold.indic.test=as.data.frame(matrix(NA,length(colnames(OTU_fold)),11))

rownames(OTU_fold.indic.test)=colnames(OTU_fold)
colnames(OTU_fold.indic.test)=c("all.p","pos.p","pre.p","multi.p","all.r","pos.r","pre.r","multi.r","multi.A","multi.B","multi.I")

OTU_fold.indic.test$all.p=1
OTU_fold.indic.test$pos.p=1
OTU_fold.indic.test$pre.p=1
OTU_fold.indic.test$multi.p=1

OTU_fold.indic.test$all.r=0
OTU_fold.indic.test$pos.r=0
OTU_fold.indic.test$pre.r=0
OTU_fold.indic.test$multi.r=0

OTU_fold.indic.test$multi.A=0
OTU_fold.indic.test$multi.B=0
OTU_fold.indic.test$multi.I=""

for (Taxa in colnames(OTU_fold)){
  
  temp=suppressWarnings(kruskal.test(OTU_fold[,Taxa], Samples_B$Diet))
  OTU_fold.indic.test[Taxa,"all.p"]=temp$p.value
  # this is calculation of Eta for Variable with 2 groups
  OTU_fold.indic.test[Taxa,"all.r"]=temp$statistic/length(Samples_B$Diet)
  rm(temp)
}
rm(Taxa)

OTU_fold.indic.test[,"all.p"]=p.adjust(OTU_fold.indic.test[,"all.p"], "fdr")

save.image("R3.1_B_vs_D0.RData")

##### Select Indic #####

L1=rownames(OTU_B.indic.test)[which(apply(OTU_B.indic.test[,c("all.p","pos.p","pre.p","multi.p")], MARGIN=1, FUN=min)<=0.05)]
L1.1=rownames(OTU_B.indic.test)[which(apply(OTU_B.indic.test[,c("all.p","pos.p","pre.p","multi.p")], MARGIN=1, FUN=min)<=0.1)]

L2=rownames(OTU_D0.indic.test)[which(apply(OTU_D0.indic.test[,c("all.p","pos.p","pre.p","multi.p")], MARGIN=1, FUN=min)<=0.05)]
L2.2=rownames(OTU_D0.indic.test)[which(apply(OTU_D0.indic.test[,c("all.p","pos.p","pre.p","multi.p")], MARGIN=1, FUN=min)<=0.1)]

L12=intersect(L1,L2)
L12.2=intersect(L1,L2.2)
L21.1=intersect(L1.1,L2)

Indic_B_D0=unique(c(L12.2,L21.1))
Indic_B=L1[-which(L1 %in% Indic_B_D0)]
Indic_D0=L2[-which(L2 %in% Indic_B_D0)]

Indic_B_D0=Indic_B_D0[order(Indic_B_D0)]
Indic_B=Indic_B[order(Indic_B)]
Indic_D0=Indic_D0[order(Indic_D0)]

L=rownames(OTU_fold.indic.test)[which(apply(OTU_fold.indic.test[,c("all.p","pos.p","pre.p","multi.p")], MARGIN=1, FUN=min)<=0.05)]

LB=L[which(L %in% Indic_B)]
L0=L[which(L %in% Indic_D0)]
LB0=L[which(L %in% Indic_B_D0)]

length(LB0[which(LB0 %in% L12)])
length(LB0[which(LB0 %in% L12.2)])
length(LB0[which(LB0 %in% L21.1)])

Indic_B_D0_F=LB0
Indic_B_D0=Indic_B_D0[-which(Indic_B_D0 %in% Indic_B_D0_F)]

Indic_B_F=LB
Indic_B=Indic_B[-which(Indic_B %in% Indic_B_F)]

Indic_D0_F=L0
Indic_D0=Indic_D0[-which(Indic_D0 %in% Indic_D0_F)]

Indic_F=L[-which(L %in% c(LB,L0,LB0))]

rm(L,L0,LB,LB0)
rm(L1,L2,L1.1,L2.2,L12,L12.2,L21.1)

save.image("R3.1_B_vs_D0.RData")

##### Plot Indic #####

options(scipen = 999)

### Indic_B

pdf(file="R3.1_B_vs_D0_Indic_B.pdf", width=15, height=10)
par(mfrow=c(2,3), mar=c(7,7,4,2), las=1, oma=c(0,0,6,0), mgp=c(5,1,0), cex=2, cex.main=2, cex.axis=2, cex.lab=2, cex.names=2, lwd=2)
layout(matrix(c(1,2,3,4,5,6), 2, 3, byrow=F))

for (i in Indic_B){
  
  if (i %in% colnames(OTU_B)){
    
    ##### Abundance B
    
    N=max(OTU_B[,i]/12000*100)
    x=ifelse(N<1,0.5,5)
    if(N==0){N=x}else{N=round_any(N, ceiling(N/10)*x, ceiling)}
    plot(OTU_B[,i]/12000*100~Samples_B$Diet, main="Baseline", frame=F, ylim=c(0,N), outline=F, xlab="Diet", ylab="Relative Abundance (%)", axes=T)
    grid(nx=NA, ny=NULL, lty=2, col="grey")
    points(OTU_B[,i]/12000*100~jitter(as.numeric(Samples_B$Diet)), col=c("black","blue","purple")[Samples_B$Diet], bg=c(NA,NA)[Samples_B$Diet], pch=21, cex=2, lwd=2)
    rm(N,x)
    
    ##### Prevalence B
    
    temp=table(factor(ifelse(OTU_B[,i]>0,1,0)),Samples_B$Diet)
    barx=barplot(temp["1",]/summary(Samples_B$Diet)*100, main="Baseline", col=c(alpha("black",0.6),alpha("blue",0.6),alpha("purple",0.6)), border=c("black","blue","purple"), xlab="Diet", ylab="Prevalence (%)", axes=T, ylim=c(0,100))
    grid(nx=NA, ny=NULL, col="grey", lty=1)
    rm(barx,temp)
    
  }else{
    plot.new()
    plot.new()
  }
  
  if (i %in% colnames(OTU_D0)){
    
    ##### Abundance D0
    
    N=max(OTU_D0[,i]/12000*100)
    x=ifelse(N<1,0.5,5)
    if(N==0){N=x}else{N=round_any(N, ceiling(N/10)*x, ceiling)}
    plot(OTU_D0[,i]/12000*100~Samples_D0$Diet, main="Day 0", frame=F, ylim=c(0,N), outline=F, xlab="Diet", ylab="Relative Abundance (%)", axes=T)
    grid(nx=NA, ny=NULL, lty=2, col="grey")
    points(OTU_D0[,i]/12000*100~jitter(as.numeric(Samples_D0$Diet)), col=c("black","blue","purple")[Samples_D0$Diet], bg=c(NA,NA)[Samples_D0$Diet], pch=21, cex=2, lwd=2)
    rm(N,x)
    
    ##### Prevalence D0
    
    temp=table(factor(ifelse(OTU_D0[,i]>0,1,0)),Samples_D0$Diet)
    barx=barplot(temp["1",]/summary(Samples_D0$Diet)*100, main="Day 0", col=c(alpha("black",0.6),alpha("blue",0.6),alpha("purple",0.6)), border=c("black","blue","purple"), xlab="Diet", ylab="Prevalence (%)", axes=T, ylim=c(0,100))
    grid(nx=NA, ny=NULL, col="grey", lty=1)
    rm(temp,barx)
    
  }else{
    plot.new()
    plot.new()
  }
  
  ##### Fold
  
  N=max(OTU_fold[,i])
  x=ifelse(N<1,0.5,5)
  if(N==0){N=x}else{N=round_any(N, ceiling(N/10)*x, ceiling)}
  n=min(OTU_fold[,i])
  x=ifelse(abs(n)<1,0.5,5)
  if(n==0){n=-x}else{n=round_any(n, floor(n/10)*x, ceiling)}
  plot(OTU_fold[,i]~Samples_B$Diet, main="Fold change", frame=F, ylim=c(n,N), outline=F, xlab="Diet", ylab="Relative Abundance (%)", axes=T)
  grid(nx=NA, ny=NULL, lty=2, col="grey")
  points(OTU_fold[,i]~jitter(as.numeric(Samples_B$Diet)), col=c("black","blue","purple")[Samples_B$Diet], bg=c(NA,NA)[Samples_B$Diet], pch=21, cex=2, lwd=2)
  abline(h=0, col="forestgreen")
  rm(N,n,x)
  
  ##### title
  
  title(main=paste(i,Taxonomy[i,"Taxonomy"], sep="\n"), outer=T)
  
  ##### tests
  
  TEMP=rbind(OTU_B.indic.test[i,],OTU_D0.indic.test[i,],OTU_fold.indic.test[i,])
  rownames(TEMP)=c("B","D0","Fold")
  TEMP$all.p=round(TEMP$all.p,4)
  TEMP$pos.p=round(TEMP$pos.p,4)
  TEMP$pre.p=round(TEMP$pre.p,4)
  TEMP$multi.p=round(TEMP$multi.p,4)
  TEMP$all.r=round(TEMP$all.r*100,1)
  TEMP$pos.r=round(TEMP$pos.r*100,1)
  TEMP$pre.r=round(TEMP$pre.r*100,1)
  TEMP$multi.r=round(TEMP$multi.r*100,1)
  TEMP$multi.A=round(TEMP$multi.A*100,1)
  TEMP$multi.B=round(TEMP$multi.B*100,1)

  par(c(0,0,0,0), xpd=T)
  plot.new()
  addtable2plot("center", table=t(TEMP), bty="o", display.rownames=T, display.colnames=T, hlines=TRUE, vlines=TRUE, xpad=0.2, ypad=2, cex=1.2)
  par(mar=c(7,7,4,2), xpd=F)
  rm(TEMP)
}
rm(i)

dev.off()

### Indic_B_D0

pdf(file="R3.1_B_vs_D0_Indic_B_D0.pdf", width=15, height=10)
par(mfrow=c(2,3), mar=c(7,7,4,2), las=1, oma=c(0,0,6,0), mgp=c(5,1,0), cex=2, cex.main=2, cex.axis=2, cex.lab=2, cex.names=2, lwd=2)
layout(matrix(c(1,2,3,4,5,6), 2, 3, byrow=F))

for (i in Indic_B_D0){
  
  if (i %in% colnames(OTU_B)){
    
    ##### Abundance B
    
    N=max(OTU_B[,i]/12000*100)
    x=ifelse(N<1,0.5,5)
    if(N==0){N=x}else{N=round_any(N, ceiling(N/10)*x, ceiling)}
    plot(OTU_B[,i]/12000*100~Samples_B$Diet, main="Baseline", frame=F, ylim=c(0,N), outline=F, xlab="Diet", ylab="Relative Abundance (%)", axes=T)
    grid(nx=NA, ny=NULL, lty=2, col="grey")
    points(OTU_B[,i]/12000*100~jitter(as.numeric(Samples_B$Diet)), col=c("black","blue","purple")[Samples_B$Diet], bg=c(NA,NA)[Samples_B$Diet], pch=21, cex=2, lwd=2)
    rm(N,x)
    
    ##### Prevalence B
    
    temp=table(factor(ifelse(OTU_B[,i]>0,1,0)),Samples_B$Diet)
    barx=barplot(temp["1",]/summary(Samples_B$Diet)*100, main="Baseline", col=c(alpha("black",0.6),alpha("blue",0.6),alpha("purple",0.6)), border=c("black","blue","purple"), xlab="Diet", ylab="Prevalence (%)", axes=T, ylim=c(0,100))
    grid(nx=NA, ny=NULL, col="grey", lty=1)
    rm(barx,temp)
    
  }else{
    plot.new()
    plot.new()
  }
  
  if (i %in% colnames(OTU_D0)){
    
    ##### Abundance D0
    
    N=max(OTU_D0[,i]/12000*100)
    x=ifelse(N<1,0.5,5)
    if(N==0){N=x}else{N=round_any(N, ceiling(N/10)*x, ceiling)}
    plot(OTU_D0[,i]/12000*100~Samples_D0$Diet, main="Day 0", frame=F, ylim=c(0,N), outline=F, xlab="Diet", ylab="Relative Abundance (%)", axes=T)
    grid(nx=NA, ny=NULL, lty=2, col="grey")
    points(OTU_D0[,i]/12000*100~jitter(as.numeric(Samples_D0$Diet)), col=c("black","blue","purple")[Samples_D0$Diet], bg=c(NA,NA)[Samples_D0$Diet], pch=21, cex=2, lwd=2)
    rm(N,x)
    
    ##### Prevalence D0
    
    temp=table(factor(ifelse(OTU_D0[,i]>0,1,0)),Samples_D0$Diet)
    barx=barplot(temp["1",]/summary(Samples_D0$Diet)*100, main="Day 0", col=c(alpha("black",0.6),alpha("blue",0.6),alpha("purple",0.6)), border=c("black","blue","purple"), xlab="Diet", ylab="Prevalence (%)", axes=T, ylim=c(0,100))
    grid(nx=NA, ny=NULL, col="grey", lty=1)
    rm(temp,barx)
    
  }else{
    plot.new()
    plot.new()
  }
  
  ##### Fold
  
  N=max(OTU_fold[,i])
  x=ifelse(N<1,0.5,5)
  if(N==0){N=x}else{N=round_any(N, ceiling(N/10)*x, ceiling)}
  n=min(OTU_fold[,i])
  x=ifelse(abs(n)<1,0.5,5)
  if(n==0){n=-x}else{n=round_any(n, floor(n/10)*x, ceiling)}
  plot(OTU_fold[,i]~Samples_B$Diet, main="Fold change", frame=F, ylim=c(n,N), outline=F, xlab="Diet", ylab="Relative Abundance (%)", axes=T)
  grid(nx=NA, ny=NULL, lty=2, col="grey")
  points(OTU_fold[,i]~jitter(as.numeric(Samples_B$Diet)), col=c("black","blue","purple")[Samples_B$Diet], bg=c(NA,NA)[Samples_B$Diet], pch=21, cex=2, lwd=2)
  abline(h=0, col="forestgreen")
  rm(N,n,x)
  
  ##### title
  
  title(main=paste(i,Taxonomy[i,"Taxonomy"], sep="\n"), outer=T)
  
  ##### tests
  
  TEMP=rbind(OTU_B.indic.test[i,],OTU_D0.indic.test[i,],OTU_fold.indic.test[i,])
  rownames(TEMP)=c("B","D0","Fold")
  TEMP$all.p=round(TEMP$all.p,4)
  TEMP$pos.p=round(TEMP$pos.p,4)
  TEMP$pre.p=round(TEMP$pre.p,4)
  TEMP$multi.p=round(TEMP$multi.p,4)
  TEMP$all.r=round(TEMP$all.r*100,1)
  TEMP$pos.r=round(TEMP$pos.r*100,1)
  TEMP$pre.r=round(TEMP$pre.r*100,1)
  TEMP$multi.r=round(TEMP$multi.r*100,1)
  TEMP$multi.A=round(TEMP$multi.A*100,1)
  TEMP$multi.B=round(TEMP$multi.B*100,1)
  
  par(c(0,0,0,0), xpd=T)
  plot.new()
  addtable2plot("center", table=t(TEMP), bty="o", display.rownames=T, display.colnames=T, hlines=TRUE, vlines=TRUE, xpad=0.2, ypad=2, cex=1.2)
  par(mar=c(7,7,4,2), xpd=F)
  rm(TEMP)
}
rm(i)

dev.off()

### Indic_B_D0_F

pdf(file="R3.1_B_vs_D0_Indic_B_D0_F.pdf", width=15, height=10)
par(mfrow=c(2,3), mar=c(7,7,4,2), las=1, oma=c(0,0,6,0), mgp=c(5,1,0), cex=2, cex.main=2, cex.axis=2, cex.lab=2, cex.names=2, lwd=2)
layout(matrix(c(1,2,3,4,5,6), 2, 3, byrow=F))

for (i in Indic_B_D0_F){
  
  if (i %in% colnames(OTU_B)){
    
    ##### Abundance B
    
    N=max(OTU_B[,i]/12000*100)
    x=ifelse(N<1,0.5,5)
    if(N==0){N=x}else{N=round_any(N, ceiling(N/10)*x, ceiling)}
    plot(OTU_B[,i]/12000*100~Samples_B$Diet, main="Baseline", frame=F, ylim=c(0,N), outline=F, xlab="Diet", ylab="Relative Abundance (%)", axes=T)
    grid(nx=NA, ny=NULL, lty=2, col="grey")
    points(OTU_B[,i]/12000*100~jitter(as.numeric(Samples_B$Diet)), col=c("black","blue","purple")[Samples_B$Diet], bg=c(NA,NA)[Samples_B$Diet], pch=21, cex=2, lwd=2)
    rm(N,x)
    
    ##### Prevalence B
    
    temp=table(factor(ifelse(OTU_B[,i]>0,1,0)),Samples_B$Diet)
    barx=barplot(temp["1",]/summary(Samples_B$Diet)*100, main="Baseline", col=c(alpha("black",0.6),alpha("blue",0.6),alpha("purple",0.6)), border=c("black","blue","purple"), xlab="Diet", ylab="Prevalence (%)", axes=T, ylim=c(0,100))
    grid(nx=NA, ny=NULL, col="grey", lty=1)
    rm(barx,temp)
    
  }else{
    plot.new()
    plot.new()
  }
  
  if (i %in% colnames(OTU_D0)){
    
    ##### Abundance D0
    
    N=max(OTU_D0[,i]/12000*100)
    x=ifelse(N<1,0.5,5)
    if(N==0){N=x}else{N=round_any(N, ceiling(N/10)*x, ceiling)}
    plot(OTU_D0[,i]/12000*100~Samples_D0$Diet, main="Day 0", frame=F, ylim=c(0,N), outline=F, xlab="Diet", ylab="Relative Abundance (%)", axes=T)
    grid(nx=NA, ny=NULL, lty=2, col="grey")
    points(OTU_D0[,i]/12000*100~jitter(as.numeric(Samples_D0$Diet)), col=c("black","blue","purple")[Samples_D0$Diet], bg=c(NA,NA)[Samples_D0$Diet], pch=21, cex=2, lwd=2)
    rm(N,x)
    
    ##### Prevalence D0
    
    temp=table(factor(ifelse(OTU_D0[,i]>0,1,0)),Samples_D0$Diet)
    barx=barplot(temp["1",]/summary(Samples_D0$Diet)*100, main="Day 0", col=c(alpha("black",0.6),alpha("blue",0.6),alpha("purple",0.6)), border=c("black","blue","purple"), xlab="Diet", ylab="Prevalence (%)", axes=T, ylim=c(0,100))
    grid(nx=NA, ny=NULL, col="grey", lty=1)
    rm(temp,barx)
    
  }else{
    plot.new()
    plot.new()
  }
  
  ##### Fold
  
  N=max(OTU_fold[,i])
  x=ifelse(N<1,0.5,5)
  if(N==0){N=x}else{N=round_any(N, ceiling(N/10)*x, ceiling)}
  n=min(OTU_fold[,i])
  x=ifelse(abs(n)<1,0.5,5)
  if(n==0){n=-x}else{n=round_any(n, floor(n/10)*x, ceiling)}
  plot(OTU_fold[,i]~Samples_B$Diet, main="Fold change", frame=F, ylim=c(n,N), outline=F, xlab="Diet", ylab="Relative Abundance (%)", axes=T)
  grid(nx=NA, ny=NULL, lty=2, col="grey")
  points(OTU_fold[,i]~jitter(as.numeric(Samples_B$Diet)), col=c("black","blue","purple")[Samples_B$Diet], bg=c(NA,NA)[Samples_B$Diet], pch=21, cex=2, lwd=2)
  abline(h=0, col="forestgreen")
  rm(N,n,x)
  
  ##### title
  
  title(main=paste(i,Taxonomy[i,"Taxonomy"], sep="\n"), outer=T)
  
  ##### tests
  
  TEMP=rbind(OTU_B.indic.test[i,],OTU_D0.indic.test[i,],OTU_fold.indic.test[i,])
  rownames(TEMP)=c("B","D0","Fold")
  TEMP$all.p=round(TEMP$all.p,4)
  TEMP$pos.p=round(TEMP$pos.p,4)
  TEMP$pre.p=round(TEMP$pre.p,4)
  TEMP$multi.p=round(TEMP$multi.p,4)
  TEMP$all.r=round(TEMP$all.r*100,1)
  TEMP$pos.r=round(TEMP$pos.r*100,1)
  TEMP$pre.r=round(TEMP$pre.r*100,1)
  TEMP$multi.r=round(TEMP$multi.r*100,1)
  TEMP$multi.A=round(TEMP$multi.A*100,1)
  TEMP$multi.B=round(TEMP$multi.B*100,1)
  
  par(c(0,0,0,0), xpd=T)
  plot.new()
  addtable2plot("center", table=t(TEMP), bty="o", display.rownames=T, display.colnames=T, hlines=TRUE, vlines=TRUE, xpad=0.2, ypad=2, cex=1.2)
  par(mar=c(7,7,4,2), xpd=F)
  rm(TEMP)
}
rm(i)

dev.off()

### Indic_B_F

pdf(file="R3.1_B_vs_D0_Indic_B_F.pdf", width=15, height=10)
par(mfrow=c(2,3), mar=c(7,7,4,2), las=1, oma=c(0,0,6,0), mgp=c(5,1,0), cex=2, cex.main=2, cex.axis=2, cex.lab=2, cex.names=2, lwd=2)
layout(matrix(c(1,2,3,4,5,6), 2, 3, byrow=F))

for (i in Indic_B_F){
  
  if (i %in% colnames(OTU_B)){
    
    ##### Abundance B
    
    N=max(OTU_B[,i]/12000*100)
    x=ifelse(N<1,0.5,5)
    if(N==0){N=x}else{N=round_any(N, ceiling(N/10)*x, ceiling)}
    plot(OTU_B[,i]/12000*100~Samples_B$Diet, main="Baseline", frame=F, ylim=c(0,N), outline=F, xlab="Diet", ylab="Relative Abundance (%)", axes=T)
    grid(nx=NA, ny=NULL, lty=2, col="grey")
    points(OTU_B[,i]/12000*100~jitter(as.numeric(Samples_B$Diet)), col=c("black","blue","purple")[Samples_B$Diet], bg=c(NA,NA)[Samples_B$Diet], pch=21, cex=2, lwd=2)
    rm(N,x)
    
    ##### Prevalence B
    
    temp=table(factor(ifelse(OTU_B[,i]>0,1,0)),Samples_B$Diet)
    barx=barplot(temp["1",]/summary(Samples_B$Diet)*100, main="Baseline", col=c(alpha("black",0.6),alpha("blue",0.6),alpha("purple",0.6)), border=c("black","blue","purple"), xlab="Diet", ylab="Prevalence (%)", axes=T, ylim=c(0,100))
    grid(nx=NA, ny=NULL, col="grey", lty=1)
    rm(barx,temp)
    
  }else{
    plot.new()
    plot.new()
  }
  
  if (i %in% colnames(OTU_D0)){
    
    ##### Abundance D0
    
    N=max(OTU_D0[,i]/12000*100)
    x=ifelse(N<1,0.5,5)
    if(N==0){N=x}else{N=round_any(N, ceiling(N/10)*x, ceiling)}
    plot(OTU_D0[,i]/12000*100~Samples_D0$Diet, main="Day 0", frame=F, ylim=c(0,N), outline=F, xlab="Diet", ylab="Relative Abundance (%)", axes=T)
    grid(nx=NA, ny=NULL, lty=2, col="grey")
    points(OTU_D0[,i]/12000*100~jitter(as.numeric(Samples_D0$Diet)), col=c("black","blue","purple")[Samples_D0$Diet], bg=c(NA,NA)[Samples_D0$Diet], pch=21, cex=2, lwd=2)
    rm(N,x)
    
    ##### Prevalence D0
    
    temp=table(factor(ifelse(OTU_D0[,i]>0,1,0)),Samples_D0$Diet)
    barx=barplot(temp["1",]/summary(Samples_D0$Diet)*100, main="Day 0", col=c(alpha("black",0.6),alpha("blue",0.6),alpha("purple",0.6)), border=c("black","blue","purple"), xlab="Diet", ylab="Prevalence (%)", axes=T, ylim=c(0,100))
    grid(nx=NA, ny=NULL, col="grey", lty=1)
    rm(temp,barx)
    
  }else{
    plot.new()
    plot.new()
  }
  
  ##### Fold
  
  N=max(OTU_fold[,i])
  x=ifelse(N<1,0.5,5)
  if(N==0){N=x}else{N=round_any(N, ceiling(N/10)*x, ceiling)}
  n=min(OTU_fold[,i])
  x=ifelse(abs(n)<1,0.5,5)
  if(n==0){n=-x}else{n=round_any(n, floor(n/10)*x, ceiling)}
  plot(OTU_fold[,i]~Samples_B$Diet, main="Fold change", frame=F, ylim=c(n,N), outline=F, xlab="Diet", ylab="Relative Abundance (%)", axes=T)
  grid(nx=NA, ny=NULL, lty=2, col="grey")
  points(OTU_fold[,i]~jitter(as.numeric(Samples_B$Diet)), col=c("black","blue","purple")[Samples_B$Diet], bg=c(NA,NA)[Samples_B$Diet], pch=21, cex=2, lwd=2)
  abline(h=0, col="forestgreen")
  rm(N,n,x)
  
  ##### title
  
  title(main=paste(i,Taxonomy[i,"Taxonomy"], sep="\n"), outer=T)
  
  ##### tests
  
  TEMP=rbind(OTU_B.indic.test[i,],OTU_D0.indic.test[i,],OTU_fold.indic.test[i,])
  rownames(TEMP)=c("B","D0","Fold")
  TEMP$all.p=round(TEMP$all.p,4)
  TEMP$pos.p=round(TEMP$pos.p,4)
  TEMP$pre.p=round(TEMP$pre.p,4)
  TEMP$multi.p=round(TEMP$multi.p,4)
  TEMP$all.r=round(TEMP$all.r*100,1)
  TEMP$pos.r=round(TEMP$pos.r*100,1)
  TEMP$pre.r=round(TEMP$pre.r*100,1)
  TEMP$multi.r=round(TEMP$multi.r*100,1)
  TEMP$multi.A=round(TEMP$multi.A*100,1)
  TEMP$multi.B=round(TEMP$multi.B*100,1)
  
  par(c(0,0,0,0), xpd=T)
  plot.new()
  addtable2plot("center", table=t(TEMP), bty="o", display.rownames=T, display.colnames=T, hlines=TRUE, vlines=TRUE, xpad=0.2, ypad=2, cex=1.2)
  par(mar=c(7,7,4,2), xpd=F)
  rm(TEMP)
}
rm(i)

dev.off()

### Indic_D0

pdf(file="R3.1_B_vs_D0_Indic_D0.pdf", width=15, height=10)
par(mfrow=c(2,3), mar=c(7,7,4,2), las=1, oma=c(0,0,6,0), mgp=c(5,1,0), cex=2, cex.main=2, cex.axis=2, cex.lab=2, cex.names=2, lwd=2)
layout(matrix(c(1,2,3,4,5,6), 2, 3, byrow=F))

for (i in Indic_D0){
  
  if (i %in% colnames(OTU_B)){
    
    ##### Abundance B
    
    N=max(OTU_B[,i]/12000*100)
    x=ifelse(N<1,0.5,5)
    if(N==0){N=x}else{N=round_any(N, ceiling(N/10)*x, ceiling)}
    plot(OTU_B[,i]/12000*100~Samples_B$Diet, main="Baseline", frame=F, ylim=c(0,N), outline=F, xlab="Diet", ylab="Relative Abundance (%)", axes=T)
    grid(nx=NA, ny=NULL, lty=2, col="grey")
    points(OTU_B[,i]/12000*100~jitter(as.numeric(Samples_B$Diet)), col=c("black","blue","purple")[Samples_B$Diet], bg=c(NA,NA)[Samples_B$Diet], pch=21, cex=2, lwd=2)
    rm(N,x)
    
    ##### Prevalence B
    
    temp=table(factor(ifelse(OTU_B[,i]>0,1,0)),Samples_B$Diet)
    barx=barplot(temp["1",]/summary(Samples_B$Diet)*100, main="Baseline", col=c(alpha("black",0.6),alpha("blue",0.6),alpha("purple",0.6)), border=c("black","blue","purple"), xlab="Diet", ylab="Prevalence (%)", axes=T, ylim=c(0,100))
    grid(nx=NA, ny=NULL, col="grey", lty=1)
    rm(barx,temp)
    
  }else{
    plot.new()
    plot.new()
  }
  
  if (i %in% colnames(OTU_D0)){
    
    ##### Abundance D0
    
    N=max(OTU_D0[,i]/12000*100)
    x=ifelse(N<1,0.5,5)
    if(N==0){N=x}else{N=round_any(N, ceiling(N/10)*x, ceiling)}
    plot(OTU_D0[,i]/12000*100~Samples_D0$Diet, main="Day 0", frame=F, ylim=c(0,N), outline=F, xlab="Diet", ylab="Relative Abundance (%)", axes=T)
    grid(nx=NA, ny=NULL, lty=2, col="grey")
    points(OTU_D0[,i]/12000*100~jitter(as.numeric(Samples_D0$Diet)), col=c("black","blue","purple")[Samples_D0$Diet], bg=c(NA,NA)[Samples_D0$Diet], pch=21, cex=2, lwd=2)
    rm(N,x)
    
    ##### Prevalence D0
    
    temp=table(factor(ifelse(OTU_D0[,i]>0,1,0)),Samples_D0$Diet)
    barx=barplot(temp["1",]/summary(Samples_D0$Diet)*100, main="Day 0", col=c(alpha("black",0.6),alpha("blue",0.6),alpha("purple",0.6)), border=c("black","blue","purple"), xlab="Diet", ylab="Prevalence (%)", axes=T, ylim=c(0,100))
    grid(nx=NA, ny=NULL, col="grey", lty=1)
    rm(temp,barx)
    
  }else{
    plot.new()
    plot.new()
  }
  
  ##### Fold
  
  N=max(OTU_fold[,i])
  x=ifelse(N<1,0.5,5)
  if(N==0){N=x}else{N=round_any(N, ceiling(N/10)*x, ceiling)}
  n=min(OTU_fold[,i])
  x=ifelse(abs(n)<1,0.5,5)
  if(n==0){n=-x}else{n=round_any(n, floor(n/10)*x, ceiling)}
  plot(OTU_fold[,i]~Samples_B$Diet, main="Fold change", frame=F, ylim=c(n,N), outline=F, xlab="Diet", ylab="Relative Abundance (%)", axes=T)
  grid(nx=NA, ny=NULL, lty=2, col="grey")
  points(OTU_fold[,i]~jitter(as.numeric(Samples_B$Diet)), col=c("black","blue","purple")[Samples_B$Diet], bg=c(NA,NA)[Samples_B$Diet], pch=21, cex=2, lwd=2)
  abline(h=0, col="forestgreen")
  rm(N,n,x)
  
  ##### title
  
  title(main=paste(i,Taxonomy[i,"Taxonomy"], sep="\n"), outer=T)
  
  ##### tests
  
  TEMP=rbind(OTU_B.indic.test[i,],OTU_D0.indic.test[i,],OTU_fold.indic.test[i,])
  rownames(TEMP)=c("B","D0","Fold")
  TEMP$all.p=round(TEMP$all.p,4)
  TEMP$pos.p=round(TEMP$pos.p,4)
  TEMP$pre.p=round(TEMP$pre.p,4)
  TEMP$multi.p=round(TEMP$multi.p,4)
  TEMP$all.r=round(TEMP$all.r*100,1)
  TEMP$pos.r=round(TEMP$pos.r*100,1)
  TEMP$pre.r=round(TEMP$pre.r*100,1)
  TEMP$multi.r=round(TEMP$multi.r*100,1)
  TEMP$multi.A=round(TEMP$multi.A*100,1)
  TEMP$multi.B=round(TEMP$multi.B*100,1)
  
  par(c(0,0,0,0), xpd=T)
  plot.new()
  addtable2plot("center", table=t(TEMP), bty="o", display.rownames=T, display.colnames=T, hlines=TRUE, vlines=TRUE, xpad=0.2, ypad=2, cex=1.2)
  par(mar=c(7,7,4,2), xpd=F)
  rm(TEMP)
}
rm(i)

dev.off()

### Indic_D0_F

pdf(file="R3.1_B_vs_D0_Indic_D0_F.pdf", width=15, height=10)
par(mfrow=c(2,3), mar=c(7,7,4,2), las=1, oma=c(0,0,6,0), mgp=c(5,1,0), cex=2, cex.main=2, cex.axis=2, cex.lab=2, cex.names=2, lwd=2)
layout(matrix(c(1,2,3,4,5,6), 2, 3, byrow=F))

for (i in Indic_D0_F){
  
  if (i %in% colnames(OTU_B)){
    
    ##### Abundance B
    
    N=max(OTU_B[,i]/12000*100)
    x=ifelse(N<1,0.5,5)
    if(N==0){N=x}else{N=round_any(N, ceiling(N/10)*x, ceiling)}
    plot(OTU_B[,i]/12000*100~Samples_B$Diet, main="Baseline", frame=F, ylim=c(0,N), outline=F, xlab="Diet", ylab="Relative Abundance (%)", axes=T)
    grid(nx=NA, ny=NULL, lty=2, col="grey")
    points(OTU_B[,i]/12000*100~jitter(as.numeric(Samples_B$Diet)), col=c("black","blue","purple")[Samples_B$Diet], bg=c(NA,NA)[Samples_B$Diet], pch=21, cex=2, lwd=2)
    rm(N,x)
    
    ##### Prevalence B
    
    temp=table(factor(ifelse(OTU_B[,i]>0,1,0)),Samples_B$Diet)
    barx=barplot(temp["1",]/summary(Samples_B$Diet)*100, main="Baseline", col=c(alpha("black",0.6),alpha("blue",0.6),alpha("purple",0.6)), border=c("black","blue","purple"), xlab="Diet", ylab="Prevalence (%)", axes=T, ylim=c(0,100))
    grid(nx=NA, ny=NULL, col="grey", lty=1)
    rm(barx,temp)
    
  }else{
    plot.new()
    plot.new()
  }
  
  if (i %in% colnames(OTU_D0)){
    
    ##### Abundance D0
    
    N=max(OTU_D0[,i]/12000*100)
    x=ifelse(N<1,0.5,5)
    if(N==0){N=x}else{N=round_any(N, ceiling(N/10)*x, ceiling)}
    plot(OTU_D0[,i]/12000*100~Samples_D0$Diet, main="Day 0", frame=F, ylim=c(0,N), outline=F, xlab="Diet", ylab="Relative Abundance (%)", axes=T)
    grid(nx=NA, ny=NULL, lty=2, col="grey")
    points(OTU_D0[,i]/12000*100~jitter(as.numeric(Samples_D0$Diet)), col=c("black","blue","purple")[Samples_D0$Diet], bg=c(NA,NA)[Samples_D0$Diet], pch=21, cex=2, lwd=2)
    rm(N,x)
    
    ##### Prevalence D0
    
    temp=table(factor(ifelse(OTU_D0[,i]>0,1,0)),Samples_D0$Diet)
    barx=barplot(temp["1",]/summary(Samples_D0$Diet)*100, main="Day 0", col=c(alpha("black",0.6),alpha("blue",0.6),alpha("purple",0.6)), border=c("black","blue","purple"), xlab="Diet", ylab="Prevalence (%)", axes=T, ylim=c(0,100))
    grid(nx=NA, ny=NULL, col="grey", lty=1)
    rm(temp,barx)
    
  }else{
    plot.new()
    plot.new()
  }
  
  ##### Fold
  
  N=max(OTU_fold[,i])
  x=ifelse(N<1,0.5,5)
  if(N==0){N=x}else{N=round_any(N, ceiling(N/10)*x, ceiling)}
  n=min(OTU_fold[,i])
  x=ifelse(abs(n)<1,0.5,5)
  if(n==0){n=-x}else{n=round_any(n, floor(n/10)*x, ceiling)}
  plot(OTU_fold[,i]~Samples_B$Diet, main="Fold change", frame=F, ylim=c(n,N), outline=F, xlab="Diet", ylab="Relative Abundance (%)", axes=T)
  grid(nx=NA, ny=NULL, lty=2, col="grey")
  points(OTU_fold[,i]~jitter(as.numeric(Samples_B$Diet)), col=c("black","blue","purple")[Samples_B$Diet], bg=c(NA,NA)[Samples_B$Diet], pch=21, cex=2, lwd=2)
  abline(h=0, col="forestgreen")
  rm(N,n,x)
  
  ##### title
  
  title(main=paste(i,Taxonomy[i,"Taxonomy"], sep="\n"), outer=T)
  
  ##### tests
  
  TEMP=rbind(OTU_B.indic.test[i,],OTU_D0.indic.test[i,],OTU_fold.indic.test[i,])
  rownames(TEMP)=c("B","D0","Fold")
  TEMP$all.p=round(TEMP$all.p,4)
  TEMP$pos.p=round(TEMP$pos.p,4)
  TEMP$pre.p=round(TEMP$pre.p,4)
  TEMP$multi.p=round(TEMP$multi.p,4)
  TEMP$all.r=round(TEMP$all.r*100,1)
  TEMP$pos.r=round(TEMP$pos.r*100,1)
  TEMP$pre.r=round(TEMP$pre.r*100,1)
  TEMP$multi.r=round(TEMP$multi.r*100,1)
  TEMP$multi.A=round(TEMP$multi.A*100,1)
  TEMP$multi.B=round(TEMP$multi.B*100,1)
  
  par(c(0,0,0,0), xpd=T)
  plot.new()
  addtable2plot("center", table=t(TEMP), bty="o", display.rownames=T, display.colnames=T, hlines=TRUE, vlines=TRUE, xpad=0.2, ypad=2, cex=1.2)
  par(mar=c(7,7,4,2), xpd=F)
  rm(TEMP)
}
rm(i)

dev.off()

### Indic_F

pdf(file="R3.1_B_vs_D0_Indic_F.pdf", width=15, height=10)
par(mfrow=c(2,3), mar=c(7,7,4,2), las=1, oma=c(0,0,6,0), mgp=c(5,1,0), cex=2, cex.main=2, cex.axis=2, cex.lab=2, cex.names=2, lwd=2)
layout(matrix(c(1,2,3,4,5,6), 2, 3, byrow=F))

for (i in Indic_F){
  
  if (i %in% colnames(OTU_B)){
    
    ##### Abundance B
    
    N=max(OTU_B[,i]/12000*100)
    x=ifelse(N<1,0.5,5)
    if(N==0){N=x}else{N=round_any(N, ceiling(N/10)*x, ceiling)}
    plot(OTU_B[,i]/12000*100~Samples_B$Diet, main="Baseline", frame=F, ylim=c(0,N), outline=F, xlab="Diet", ylab="Relative Abundance (%)", axes=T)
    grid(nx=NA, ny=NULL, lty=2, col="grey")
    points(OTU_B[,i]/12000*100~jitter(as.numeric(Samples_B$Diet)), col=c("black","blue","purple")[Samples_B$Diet], bg=c(NA,NA)[Samples_B$Diet], pch=21, cex=2, lwd=2)
    rm(N,x)
    
    ##### Prevalence B
    
    temp=table(factor(ifelse(OTU_B[,i]>0,1,0)),Samples_B$Diet)
    barx=barplot(temp["1",]/summary(Samples_B$Diet)*100, main="Baseline", col=c(alpha("black",0.6),alpha("blue",0.6),alpha("purple",0.6)), border=c("black","blue","purple"), xlab="Diet", ylab="Prevalence (%)", axes=T, ylim=c(0,100))
    grid(nx=NA, ny=NULL, col="grey", lty=1)
    rm(barx,temp)
    
  }else{
    plot.new()
    plot.new()
  }
  
  if (i %in% colnames(OTU_D0)){
    
    ##### Abundance D0
    
    N=max(OTU_D0[,i]/12000*100)
    x=ifelse(N<1,0.5,5)
    if(N==0){N=x}else{N=round_any(N, ceiling(N/10)*x, ceiling)}
    plot(OTU_D0[,i]/12000*100~Samples_D0$Diet, main="Day 0", frame=F, ylim=c(0,N), outline=F, xlab="Diet", ylab="Relative Abundance (%)", axes=T)
    grid(nx=NA, ny=NULL, lty=2, col="grey")
    points(OTU_D0[,i]/12000*100~jitter(as.numeric(Samples_D0$Diet)), col=c("black","blue","purple")[Samples_D0$Diet], bg=c(NA,NA)[Samples_D0$Diet], pch=21, cex=2, lwd=2)
    rm(N,x)
    
    ##### Prevalence D0
    
    temp=table(factor(ifelse(OTU_D0[,i]>0,1,0)),Samples_D0$Diet)
    barx=barplot(temp["1",]/summary(Samples_D0$Diet)*100, main="Day 0", col=c(alpha("black",0.6),alpha("blue",0.6),alpha("purple",0.6)), border=c("black","blue","purple"), xlab="Diet", ylab="Prevalence (%)", axes=T, ylim=c(0,100))
    grid(nx=NA, ny=NULL, col="grey", lty=1)
    rm(temp,barx)
    
  }else{
    plot.new()
    plot.new()
  }
  
  ##### Fold
  
  N=max(OTU_fold[,i])
  x=ifelse(N<1,0.5,5)
  if(N==0){N=x}else{N=round_any(N, ceiling(N/10)*x, ceiling)}
  n=min(OTU_fold[,i])
  x=ifelse(abs(n)<1,0.5,5)
  if(n==0){n=-x}else{n=round_any(n, floor(n/10)*x, ceiling)}
  plot(OTU_fold[,i]~Samples_B$Diet, main="Fold change", frame=F, ylim=c(n,N), outline=F, xlab="Diet", ylab="Relative Abundance (%)", axes=T)
  grid(nx=NA, ny=NULL, lty=2, col="grey")
  points(OTU_fold[,i]~jitter(as.numeric(Samples_B$Diet)), col=c("black","blue","purple")[Samples_B$Diet], bg=c(NA,NA)[Samples_B$Diet], pch=21, cex=2, lwd=2)
  abline(h=0, col="forestgreen")
  rm(N,n,x)
  
  ##### title
  
  title(main=paste(i,Taxonomy[i,"Taxonomy"], sep="\n"), outer=T)
  
  ##### tests
  
  TEMP=rbind(OTU_B.indic.test[i,],OTU_D0.indic.test[i,],OTU_fold.indic.test[i,])
  rownames(TEMP)=c("B","D0","Fold")
  TEMP$all.p=round(TEMP$all.p,4)
  TEMP$pos.p=round(TEMP$pos.p,4)
  TEMP$pre.p=round(TEMP$pre.p,4)
  TEMP$multi.p=round(TEMP$multi.p,4)
  TEMP$all.r=round(TEMP$all.r*100,1)
  TEMP$pos.r=round(TEMP$pos.r*100,1)
  TEMP$pre.r=round(TEMP$pre.r*100,1)
  TEMP$multi.r=round(TEMP$multi.r*100,1)
  TEMP$multi.A=round(TEMP$multi.A*100,1)
  TEMP$multi.B=round(TEMP$multi.B*100,1)
  
  par(c(0,0,0,0), xpd=T)
  plot.new()
  addtable2plot("center", table=t(TEMP), bty="o", display.rownames=T, display.colnames=T, hlines=TRUE, vlines=TRUE, xpad=0.2, ypad=2, cex=1.2)
  par(mar=c(7,7,4,2), xpd=F)
  rm(TEMP)
}
rm(i)

dev.off()

# options(scipen = 0)

##### Write Indicator OTUs #####

write.table(OTU_fold.indic.test[Indic_D0_F,],"R3.1_B_vs_D0_IndicD0F_Fold.txt", quote=F, sep="\t", dec=",", col.names=NA)
write.table(OTU_B.indic.test[Indic_D0_F,],"R3.1_B_vs_D0_IndicD0F_B.txt", quote=F, sep="\t", dec=",", col.names=NA)
write.table(OTU_D0.indic.test[Indic_D0_F,],"R3.1_B_vs_D0_IndicD0F_D0.txt", quote=F, sep="\t", dec=",", col.names=NA)

write.table(Taxonomy[Indic_D0_F,],"R3.1_B_vs_D0_IndicD0F_Tax.txt", quote=F, sep="\t", dec=",", col.names=NA)

write.table(OTU_fold.indic.test,"R3.1_B_vs_D0_Indic_Fold.txt", quote=F, sep="\t", dec=",", col.names=NA)
write.table(OTU_B.indic.test,"R3.1_B_vs_D0_Indic_B.txt", quote=F, sep="\t", dec=",", col.names=NA)
write.table(OTU_D0.indic.test,"R3.1_B_vs_D0_Indic_D0.txt", quote=F, sep="\t", dec=",", col.names=NA)

##### Reduce Indicator OTUs #####

Indic_D0_F_sub=c()

for (Taxa in Indic_D0_F){
  
  if (OTU_D0.indic.test[Taxa,"all.p"]<=0.05){
    tempD0all=suppressWarnings(pairwise.wilcox.test(OTU_D0[,Taxa], Samples_D0$Diet, p.adjust.method="fdr")$p.value)
    tempD0all=ifelse(c(tempD0all[1,1],tempD0all[2,1],tempD0all[2,2])<=0.05,0,1)
  }else{
    tempD0all=c(1,1,1)
  }
  if (OTU_D0.indic.test[Taxa,"pos.p"]<=0.05){
    tempOTU=OTU_D0[which(OTU_D0[,Taxa]>0),]
    tempS=droplevels(Samples_D0[which(OTU_D0[,Taxa]>0),])
    tempD0pos=suppressWarnings(pairwise.wilcox.test(tempOTU[,Taxa], tempS$Diet, p.adjust.method="fdr")$p.value)
    tempD0pos=ifelse(c(tempD0pos[1,1],tempD0pos[2,1],tempD0pos[2,2])<=0.05,0,1)
    rm(tempOTU,tempS)
  }else{
    tempD0pos=c(1,1,1)
  }
  if (OTU_D0.indic.test[Taxa,"pre.p"]<=0.05){
    temp=as.data.frame(cbind(as.character(Samples_D0$Diet),ifelse(OTU_D0[,Taxa]>0,1,0)))
    colnames(temp)=c("Param","Taxa")
    temp[,"Param"]=factor(temp[,"Param"])
    temp[,"Taxa"]=factor(temp[,"Taxa"])
    temp=table(temp)
    tempD0pre=suppressWarnings(pairwise.prop.test(temp)$p.value)
    tempD0pre=ifelse(c(tempD0pre[1,1],tempD0pre[2,1],tempD0pre[2,2])<=0.05,0,1)
    rm(temp)
  }else{
    tempD0pre=c(1,1,1)
  }
  
  tempF=suppressWarnings(pairwise.wilcox.test(OTU_fold[,Taxa], Samples_D0$Diet, p.adjust.method="fdr")$p.value)
  tempF=ifelse(c(tempF[1,1],tempF[2,1],tempF[2,2])<=0.05,0,1)
  
  Equ=c(length(which((tempD0all==tempF)==T)),length(which((tempD0pos==tempF)==T)),length(which((tempD0pre==tempF)==T)))
  
  if (length(which(Equ==3)>1)){Indic_D0_F_sub=c(Indic_D0_F_sub,Taxa)}
  
  rm(tempF,tempD0all,tempD0pos,tempD0pre)
}
rm(Taxa)

save.image("R3.1_B_vs_D0.RData")

##### Plot Indic_D0_F_sub #####

options(scipen = 999)

### Indic_D0_F_sub

pdf(file="R3.1_B_vs_D0_Indic_D0_F_sub.pdf", width=15, height=10)
par(mfrow=c(2,3), mar=c(7,7,4,2), las=1, oma=c(0,0,6,0), mgp=c(5,1,0), cex=2, cex.main=2, cex.axis=2, cex.lab=2, cex.names=2, lwd=2)
layout(matrix(c(1,2,3,4,5,6), 2, 3, byrow=F))

for (i in Indic_D0_F_sub){
  
  if (i %in% colnames(OTU_B)){
    
    ##### Abundance B
    
    N=max(OTU_B[,i]/12000*100)
    x=ifelse(N<1,0.5,5)
    if(N==0){N=x}else{N=round_any(N, ceiling(N/10)*x, ceiling)}
    plot(OTU_B[,i]/12000*100~Samples_B$Diet, main="Baseline", frame=F, ylim=c(0,N), outline=F, xlab="Diet", ylab="Relative Abundance (%)", axes=T)
    grid(nx=NA, ny=NULL, lty=2, col="grey")
    points(OTU_B[,i]/12000*100~jitter(as.numeric(Samples_B$Diet)), col=c("black","blue","purple")[Samples_B$Diet], bg=c(NA,NA)[Samples_B$Diet], pch=21, cex=2, lwd=2)
    rm(N,x)
    
    ##### Prevalence B
    
    temp=table(factor(ifelse(OTU_B[,i]>0,1,0)),Samples_B$Diet)
    barx=barplot(temp["1",]/summary(Samples_B$Diet)*100, main="Baseline", col=c(alpha("black",0.6),alpha("blue",0.6),alpha("purple",0.6)), border=c("black","blue","purple"), xlab="Diet", ylab="Prevalence (%)", axes=T, ylim=c(0,100))
    grid(nx=NA, ny=NULL, col="grey", lty=1)
    rm(barx,temp)
    
  }else{
    plot.new()
    plot.new()
  }
  
  if (i %in% colnames(OTU_D0)){
    
    ##### Abundance D0
    
    N=max(OTU_D0[,i]/12000*100)
    x=ifelse(N<1,0.5,5)
    if(N==0){N=x}else{N=round_any(N, ceiling(N/10)*x, ceiling)}
    plot(OTU_D0[,i]/12000*100~Samples_D0$Diet, main="Day 0", frame=F, ylim=c(0,N), outline=F, xlab="Diet", ylab="Relative Abundance (%)", axes=T)
    grid(nx=NA, ny=NULL, lty=2, col="grey")
    points(OTU_D0[,i]/12000*100~jitter(as.numeric(Samples_D0$Diet)), col=c("black","blue","purple")[Samples_D0$Diet], bg=c(NA,NA)[Samples_D0$Diet], pch=21, cex=2, lwd=2)
    rm(N,x)
    
    ##### Prevalence D0
    
    temp=table(factor(ifelse(OTU_D0[,i]>0,1,0)),Samples_D0$Diet)
    barx=barplot(temp["1",]/summary(Samples_D0$Diet)*100, main="Day 0", col=c(alpha("black",0.6),alpha("blue",0.6),alpha("purple",0.6)), border=c("black","blue","purple"), xlab="Diet", ylab="Prevalence (%)", axes=T, ylim=c(0,100))
    grid(nx=NA, ny=NULL, col="grey", lty=1)
    rm(temp,barx)
    
  }else{
    plot.new()
    plot.new()
  }
  
  ##### Fold
  
  N=max(OTU_fold[,i])
  x=ifelse(N<1,0.5,5)
  if(N==0){N=x}else{N=round_any(N, ceiling(N/10)*x, ceiling)}
  n=min(OTU_fold[,i])
  x=ifelse(abs(n)<1,0.5,5)
  if(n==0){n=-x}else{n=round_any(n, floor(n/10)*x, ceiling)}
  plot(OTU_fold[,i]~Samples_B$Diet, main="Fold change", frame=F, ylim=c(n,N), outline=F, xlab="Diet", ylab="Relative Abundance (%)", axes=T)
  grid(nx=NA, ny=NULL, lty=2, col="grey")
  points(OTU_fold[,i]~jitter(as.numeric(Samples_B$Diet)), col=c("black","blue","purple")[Samples_B$Diet], bg=c(NA,NA)[Samples_B$Diet], pch=21, cex=2, lwd=2)
  abline(h=0, col="forestgreen")
  rm(N,n,x)
  
  ##### title
  
  title(main=paste(i,Taxonomy[i,"Taxonomy"], sep="\n"), outer=T)
  
  ##### tests
  
  TEMP=rbind(OTU_B.indic.test[i,],OTU_D0.indic.test[i,],OTU_fold.indic.test[i,])
  rownames(TEMP)=c("B","D0","Fold")
  TEMP$all.p=round(TEMP$all.p,4)
  TEMP$pos.p=round(TEMP$pos.p,4)
  TEMP$pre.p=round(TEMP$pre.p,4)
  TEMP$multi.p=round(TEMP$multi.p,4)
  TEMP$all.r=round(TEMP$all.r*100,1)
  TEMP$pos.r=round(TEMP$pos.r*100,1)
  TEMP$pre.r=round(TEMP$pre.r*100,1)
  TEMP$multi.r=round(TEMP$multi.r*100,1)
  TEMP$multi.A=round(TEMP$multi.A*100,1)
  TEMP$multi.B=round(TEMP$multi.B*100,1)
  
  par(c(0,0,0,0), xpd=T)
  plot.new()
  addtable2plot("center", table=t(TEMP), bty="o", display.rownames=T, display.colnames=T, hlines=TRUE, vlines=TRUE, xpad=0.2, ypad=2, cex=1.2)
  par(mar=c(7,7,4,2), xpd=F)
  rm(TEMP)
}
rm(i)

dev.off()

##### Indicator OTUs from M1 #####

Indic_M1=c("Otu036","Otu044","Otu052","Otu146","Otu194")

save.image("R3.1_B_vs_D0.RData")

write.table(OTU_fold.indic.test[Indic_M1,],"R3.1_B_vs_D0_IndicM1_Fold.txt", quote=F, sep="\t", dec=",", col.names=NA)
write.table(OTU_B.indic.test[Indic_M1,],"R3.1_B_vs_D0_IndicM1_B.txt", quote=F, sep="\t", dec=",", col.names=NA)
write.table(OTU_D0.indic.test[Indic_M1,],"R3.1_B_vs_D0_IndicM1_D0.txt", quote=F, sep="\t", dec=",", col.names=NA)

##################################### Taxonomy #####################################

##### All #####

for (j in colnames(Taxonomy)[3:7]){
  TEMP=as.data.frame(matrix(0,length(rownames(OTU_all)),length(levels(Taxonomy[,j]))), row.names=rownames(OTU_all))
  colnames(TEMP)=levels(Taxonomy[,j])
  for (i in colnames(TEMP)){
    if(length(which(Taxonomy[,j]==i))>1){
      TEMP[,i]=rowSums(OTU_all[,which(Taxonomy[,j]==i)])
    }else{
      TEMP[,i]=OTU_all[,which(Taxonomy[,j]==i)]
    }
  }
  length(which((rowSums(OTU_all)==rowSums(TEMP))==T))==length(rownames(OTU_all))
  assign(paste(j,"all",sep="_"),TEMP)
}

rm(i,j,TEMP)

save.image("R3.1_B_vs_D0.RData")

##### Indic_B #####

tempOTU=OTU_all[,Indic_B]
tempTax=Taxonomy[Indic_B,]

for (j in colnames(tempTax)[3:7]){
  TEMP=as.data.frame(matrix(0,length(rownames(tempOTU)),length(levels(tempTax[,j]))), row.names=rownames(tempOTU))
  colnames(TEMP)=levels(tempTax[,j])
  for (i in colnames(TEMP)){
    if(length(which(tempTax[,j]==i))>1){
      TEMP[,i]=rowSums(tempOTU[,which(tempTax[,j]==i)])
    }else if (length(which(tempTax[,j]==i))==1){
      TEMP[,i]=tempOTU[,which(tempTax[,j]==i)]
    }else{
      TEMP[,i]=0
    }
  }
  length(which((rowSums(OTU_all)==rowSums(TEMP))==T))==length(rownames(OTU_all))
  assign(paste(j,"Indic_B",sep="_"),TEMP)
}

rm(i,j,TEMP,tempOTU,tempTax)

save.image("R3.1_B_vs_D0.RData")

##### Indic_B_D0 #####

tempOTU=OTU_all[,Indic_B_D0]
tempTax=Taxonomy[Indic_B_D0,]

for (j in colnames(tempTax)[3:7]){
  TEMP=as.data.frame(matrix(0,length(rownames(tempOTU)),length(levels(tempTax[,j]))), row.names=rownames(tempOTU))
  colnames(TEMP)=levels(tempTax[,j])
  for (i in colnames(TEMP)){
    if(length(which(tempTax[,j]==i))>1){
      TEMP[,i]=rowSums(tempOTU[,which(tempTax[,j]==i)])
    }else if (length(which(tempTax[,j]==i))==1){
      TEMP[,i]=tempOTU[,which(tempTax[,j]==i)]
    }else{
      TEMP[,i]=0
    }
  }
  length(which((rowSums(OTU_all)==rowSums(TEMP))==T))==length(rownames(OTU_all))
  assign(paste(j,"Indic_B_D0",sep="_"),TEMP)
}

rm(i,j,TEMP,tempOTU,tempTax)

save.image("R3.1_B_vs_D0.RData")

##### Indic_B_D0_F #####

tempOTU=OTU_all[,Indic_B_D0_F]
tempTax=Taxonomy[Indic_B_D0_F,]

for (j in colnames(tempTax)[3:7]){
  TEMP=as.data.frame(matrix(0,length(rownames(tempOTU)),length(levels(tempTax[,j]))), row.names=rownames(tempOTU))
  colnames(TEMP)=levels(tempTax[,j])
  for (i in colnames(TEMP)){
    if(length(which(tempTax[,j]==i))>1){
      TEMP[,i]=rowSums(tempOTU[,which(tempTax[,j]==i)])
    }else if (length(which(tempTax[,j]==i))==1){
      TEMP[,i]=tempOTU[,which(tempTax[,j]==i)]
    }else{
      TEMP[,i]=0
    }
  }
  length(which((rowSums(OTU_all)==rowSums(TEMP))==T))==length(rownames(OTU_all))
  assign(paste(j,"Indic_B_D0_F",sep="_"),TEMP)
}

rm(i,j,TEMP,tempOTU,tempTax)

save.image("R3.1_B_vs_D0.RData")

##### Indic_B_F #####

tempOTU=OTU_all[,Indic_B_F]
tempTax=Taxonomy[Indic_B_F,]

for (j in colnames(tempTax)[3:7]){
  TEMP=as.data.frame(matrix(0,length(rownames(tempOTU)),length(levels(tempTax[,j]))), row.names=rownames(tempOTU))
  colnames(TEMP)=levels(tempTax[,j])
  for (i in colnames(TEMP)){
    if(length(which(tempTax[,j]==i))>1){
      TEMP[,i]=rowSums(tempOTU[,which(tempTax[,j]==i)])
    }else if (length(which(tempTax[,j]==i))==1){
      TEMP[,i]=tempOTU[,which(tempTax[,j]==i)]
    }else{
      TEMP[,i]=0
    }
  }
  length(which((rowSums(OTU_all)==rowSums(TEMP))==T))==length(rownames(OTU_all))
  assign(paste(j,"Indic_B_F",sep="_"),TEMP)
}

rm(i,j,TEMP,tempOTU,tempTax)

save.image("R3.1_B_vs_D0.RData")

##### Indic_D0 #####

tempOTU=OTU_all[,Indic_D0]
tempTax=Taxonomy[Indic_D0,]

for (j in colnames(tempTax)[3:7]){
  TEMP=as.data.frame(matrix(0,length(rownames(tempOTU)),length(levels(tempTax[,j]))), row.names=rownames(tempOTU))
  colnames(TEMP)=levels(tempTax[,j])
  for (i in colnames(TEMP)){
    if(length(which(tempTax[,j]==i))>1){
      TEMP[,i]=rowSums(tempOTU[,which(tempTax[,j]==i)])
    }else if (length(which(tempTax[,j]==i))==1){
      TEMP[,i]=tempOTU[,which(tempTax[,j]==i)]
    }else{
      TEMP[,i]=0
    }
  }
  length(which((rowSums(OTU_all)==rowSums(TEMP))==T))==length(rownames(OTU_all))
  assign(paste(j,"Indic_D0",sep="_"),TEMP)
}

rm(i,j,TEMP,tempOTU,tempTax)

save.image("R3.1_B_vs_D0.RData")

##### Indic_D0_F #####

tempOTU=OTU_all[,Indic_D0_F]
tempTax=Taxonomy[Indic_D0_F,]

for (j in colnames(tempTax)[3:7]){
  TEMP=as.data.frame(matrix(0,length(rownames(tempOTU)),length(levels(tempTax[,j]))), row.names=rownames(tempOTU))
  colnames(TEMP)=levels(tempTax[,j])
  for (i in colnames(TEMP)){
    if(length(which(tempTax[,j]==i))>1){
      TEMP[,i]=rowSums(tempOTU[,which(tempTax[,j]==i)])
    }else if (length(which(tempTax[,j]==i))==1){
      TEMP[,i]=tempOTU[,which(tempTax[,j]==i)]
    }else{
      TEMP[,i]=0
    }
  }
  length(which((rowSums(OTU_all)==rowSums(TEMP))==T))==length(rownames(OTU_all))
  assign(paste(j,"Indic_D0_F",sep="_"),TEMP)
}

rm(i,j,TEMP,tempOTU,tempTax)

save.image("R3.1_B_vs_D0.RData")

##### Indic_F #####

tempOTU=OTU_all[,Indic_F]
tempTax=Taxonomy[Indic_F,]

for (j in colnames(tempTax)[3:7]){
  TEMP=as.data.frame(matrix(0,length(rownames(tempOTU)),length(levels(tempTax[,j]))), row.names=rownames(tempOTU))
  colnames(TEMP)=levels(tempTax[,j])
  for (i in colnames(TEMP)){
    if(length(which(tempTax[,j]==i))>1){
      TEMP[,i]=rowSums(tempOTU[,which(tempTax[,j]==i)])
    }else if (length(which(tempTax[,j]==i))==1){
      TEMP[,i]=tempOTU[,which(tempTax[,j]==i)]
    }else{
      TEMP[,i]=0
    }
  }
  length(which((rowSums(OTU_all)==rowSums(TEMP))==T))==length(rownames(OTU_all))
  assign(paste(j,"Indic_F",sep="_"),TEMP)
}

rm(i,j,TEMP,tempOTU,tempTax)

save.image("R3.1_B_vs_D0.RData")

##### Sum #####

for (j in colnames(Taxonomy)[3:7]){
  TEMP=as.data.frame(rbind(colSums(get(paste(j,"all",sep="_"))),colSums(get(paste(j,"Indic_B",sep="_"))),colSums(get(paste(j,"Indic_B_F",sep="_"))),colSums(get(paste(j,"Indic_B_D0",sep="_"))),colSums(get(paste(j,"Indic_B_D0_F",sep="_"))),colSums(get(paste(j,"Indic_D0",sep="_"))),colSums(get(paste(j,"Indic_D0_F",sep="_"))),colSums(get(paste(j,"Indic_F",sep="_")))))
  rownames(TEMP)=c("all","Indic_B","Indic_B_F","Indic_B_D0","Indic_B_D0_F","Indic_D0","Indic_D0_F","Indic_F")
  assign(j,TEMP)
  rm(TEMP)
}
rm(j)

save.image("R3.1_B_vs_D0.RData")

##################################### Plot Figure M3 #####################################

##### Start Plot #####

pdf("Figure_M3.pdf", width=18, height=11)

par(mar=c(8,8,5,2), las=1, oma=c(0,0,0,0), mgp=c(5,1,0), cex=2, cex.main=2, cex.axis=2, cex.lab=2, lwd=2)
layout(matrix(c(1,2,3,3,3,4,5,6,7,8), 2, 5, byrow=T))

##### Plot Alpha #####

TEMPO=OTU_B.alpha
TEMPS=Samples_B

min(TEMPO[,"Chao"])
max(TEMPO[,"Chao"])

plot(TEMPO[,"Chao"]~TEMPS$Diet, main="Alpha Diversity", xlab="", ylab="Chao Index", col=NA, border="black", outcol=NA, frame=F, ylim=c(100,240), axes=F)
axis(side=2)
axis(side=1, labels=c("CD","HSD","HSD"), at=c(1:3), line=0)
axis(side=1, labels=c("","","+CD"), at=c(1:3), tick=F, line=2)

grid(nx=NA, ny=NULL, lty=2, col="grey")

points(TEMPO[,"Chao"]~jitter(as.numeric(TEMPS$Diet)), col=c("black","blue","purple")[TEMPS$Diet], pch=21, cex=2.5)

title(xlab="Diet")

rm(TEMPO,TEMPS)

###

TEMPO=OTU_D0.alpha
TEMPS=Samples_D0

min(TEMPO[,"Chao_vsB"])
max(TEMPO[,"Chao_vsB"])

plot(TEMPO[,"Chao_vsB"]~TEMPS$Diet, main="Alpha Diversity", xlab="", ylab="Fold Change (Chao Index)", col=NA, border="black", outcol=NA, frame=F, ylim=c(-0.6,0.8), axes=F)
axis(side=2)
axis(side=1, labels=c("CD","HSD","HSD"), at=c(1:3), line=0)
axis(side=1, labels=c("","","+CD"), at=c(1:3), tick=F, line=2)

grid(nx=NA, ny=NULL, lty=2, col="grey")

points(TEMPO[,"Chao_vsB"]~jitter(as.numeric(TEMPS$Diet)), col=c("black","blue","purple")[TEMPS$Diet], bg=c(alpha("black",0.6),alpha("blue",0.6),alpha("purple",0.6))[TEMPS$Diet], pch=21, cex=2.5)

abline(h=0, col="forestgreen")

title(xlab="Diet")

rm(TEMPO,TEMPS)

##### Plot OTU_all #####

temp=eigenvals(OTU_all.bray.pcoa)/sum(eigenvals(OTU_all.bray.pcoa))*100

plot(scores(OTU_all.bray.pcoa)[,2]~scores(OTU_all.bray.pcoa)[,1],
     col=c("black","purple","blue","black","purple","blue")[Samples_all$Day_Diet],
     bg=c(NA,NA,NA,alpha("black",0.6),alpha("purple",0.6),alpha("blue",0.6))[Samples_all$Day_Diet], pch=21, frame=F,
     xlab="",
     ylab=paste("PC2 (", sprintf("%.2f", temp[2]),"%)", sep=""),
     main="Beta Diversity",
     xlim=c(-0.6,1),
     ylim=c(-0.6,0.6), cex=2.5)

ordiellipse(OTU_all.bray.pcoa, Samples_all$Day_Diet, show.groups="B.CD", col="black", kind="sd", label=F, conf=0.95)
ordiellipse(OTU_all.bray.pcoa, Samples_all$Day_Diet, show.groups="D0.CD", col="black", kind="sd", label=F, conf=0.95)

ordiellipse(OTU_all.bray.pcoa, Samples_all$Day_Diet, show.groups="B.HSD", col="blue", kind="sd", label=F, conf=0.95)
ordiellipse(OTU_all.bray.pcoa, Samples_all$Day_Diet, show.groups="D0.HSD", col="blue", kind="sd", label=F, conf=0.95)

ordiellipse(OTU_all.bray.pcoa, Samples_all$Day_Diet, show.groups="B.HSD+CD", col="purple", kind="sd", label=F, conf=0.95)
ordiellipse(OTU_all.bray.pcoa, Samples_all$Day_Diet, show.groups="D0.HSD+CD", col="purple", kind="sd", label=F, conf=0.95)

grid(nx=NULL, ny=NULL, lty=2, col="grey")

par(mgp=c(3.5,1,0))
title(xlab=paste("PC1 (", sprintf("%.2f", temp[1]),"%)", sep=""))
par(mgp=c(5,1,0))

legend("right", legend=levels(Samples_all$Day_Diet), col=c("black","purple","blue","black","purple","blue"), pt.bg=c(NA,NA,NA,alpha("black",0.6),alpha("purple",0.6),alpha("blue",0.6)), pt.cex=2, pt.lwd=2, pch=21, bg="white", box.col="grey", cex=2, xpd=T)

rm(temp)

##### Plot Indic #####

MIN=c(-10,-10,-15,-10,-5)
MAX=c(10,10,15,10,10)
names(MIN)=names(MAX)=Indic_M1

for (i in Indic_M1){
  
  plot(OTU_fold[,i]~Samples_B$Diet, main=i, frame=F, ylim=c(MIN[i],MAX[i]), outline=F, xlab="", ylab="Fold Change (Abundance)", axes=F)
  grid(nx=NA, ny=NULL, lty=2, col="grey")
  points(OTU_fold[,i]~jitter(as.numeric(Samples_B$Diet)), col=c("black","blue","purple")[Samples_B$Diet], bg=c(alpha("black",0.6),alpha("blue",0.6),alpha("purple",0.6))[Samples_B$Diet], pch=21, cex=2.5)
  abline(h=0, col="forestgreen")
  axis(side=2)
  axis(side=1, labels=c("CD","HSD","HSD"), at=c(1:3), line=0)
  axis(side=1, labels=c("","","+CD"), at=c(1:3), tick=F, line=2)
  
  title(xlab="Diet")

}
rm(i,MIN,MAX)

##### End Plot #####

dev.off()

##################################### Plot Figure MS3.1 #####################################

##### Start Plot #####

pdf("Figure_MS3.1.pdf", width=18, height=22)

par(mar=c(8,8,5,2), las=1, oma=c(0,0,0,0), mgp=c(5,1,0), cex=2, cex.main=2, cex.axis=2, cex.lab=2, lwd=2)
layout(matrix(c(1,2,3,3,3,4:23), 5, 5, byrow=T))

##### Plot Alpha #####

TEMPO=OTU_B.alpha
TEMPS=Samples_B

min(TEMPO[,"Shannon"])
max(TEMPO[,"Shannon"])

plot(TEMPO[,"Shannon"]~TEMPS$Diet, main="Alpha Diversity", xlab="", ylab="Shannon Index", col=NA, border="black", outcol=NA, frame=F, ylim=c(1,4.5), axes=F)
axis(side=2)
axis(side=1, labels=c("CD","HSD","HSD"), at=c(1:3), line=0)
axis(side=1, labels=c("","","+CD"), at=c(1:3), tick=F, line=2)

grid(nx=NA, ny=NULL, lty=2, col="grey")

points(TEMPO[,"Shannon"]~jitter(as.numeric(TEMPS$Diet)), col=c("black","blue","purple")[TEMPS$Diet], pch=21, cex=2.5)

title(xlab="Diet")

rm(TEMPO,TEMPS)

###

TEMPO=OTU_D0.alpha
TEMPS=Samples_D0

min(TEMPO[,"Shannon_vsB"])
max(TEMPO[,"Shannon_vsB"])

plot(TEMPO[,"Shannon_vsB"]~TEMPS$Diet, main="Alpha Diversity", xlab="", ylab="Fold Change (Shannon Index)", col=NA, border="black", outcol=NA, frame=F, ylim=c(-0.5,1.5), axes=F)
axis(side=2)
axis(side=1, labels=c("CD","HSD","HSD"), at=c(1:3), line=0)
axis(side=1, labels=c("","","+CD"), at=c(1:3), tick=F, line=2)

grid(nx=NA, ny=NULL, lty=2, col="grey")

points(TEMPO[,"Shannon_vsB"]~jitter(as.numeric(TEMPS$Diet)), col=c("black","blue","purple")[TEMPS$Diet], bg=c(alpha("black",0.6),alpha("blue",0.6),alpha("purple",0.6))[TEMPS$Diet], pch=21, cex=2.5)

abline(h=0, col="forestgreen")

title(xlab="Diet")

rm(TEMPO,TEMPS)

##### Plot OTU_all #####

temp=eigenvals(OTU_all.jac.pcoa)/sum(eigenvals(OTU_all.jac.pcoa))*100

plot(scores(OTU_all.jac.pcoa)[,2]~scores(OTU_all.jac.pcoa)[,1],
     col=c("black","purple","blue","black","purple","blue")[Samples_all$Day_Diet],
     bg=c(NA,NA,NA,alpha("black",0.6),alpha("purple",0.6),alpha("blue",0.6))[Samples_all$Day_Diet], pch=21, frame=F,
     xlab="",
     ylab=paste("PC2 (", sprintf("%.2f", temp[2]),"%)", sep=""),
     main="Beta Diversity",
     xlim=c(-0.4,0.8),
     ylim=c(round_any(min(scores(OTU_all.jac.pcoa)[,2]),0.1,f=floor),round_any(max(scores(OTU_all.jac.pcoa)[,2]),0.1,f=ceiling)), cex=2.5)

ordiellipse(OTU_all.jac.pcoa, Samples_all$Day_Diet, show.groups="B.CD", col="black", kind="sd", label=F, conf=0.95)
ordiellipse(OTU_all.jac.pcoa, Samples_all$Day_Diet, show.groups="D0.CD", col="black", kind="sd", label=F, conf=0.95)

ordiellipse(OTU_all.jac.pcoa, Samples_all$Day_Diet, show.groups="B.HSD", col="blue", kind="sd", label=F, conf=0.95)
ordiellipse(OTU_all.jac.pcoa, Samples_all$Day_Diet, show.groups="D0.HSD", col="blue", kind="sd", label=F, conf=0.95)

ordiellipse(OTU_all.jac.pcoa, Samples_all$Day_Diet, show.groups="B.HSD+CD", col="purple", kind="sd", label=F, conf=0.95)
ordiellipse(OTU_all.jac.pcoa, Samples_all$Day_Diet, show.groups="D0.HSD+CD", col="purple", kind="sd", label=F, conf=0.95)

grid(nx=NULL, ny=NULL, lty=2, col="grey")

legend("right", legend=levels(Samples_all$Day_Diet), col=c("black","purple","blue","black","purple","blue"), pt.bg=c(NA,NA,NA,alpha("black",0.6),alpha("purple",0.6),alpha("blue",0.6)), pt.cex=2, pt.lwd=2, pch=21, bg="white", box.col="grey", cex=2)

par(mgp=c(3.5,1,0))
title(xlab=paste("PC1 (", sprintf("%.2f", temp[1]),"%)", sep=""))
par(mgp=c(5,1,0))

rm(temp)

##### Plot Indic #####

MIN_B=c(1.5,1.5,2.5,0.8,0.1)
MIN_D0=c(1.5,1.5,2.5,0.8,0.1)
names(MIN_B)=names(MIN_D0)=Indic_M1

##### Abundance B

for (i in Indic_M1){
  
  if (i %in% colnames(OTU_B)){
    
    plot(OTU_B[,i]/12000*100~Samples_B$Diet, main=i, frame=F, ylim=c(0,MIN_B[i]), outline=F, xlab="", ylab="Abundance at Baseline (%)", axes=F)
    axis(side=2)
    axis(side=1, labels=c("CD","HSD","HSD"), at=c(1:3), line=0)
    axis(side=1, labels=c("","","+CD"), at=c(1:3), tick=F, line=2)
    
    grid(nx=NA, ny=NULL, lty=2, col="grey")
    points(OTU_B[,i]/12000*100~jitter(as.numeric(Samples_B$Diet)), col=c("black","blue","purple")[Samples_B$Diet], bg=c(NA,NA,NA)[Samples_B$Diet], pch=21, cex=2, lwd=2)

    title(xlab="Diet")

  }else{plot.new()}
}
rm(i)

##### Prevalence B

for (i in Indic_M1){
  
  if (i %in% colnames(OTU_B)){
    
    temp=table(factor(ifelse(OTU_B[,i]>0,1,0)),Samples_B$Diet)
    barx=barplot(temp["1",]/summary(Samples_B$Diet)*100, main=i, col=c(alpha("black",0.6),alpha("blue",0.6),alpha("purple",0.6)), border=c("black","blue","purple"), xlab="", ylab="Prevalence at Baseline (%)", axes=F, ylim=c(0,100))
    axis(side=2)
    axis(side=1, labels=c("CD","HSD","HSD"), at=barx, line=0)
    axis(side=1, labels=c("","","+CD"), at=barx, tick=F, line=2)
    
    grid(nx=NA, ny=NULL, col="grey", lty=1)
    rm(barx,temp)
    
    title(xlab="Diet")

  }else{plot.new()}
}
rm(i)

##### Abundance D0

for (i in Indic_M1){
  
  if (i %in% colnames(OTU_D0)){
    
    plot(OTU_D0[,i]/12000*100~Samples_D0$Diet, main=i, frame=F, ylim=c(0,MIN_D0[i]), outline=F, xlab="", ylab="Abundance at Day 0 (%)", axes=F)
    axis(side=2)
    axis(side=1, labels=c("CD","HSD","HSD"), at=c(1:3), line=0)
    axis(side=1, labels=c("","","+CD"), at=c(1:3), tick=F, line=2)
    
    grid(nx=NA, ny=NULL, lty=2, col="grey")
    points(OTU_D0[,i]/12000*100~jitter(as.numeric(Samples_D0$Diet)), col=c("black","blue","purple")[Samples_D0$Diet], bg=c(NA,NA,NA)[Samples_D0$Diet], pch=21, cex=2, lwd=2)
    
    title(xlab="Diet")

  }else{plot.new()}
}
rm(i)

##### Prevalence D0

for (i in Indic_M1){
  
  if (i %in% colnames(OTU_D0)){
    
    temp=table(factor(ifelse(OTU_D0[,i]>0,1,0)),Samples_D0$Diet)
    barx=barplot(temp["1",]/summary(Samples_D0$Diet)*100, main=i, col=c(alpha("black",0.6),alpha("blue",0.6),alpha("purple",0.6)), border=c("black","blue","purple"), xlab="", ylab="Prevalence at Day 0 (%)", axes=F, ylim=c(0,100))
    axis(side=2)
    axis(side=1, labels=c("CD","HSD","HSD"), at=barx, line=0)
    axis(side=1, labels=c("","","+CD"), at=barx, tick=F, line=2)
    
    grid(nx=NA, ny=NULL, col="grey", lty=1)
    rm(temp,barx)
    
    title(xlab="Diet")

  }else{plot.new()}
}
rm(i)

##### End Plot #####

rm(MIN_B,MIN_D0)

dev.off()

##################################### Plot Figure MS3.3 #####################################

##### Start Plot #####

COL=c("sienna3","yellow3","violetred3","steelblue3","springgreen3",alpha("sienna3",0.5),alpha("yellow3",0.5),alpha("violetred3",0.5),alpha("steelblue3",0.5),alpha("springgreen3",0.5))

pdf("Figure_MS3.3.pdf", width=25, height=10)

par(mar=c(8,8,5,2), las=1, oma=c(0,0,0,0), mgp=c(5,1,0), cex=2.8, cex.main=2.8, cex.axis=2.5, cex.lab=2.8, lwd=2)
layout(matrix(c(1,1,1,2,1,1,1,2), 2, 4, byrow=T))

temp=A_phyla
for (r in rownames(temp)){temp[r,]=temp[r,]/sum(temp[r,])*100}
rowSums(temp)
rm(r)
temp=temp[,order(colSums(temp), decreasing=T)]
barplot(as.matrix(t(temp)), col=COL, ylab="Relative Abundance (%)", xlab="Microbiota Subset")
par(mar=c(0,0,0,0), oma=c(0,0,0,0), xpd=T)
legend("right", title="Phyla:", legend=colnames(temp)[8:1], col=COL[8:1], pch=15, pt.cex=3, bty="n", cex=2.8)
par(mar=c(8,8,5,2), oma=c(0,0,0,0), xpd=T)
rm(temp)

temp=B_classes
for (r in rownames(temp)){temp[r,]=temp[r,]/sum(temp[r,])*100}
rowSums(temp)
rm(r)
temp=temp[,order(colSums(temp), decreasing=T)]
barplot(as.matrix(t(temp)), col=c(COL,rep("grey",4)), ylab="Relative Abundance (%)", xlab="Microbiota Subset")
par(mar=c(0,0,0,0), oma=c(0,0,0,0), xpd=T)
legend("right", title="Classes:", legend=c("other",colnames(temp)[10:1]), col=c("grey",COL[10:1]), pch=15, pt.cex=3, bty="n", cex=2.8)
par(mar=c(8,8,5,2), oma=c(0,0,0,0), xpd=T)
rm(temp)

temp=C_orders
for (r in rownames(temp)){temp[r,]=temp[r,]/sum(temp[r,])*100}
rowSums(temp)
rm(r)
temp=temp[,order(colSums(temp), decreasing=T)]
barplot(as.matrix(t(temp)), col=c(COL,rep("grey",12)), ylab="Relative Abundance (%)", xlab="Microbiota Subset")
par(mar=c(0,0,0,0), oma=c(0,0,0,0), xpd=T)
legend("right", title="Orders:", legend=c("other",colnames(temp)[10:1]), col=c("grey",COL[10:1]), pch=15, pt.cex=3, bty="n", cex=2.8)
par(mar=c(8,8,5,2), oma=c(0,0,0,0), xpd=T)
rm(temp)

temp=D_families
for (r in rownames(temp)){temp[r,]=temp[r,]/sum(temp[r,])*100}
rowSums(temp)
rm(r)
temp=temp[,order(colSums(temp), decreasing=T)]
barplot(as.matrix(t(temp)), col=c(COL,rep("grey",19)), ylab="Relative Abundance (%)", xlab="Microbiota Subset")
par(mar=c(0,0,0,0), oma=c(0,0,0,0), xpd=T)
legend("right", title="Families:", legend=c("other",colnames(temp)[10:1]), col=c("grey",COL[10:1]), pch=15, pt.cex=3, bty="n", cex=2.8)
par(mar=c(8,8,5,2), oma=c(0,0,0,0), xpd=T)
rm(temp)

temp=E_genera
for (r in rownames(temp)){temp[r,]=temp[r,]/sum(temp[r,])*100}
rowSums(temp)
rm(r)
temp=temp[,order(colSums(temp), decreasing=T)]
barplot(as.matrix(t(temp)), col=c(COL,rep("grey",38)), ylab="Relative Abundance (%)", xlab="Microbiota Subset")
par(mar=c(0,0,0,0), oma=c(0,0,0,0), xpd=T)
legend("right", title="Genera:", legend=c("other",colnames(temp)[10:1]), col=c("grey",COL[10:1]), pch=15, pt.cex=3, bty="n", cex=2.8)
par(mar=c(8,8,5,2), oma=c(0,0,0,0), xpd=T)
rm(temp)

##### End Plot #####

dev.off()

rm(COL)
