# Supplementary material for: Long-Term Overconsumption of Fat and Sugar Causes a Partially Reversible Pre-inflammatory Bowel Disease State
Source: Front Nutr. 2021 Nov 18;8:758518. doi: 10.3389/fnut.2021.758518 (PMC8637418; doi:10.3389/fnut.2021.758518)
Supplement: Supplementary file 1 [file Data_Sheet_1.ZIP › 5.File_S5_OTU_Analysis/File_S5_4_R3_Load_16weeks.R]

##### Load Data #####

load("../R1_Load_All_Data.RData")

Samples_all=droplevels(Samples_all[which(Samples_all$Duration!="8"),])

OTU_all=OTU_all[which(rownames(OTU_all) %in% rownames(Samples_all)),]
OTU_all=OTU_all[,which(colSums(OTU_all)>0)] # 408/426

save.image("R3_Load_16weeks.RData")
