# Supplementary material for: Long-Term Overconsumption of Fat and Sugar Causes a Partially Reversible Pre-inflammatory Bowel Disease State
Source: Front Nutr. 2021 Nov 18;8:758518. doi: 10.3389/fnut.2021.758518 (PMC8637418; doi:10.3389/fnut.2021.758518)
Supplement: Supplementary file 1 [file Data_Sheet_1.ZIP › 5.File_S5_OTU_Analysis/File_S5_5_parwise.adonis_euc.R]

pairwise.adonis_euc <- function(x,factors, sim.function = 'vegdist', sim.method = 'euc', p.adjust.m ='fdr')
{
  library(vegan)
  
  co = combn(unique(as.character(factors)),2)
  pairs = c()
  F.Model =c()
  R2 = c()
  p.value = c()
  
  for(elem in 1:ncol(co)){
    
    x1 = vegdist(x[factors %in% c(co[1,elem],co[2,elem]),],method=sim.method)
    
    ad = adonis(x1 ~ factors[factors %in% c(co[1,elem],co[2,elem])], permutations=10000);
    pairs = c(pairs,paste(co[1,elem],'vs',co[2,elem]));
    F.Model =c(F.Model,ad$aov.tab[1,4]);
    R2 = c(R2,ad$aov.tab[1,5]);
    p.value = c(p.value,ad$aov.tab[1,6])
  }
  
  p.adjusted = p.adjust(p.value,method=p.adjust.m)
  
  sig = c(rep('',length(p.adjusted)))
  
  sig[p.adjusted <= 0.05] <-'*'
  sig[p.adjusted <= 0.01] <-'**'
  sig[p.adjusted <= 0.001] <-'***'
  
  
  pairw.res = data.frame(pairs,F.Model,R2,p.value,p.adjusted,sig)
  print("Signif. codes:  0 ‘***’ 0.001 ‘**’ 0.01 ‘*’ 0.05")
  return(pairw.res)
  
}

## end copy here
